# Supplementary material for: Synthesis, crystallographic analysis and Hirshfeld surface analysis of 4-bromo-2-{[2-(5-bromo-2-nitro­phen­yl)hydrazin-1-yl­idene]meth­yl}-5-fluoro­phenol
Source: Acta Crystallogr E Crystallogr Commun. 2018 Oct 19;74(Pt 11):1628–32. doi: 10.1107/S2056989018014627 (PMC6218898; doi:10.1107/S2056989018014627)
Supplement: Supplementary file 1 [file e-74-01628-sup1.cif]

##############################################################################
#                                                                            #
# This CIF contains the data in a paper accepted for publication in          #
# Acta Crystallographica Section E. It conforms to the requirements of       #
# Notes for Authors for Acta Crystallographica Section E, and has been       #
# peer reviewed under the auspices of the IUCr Commission on Journals.       #
#                                                                            #
# Full details of the Crystallographic Information File format               #
# are given in the paper "The Crystallographic Information File (CIF):       #
# a New Standard Archive File for Crystallography" by S. R. Hall, F. H.      #
# Allen and I. D. Brown [Acta Cryst. (1991), A47, 655-685].                  #
#                                                                            #
# The current version of the core CIF dictionary is obtainable from          #
# ftp://ftp.iucr.org/pub/cif_core.dic.                                       #
#                                                                            #
# Software is freely available for graphical display of the structure(s)     #
# in this CIF. For information consult the CIF software page                 #
# http://www.iucr.org/resources/cif/software.                                #
#                                                                            #
# This file may be used for bona fide research purposes within the           #
# scientific community so long as proper attribution is given to the journal # 
# article from which it was obtained.                                        #
#                                                                            #
##############################################################################
data_I
_audit_creation_method     'SHELXL-2017/1'
_journal_date_recd_electronic     2018-10-10
_journal_date_accepted     2018-10-16
_journal_name_full     'Acta Crystallographica, Section E'
_journal_year     2018
_journal_volume     74
_journal_issue     11
_journal_page_first     1628
_journal_page_last     1632
_journal_paper_category     GO
_journal_paper_doi     10.1107/S2056989018014627
_journal_coeditor_code     XU5944
_publ_contact_author_name     'Turganbay S. Iskenderov'
_publ_contact_author_address
;
Taras Shevchenko National University of Kyiv, Department of Chemistry,
64, Vladimirska Str., Kiev 01601, Ukraine
;
_publ_contact_author_email     tiskenderov@ukr.net
_publ_contact_author_fax     '+380 44 2393393'
_publ_contact_author_phone     '+380 44 2393393'
_publ_section_title
;\
Synthesis, crystallographic analysis and Hirshfeld surface analysis of
4-bromo-2-{[2-(5-bromo-2-nitrophenyl)hydrazin-1-ylidene]methyl}-5-\
fluorophenol
;
loop_
    _publ_author_name
    _publ_author_footnote
    _publ_author_address
    'Yaman, Mavise' .
;
Ondokuz May\?is University, Faculty of Arts and Sciences, Department of Physics,
55139, Kurupelit, Samsun,
Turkey
;
    'Aydemir, Ercan' .
;
Ondokuz May\?is University, Faculty of Arts and Sciences,
Department of Chemistry,
55139, Samsun,
Turkey
Ministry of Forestry and Water Affairs , 11th Regional Directorate, 55030
Ilkad\?im-Samsun,
Turkey
;
    'Dege, Necmi' .
;
Ondokuz May\?is University, Faculty of Arts and Sciences, Department of Physics,
55139, Kurupelit, Samsun,
Turkey
;
    'Agar, Erbil' .
;
Ondokuz May\?is University, Faculty of Arts and Sciences,
Department of Chemistry,
55139, Samsun,
Turkey
;
    'Iskenderov, Turganbay S.' .
;
Taras Shevchenko National University of Kyiv, Department of Chemistry, 64,
Vladimirska Str., Kiev 01601,
Ukraine
;
_publ_section_synopsis
;
The title compound is nearly planar with a dihedral angle of 10.6(4)\% between
the two benzene rings.
;
_chemical_name_systematic
;
4-Bromo-2-{[2-(5-bromo-2-nitrophenyl)hydrazin-1-ylidene]methyl}-5-fluorophenol
;
_chemical_name_common
;
;
_chemical_formula_moiety     'C13 H8 Br2 F N3 O3'
_chemical_formula_sum     'C13 H8 Br2 F N3 O3'
_chemical_formula_iupac     'C13 H8 Br2 F N3 O3'
_chemical_formula_weight     433.04
_chemical_melting_point     ?
_space_group_crystal_system     monoclinic
_space_group_name_H-M_alt     'P 21/n'
_space_group_name_Hall     '-P 2yn'
loop_
    _symmetry_equiv_pos_as_xyz
    'x, y, z'
    '-x+1/2, y+1/2, -z+1/2'
    '-x, -y, -z'
    'x-1/2, -y-1/2, z-1/2'
loop_
    _cell_length_a
    16.1360(14)
_cell_length_b     4.1745(3)
_cell_length_c     21.468(2)
_cell_angle_alpha     90
_cell_angle_beta     95.026(7)
_cell_angle_gamma     90
_cell_volume     1440.5(2)
_cell_formula_units_Z     4
_cell_measurement_reflns_used     5914
_cell_measurement_theta_min     1.52
_cell_measurement_theta_max     29.68
_cell_measurement_temperature     296(2)
_exptl_crystal_description     'needle'
_exptl_crystal_colour     'pink'
_exptl_crystal_size_max     0.460
_exptl_crystal_size_mid     0.173
_exptl_crystal_size_min     0.020
_exptl_crystal_density_diffrn     1.997
_exptl_crystal_density_meas     ?
_exptl_crystal_density_method     ?
_exptl_crystal_F_000     840
_exptl_absorpt_coefficient_mu     5.654
_exptl_absorpt_correction_type     integration
_exptl_absorpt_process_details
;
(X-RED32; Stoe & Cie, 2002)
;
_exptl_absorpt_correction_T_min     0.2959
_exptl_absorpt_correction_T_max     0.8833
_diffrn_ambient_temperature     296(2)
_diffrn_source     'sealed X-ray tube, 12 x 0.4 mm long-fine focus'
_diffrn_radiation_type     MoK\a
_diffrn_radiation_wavelength     0.71073
_diffrn_measurement_device_type     'Stoe IPDS 2'
_diffrn_measurement_method     'rotation method'
_diffrn_detector_area_resol_mean     6.67
_diffrn_reflns_number     9546
_diffrn_reflns_av_R_equivalents     0.1133
_diffrn_reflns_av_unetI/netI     0.1218
_diffrn_reflns_theta_min     1.517
_diffrn_reflns_theta_max     25.997
_diffrn_reflns_theta_full     25.242
_diffrn_measured_fraction_theta_max     0.983
_diffrn_measured_fraction_theta_full     0.995
_diffrn_reflns_limit_h_min     -19
_diffrn_reflns_limit_h_max     19
_diffrn_reflns_limit_k_min     -4
_diffrn_reflns_limit_k_max     5
_diffrn_reflns_limit_l_min     -26
_diffrn_reflns_limit_l_max     26
_refine_special_details     ?
_reflns_number_total     2775
_reflns_number_gt     1270
_reflns_threshold_expression     'I > 2\s(I)'
_refine_ls_structure_factor_coef     Fsqd
_refine_ls_matrix_type     full
_refine_ls_R_factor_all     0.1306
_refine_ls_R_factor_gt     0.0506
_refine_ls_wR_factor_gt     0.0806
_refine_ls_wR_factor_ref     0.0980
_refine_ls_goodness_of_fit_ref     0.839
_refine_ls_restrained_S_all     0.839
_refine_ls_number_reflns     2775
_refine_ls_number_parameters     200
_refine_ls_number_restraints     0
_refine_ls_hydrogen_treatment     constr
_refine_ls_weighting_scheme     calc
_refine_ls_weighting_details
                      'w=1/[\s^2^(Fo^2^)+(0.0267P)^2^] where P=(Fo^2^+2Fc^2^)/3'
_atom_sites_solution_hydrogens     geom
_atom_sites_solution_primary     ?
_atom_sites_solution_secondary     ?
_refine_ls_shift/su_max     0.000
_refine_ls_shift/su_mean     0.000
_refine_diff_density_max     0.421
_refine_diff_density_min     -0.282
_refine_ls_extinction_method     none
_refine_ls_extinction_coef     .
loop_
    _atom_type_symbol
    _atom_type_description
    _atom_type_scat_dispersion_real
    _atom_type_scat_dispersion_imag
    _atom_type_scat_source
    'C' 'C' 0.0033 0.0016
                         'International Tables Vol C Tables 4.2.6.8 and 6.1.1.4'
    'H' 'H' 0.0000 0.0000
                         'International Tables Vol C Tables 4.2.6.8 and 6.1.1.4'
    'Br' 'Br' -0.2901 2.4595
                         'International Tables Vol C Tables 4.2.6.8 and 6.1.1.4'
    'F' 'F' 0.0171 0.0103
                         'International Tables Vol C Tables 4.2.6.8 and 6.1.1.4'
    'N' 'N' 0.0061 0.0033
                         'International Tables Vol C Tables 4.2.6.8 and 6.1.1.4'
    'O' 'O' 0.0106 0.0060
                         'International Tables Vol C Tables 4.2.6.8 and 6.1.1.4'
_computing_data_collection
;
X-AREA (Stoe & Cie, 2002)
;
_computing_cell_refinement
;
X-AREA (Stoe & Cie, 2002)
;
_computing_data_reduction
;
X-RED (Stoe & Cie, 2002)
;
_computing_structure_solution
;
SHELXT2014 (Sheldrick, 2015a)
;
_computing_structure_refinement
;
SHELXL2017 (Sheldrick, 2015b)
;
_computing_molecular_graphics
;
ORTEP-3 for Windows (Farrugia, 2012)
;
_computing_publication_material
;
WinGX (Farrugia, 2012) and PLATON (Spek, 2009)
;
loop_
    _atom_site_type_symbol
    _atom_site_label
    _atom_site_fract_x
    _atom_site_fract_y
    _atom_site_fract_z
    _atom_site_U_iso_or_equiv
    _atom_site_adp_type
    _atom_site_calc_flag
    _atom_site_occupancy
    _atom_site_disorder_assembly
    _atom_site_disorder_group
    Br Br2 0.19136(4) -0.4176(2) 0.67484(4) 0.0714(3) Uani d 1 . .
    Br Br1 0.12607(5) 1.1323(3) 0.25304(4) 0.0787(3) Uani d 1 . .
    O O3 0.5159(3) 0.2810(14) 0.5457(2) 0.0689(16) Uani d 1 . .
    F F1 -0.0194(2) 0.9500(15) 0.3236(2) 0.107(2) Uani d 1 . .
    N N1 0.2772(3) 0.3510(15) 0.4968(3) 0.0503(14) Uani d 1 . .
    N N3 0.5145(3) 0.0903(18) 0.5895(3) 0.0566(15) Uani d 1 . .
    N N2 0.3538(3) 0.2591(14) 0.5232(3) 0.0564(18) Uani d 1 . .
    H H2 0.398154 0.325205 0.507843 0.068 Uiso calc 1 . .
    O O2 0.5792(3) -0.0104(14) 0.6187(2) 0.0800(19) Uani d 1 . .
    O O1 0.1152(3) 0.4263(18) 0.4954(3) 0.0892(19) Uani d 1 . .
    H H1 0.161084 0.357911 0.508414 0.134 Uiso calc 1 . .
    C C8 0.3593(4) 0.0605(18) 0.5745(3) 0.0470(18) Uani d 1 . .
    C C1 0.1976(4) 0.8061(17) 0.3618(3) 0.0496(19) Uani d 1 . .
    H H1A 0.248599 0.848552 0.346371 0.060 Uiso calc 1 . .
    C C13 0.4351(4) -0.0228(17) 0.6077(3) 0.050(2) Uani d 1 . .
    C C7 0.2755(4) 0.5174(18) 0.4473(3) 0.050(2) Uani d 1 . .
    H H7 0.324917 0.564799 0.430059 0.060 Uiso calc 1 . .
    C C11 0.3659(4) -0.3285(19) 0.6826(3) 0.062(2) Uani d 1 . .
    H H11 0.367763 -0.454009 0.718527 0.074 Uiso calc 1 . .
    C C12 0.4369(4) -0.2110(18) 0.6608(3) 0.053(2) Uani d 1 . .
    H H12 0.487920 -0.259040 0.682367 0.064 Uiso calc 1 . .
    C C6 0.1965(4) 0.636(2) 0.4169(3) 0.0542(19) Uani d 1 . .
    C C9 0.2876(4) -0.0681(18) 0.5974(3) 0.0497(18) Uani d 1 . .
    H H9 0.236095 -0.024328 0.576206 0.060 Uiso calc 1 . .
    C C10 0.2909(4) -0.2535(18) 0.6492(3) 0.055(2) Uani d 1 . .
    C C2 0.1272(4) 0.913(2) 0.3293(3) 0.0569(19) Uani d 1 . .
    C C5 0.1212(4) 0.584(2) 0.4414(3) 0.067(2) Uani d 1 . .
    C C4 0.0481(4) 0.692(2) 0.4105(4) 0.078(3) Uani d 1 . .
    H H4 -0.002785 0.660131 0.426706 0.093 Uiso calc 1 . .
    C C3 0.0533(4) 0.849(2) 0.3552(3) 0.067(2) Uani d 1 . .
loop_
    _atom_site_aniso_label
    _atom_site_aniso_U_11
    _atom_site_aniso_U_22
    _atom_site_aniso_U_33
    _atom_site_aniso_U_12
    _atom_site_aniso_U_13
    _atom_site_aniso_U_23
    Br2 0.0566(5) 0.0778(7) 0.0821(6) -0.0020(5) 0.0197(4) 0.0045(5)
    Br1 0.0781(6) 0.0915(8) 0.0632(5) -0.0096(5) -0.0115(4) 0.0140(5)
    O3 0.053(3) 0.084(5) 0.070(3) 0.002(3) 0.007(3) 0.023(3)
    F1 0.052(2) 0.167(6) 0.098(3) 0.020(3) -0.010(2) 0.037(3)
    N1 0.043(3) 0.054(5) 0.053(4) 0.006(3) -0.002(3) -0.005(3)
    N3 0.046(3) 0.066(5) 0.058(4) -0.002(4) 0.002(3) -0.006(4)
    N2 0.040(3) 0.070(5) 0.060(4) 0.003(3) 0.008(3) 0.006(3)
    O2 0.040(3) 0.116(6) 0.082(4) 0.010(3) -0.006(3) 0.016(3)
    O1 0.052(3) 0.136(6) 0.080(4) 0.010(4) 0.011(3) 0.042(4)
    C8 0.043(4) 0.056(5) 0.043(4) 0.003(4) 0.005(3) -0.004(4)
    C1 0.042(4) 0.049(6) 0.058(5) -0.001(3) 0.002(3) 0.000(4)
    C13 0.040(4) 0.053(6) 0.060(5) -0.004(3) 0.007(3) -0.006(4)
    C7 0.033(4) 0.068(7) 0.048(4) -0.004(3) 0.005(3) 0.000(4)
    C11 0.064(5) 0.069(7) 0.053(4) 0.007(4) 0.010(4) 0.009(4)
    C12 0.043(4) 0.061(6) 0.054(4) 0.009(4) -0.004(3) -0.003(4)
    C6 0.041(4) 0.073(6) 0.047(4) -0.002(4) 0.001(3) 0.001(4)
    C9 0.041(4) 0.047(5) 0.061(4) 0.007(4) 0.007(3) -0.011(4)
    C10 0.059(4) 0.056(6) 0.049(4) 0.012(4) 0.006(4) -0.001(4)
    C2 0.049(4) 0.059(5) 0.062(4) -0.003(4) 0.003(3) -0.007(4)
    C5 0.041(4) 0.097(7) 0.064(5) 0.003(5) 0.010(4) 0.018(5)
    C4 0.042(4) 0.124(9) 0.069(5) 0.008(5) 0.012(4) 0.015(5)
    C3 0.041(4) 0.093(7) 0.062(5) 0.009(4) -0.019(4) -0.002(5)
_geom_special_details
;
 All esds (except the esd in the dihedral angle between two l.s. planes)
 are estimated using the full covariance matrix.  The cell esds are taken
 into account individually in the estimation of esds in distances, angles
 and torsion angles; correlations between esds in cell parameters are only
 used when they are defined by crystal symmetry.  An approximate (isotropic)
 treatment of cell esds is used for estimating esds involving l.s. planes.
;
loop_
    _geom_bond_atom_site_label_1
    _geom_bond_atom_site_label_2
    _geom_bond_site_symmetry_2
    _geom_bond_distance
    _geom_bond_publ_flag
    Br2 C10 . 1.872(7) ?
    Br1 C2 . 1.874(7) ?
    O3 N3 . 1.234(7) ?
    F1 C3 . 1.369(7) ?
    N1 C7 . 1.268(8) ?
    N1 N2 . 1.368(7) ?
    N3 O2 . 1.243(7) ?
    N3 C13 . 1.451(8) ?
    N2 C8 . 1.374(8) ?
    N2 H2 . 0.8600 ?
    O1 C5 . 1.343(8) ?
    O1 H1 . 0.8200 ?
    C8 C9 . 1.402(8) ?
    C8 C13 . 1.406(9) ?
    C1 C2 . 1.356(9) ?
    C1 C6 . 1.381(9) ?
    C1 H1A . 0.9300 ?
    C13 C12 . 1.383(9) ?
    C7 C6 . 1.465(9) ?
    C7 H7 . 0.9300 ?
    C11 C12 . 1.366(9) ?
    C11 C10 . 1.388(9) ?
    C11 H11 . 0.9300 ?
    C12 H12 . 0.9300 ?
    C6 C5 . 1.383(8) ?
    C9 C10 . 1.353(10) ?
    C9 H9 . 0.9300 ?
    C2 C3 . 1.386(9) ?
    C5 C4 . 1.378(10) ?
    C4 C3 . 1.363(10) ?
    C4 H4 . 0.9300 ?
loop_
    _geom_angle_atom_site_label_1
    _geom_angle_atom_site_label_2
    _geom_angle_atom_site_label_3
    _geom_angle_site_symmetry_1
    _geom_angle_site_symmetry_3
    _geom_angle
    _geom_angle_publ_flag
    C7 N1 N2 . . 117.0(5) ?
    O3 N3 O2 . . 122.2(6) ?
    O3 N3 C13 . . 119.4(6) ?
    O2 N3 C13 . . 118.4(6) ?
    N1 N2 C8 . . 119.6(5) ?
    N1 N2 H2 . . 120.2 ?
    C8 N2 H2 . . 120.2 ?
    C5 O1 H1 . . 109.5 ?
    N2 C8 C9 . . 120.9(6) ?
    N2 C8 C13 . . 123.3(6) ?
    C9 C8 C13 . . 115.8(6) ?
    C2 C1 C6 . . 122.5(6) ?
    C2 C1 H1A . . 118.8 ?
    C6 C1 H1A . . 118.8 ?
    C12 C13 C8 . . 120.9(6) ?
    C12 C13 N3 . . 116.9(6) ?
    C8 C13 N3 . . 122.2(6) ?
    N1 C7 C6 . . 120.9(6) ?
    N1 C7 H7 . . 119.6 ?
    C6 C7 H7 . . 119.6 ?
    C12 C11 C10 . . 117.5(7) ?
    C12 C11 H11 . . 121.2 ?
    C10 C11 H11 . . 121.2 ?
    C11 C12 C13 . . 122.0(6) ?
    C11 C12 H12 . . 119.0 ?
    C13 C12 H12 . . 119.0 ?
    C1 C6 C5 . . 119.0(6) ?
    C1 C6 C7 . . 118.6(6) ?
    C5 C6 C7 . . 122.4(6) ?
    C10 C9 C8 . . 122.3(6) ?
    C10 C9 H9 . . 118.9 ?
    C8 C9 H9 . . 118.9 ?
    C9 C10 C11 . . 121.6(7) ?
    C9 C10 Br2 . . 118.6(5) ?
    C11 C10 Br2 . . 119.8(6) ?
    C1 C2 C3 . . 116.2(7) ?
    C1 C2 Br1 . . 123.6(5) ?
    C3 C2 Br1 . . 120.1(5) ?
    O1 C5 C4 . . 116.9(6) ?
    O1 C5 C6 . . 122.5(6) ?
    C4 C5 C6 . . 120.5(7) ?
    C3 C4 C5 . . 117.5(6) ?
    C3 C4 H4 . . 121.2 ?
    C5 C4 H4 . . 121.2 ?
    C4 C3 F1 . . 117.7(6) ?
    C4 C3 C2 . . 124.2(6) ?
    F1 C3 C2 . . 118.1(7) ?
loop_
    _geom_torsion_atom_site_label_1
    _geom_torsion_atom_site_label_2
    _geom_torsion_atom_site_label_3
    _geom_torsion_atom_site_label_4
    _geom_torsion_site_symmetry_1
    _geom_torsion_site_symmetry_2
    _geom_torsion_site_symmetry_3
    _geom_torsion_site_symmetry_4
    _geom_torsion
    _geom_torsion_publ_flag
    C7 N1 N2 C8 . . . . -175.6(6) ?
    N1 N2 C8 C9 . . . . 4.6(10) ?
    N1 N2 C8 C13 . . . . -174.2(6) ?
    N2 C8 C13 C12 . . . . 176.8(7) ?
    C9 C8 C13 C12 . . . . -2.1(10) ?
    N2 C8 C13 N3 . . . . -1.4(10) ?
    C9 C8 C13 N3 . . . . 179.7(6) ?
    O3 N3 C13 C12 . . . . -173.8(7) ?
    O2 N3 C13 C12 . . . . 6.4(9) ?
    O3 N3 C13 C8 . . . . 4.4(10) ?
    O2 N3 C13 C8 . . . . -175.3(7) ?
    N2 N1 C7 C6 . . . . -177.9(6) ?
    C10 C11 C12 C13 . . . . 0.3(11) ?
    C8 C13 C12 C11 . . . . 1.2(11) ?
    N3 C13 C12 C11 . . . . 179.5(7) ?
    C2 C1 C6 C5 . . . . -2.6(12) ?
    C2 C1 C6 C7 . . . . 177.3(7) ?
    N1 C7 C6 C1 . . . . -177.6(7) ?
    N1 C7 C6 C5 . . . . 2.3(12) ?
    N2 C8 C9 C10 . . . . -177.2(7) ?
    C13 C8 C9 C10 . . . . 1.7(10) ?
    C8 C9 C10 C11 . . . . -0.3(12) ?
    C8 C9 C10 Br2 . . . . -179.0(5) ?
    C12 C11 C10 C9 . . . . -0.7(11) ?
    C12 C11 C10 Br2 . . . . 178.0(5) ?
    C6 C1 C2 C3 . . . . 1.4(12) ?
    C6 C1 C2 Br1 . . . . -177.9(6) ?
    C1 C6 C5 O1 . . . . -178.7(8) ?
    C7 C6 C5 O1 . . . . 1.5(13) ?
    C1 C6 C5 C4 . . . . 1.6(13) ?
    C7 C6 C5 C4 . . . . -178.3(8) ?
    O1 C5 C4 C3 . . . . -179.2(9) ?
    C6 C5 C4 C3 . . . . 0.6(14) ?
    C5 C4 C3 F1 . . . . 178.3(8) ?
    C5 C4 C3 C2 . . . . -1.9(14) ?
    C1 C2 C3 C4 . . . . 1.0(13) ?
    Br1 C2 C3 C4 . . . . -179.8(8) ?
    C1 C2 C3 F1 . . . . -179.3(7) ?
    Br1 C2 C3 F1 . . . . -0.1(11) ?
loop_
    _geom_hbond_atom_site_label_D
    _geom_hbond_atom_site_label_H
    _geom_hbond_atom_site_label_A
    _geom_hbond_site_symmetry_A
    _geom_hbond_distance_DH
    _geom_hbond_distance_HA
    _geom_hbond_distance_DA
    _geom_hbond_angle_DHA
    _geom_hbond_publ_flag
    O1 H1 N1 . 0.82 1.91 2.631(7) 145.8 yes
    N2 H2 O3 . 0.86 2.01 2.619(7) 127.3 yes
    N2 H2 O3 3_666 0.86 2.50 3.293(7) 154.6 yes
    C4 H4 O1 3_566 0.93 2.60 3.494(8) 162.0 yes
    C7 H7 O3 3_666 0.93 2.66 3.461(7) 145.3 yes
    C12 H12 Br1 4_666 0.93 3.02 3.908(7) 160.7 yes
_shelx_space_group_comment
;
The symmetry employed for this shelxl refinement is uniquely defined
by the following loop, which should always be used as a source of
symmetry information in preference to the above space-group names.
They are only intended as comments.
;
_shelx_estimated_absorpt_T_min     ?
_shelx_estimated_absorpt_T_max     ?
_shelx_hkl_file
;
   2   0   0  516.02   38.28   0
  -2   0   0  542.33   47.89   0
   4   0   0  869.53   34.44   0
  -4   0   0  852.55   30.76   0
  -6   0   0  629.85   22.71   0
   6   0   0  591.71   23.51   0
  -8   0   0   38.95   20.40   0
   8   0   0   40.36   20.71   0
  10   0   0  375.91   21.45   0
 -10   0   0  425.06   17.90   0
  10   0   0  373.40   29.84   0
 -12   0   0  818.69   20.13   0
 -14   0   0   46.46   20.94   0
 -16   0   0  220.58   23.14   0
 -18   0   0   35.76   16.35   0
 -20   0   0   -2.49   18.22   0
 -20   0   0   -4.38   25.67   0
 -22   0   0    5.98   18.41   0
 -22   0   0   32.46   27.69   0
  -1   1   0   89.48   27.88   0
   1  -1   0   91.36   29.09   0
   2  -1   0   41.91   25.51   0
  -2  -1   0   39.61   32.88   0
  -2   1   0   35.17   17.91   0
  -2  -1   0   50.07   39.98   0
  -3  -1   0  239.63   29.68   0
  -3   1   0  197.34   19.32   0
   3  -1   0  273.26   26.16   0
  -4   1   0  753.78   31.53   0
  -4  -1   0  766.12   36.15   0
   4  -1   0  714.65   30.59   0
  -5  -1   0  571.68   26.34   0
   5  -1   0  594.51   27.36   0
  -5   1   0  623.00   22.94   0
  -6  -1   0  817.18   30.77   0
   6  -1   0  763.02   27.78   0
  -6   1   0  770.93   27.68   0
   7  -1   0  816.82   27.63   0
  -7   1   0  874.51   27.14   0
  -7  -1   0  906.40   29.16   0
   8  -1   0    0.61   18.65   0
  -8   1   0   39.04   18.30   0
  -8  -1   0   24.63   18.82   0
   9  -1   0  178.43   14.90   0
  -9   1   0  218.60   19.69   0
  -9  -1   0  183.59   16.09   0
 -10   1   0  394.48   21.20   0
 -10  -1   0  372.05   18.26   0
  10  -1   0  278.53   15.70   0
 -11   1   0  510.54   23.06   0
 -11  -1   0  477.35   19.36   0
 -12   1   0   -7.35   13.17   0
 -12  -1   0    6.08   18.04   0
 -13   1   0   59.85   14.38   0
 -13  -1   0   73.39   14.10   0
 -14  -1   0   11.12   15.14   0
 -14   1   0   22.50   13.60   0
 -15  -1   0   56.55   20.69   0
  15   1   0   14.97   25.22   0
 -15   1   0   52.84   20.70   0
 -16   1   0   10.10   15.81   0
 -16  -1   0   -5.14   14.58   0
  16   1   0  -16.25   25.83   0
 -17   1   0  -10.81   14.62   0
 -17  -1   0   -7.65   15.83   0
  17   1   0   27.36   25.43   0
 -18  -1   0   -5.55   17.53   0
 -18  -1   0   26.35   21.22   0
 -18   1   0   29.06   22.68   0
 -19  -1   0   -4.65   16.36   0
 -19   1   0   -2.36   16.18   0
 -19  -1   0   -4.54   23.88   0
 -20   1   0   26.03   18.60   0
 -20  -1   0  -14.82   18.89   0
 -20  -1   0   50.87   25.29   0
 -20   1   0   -4.99   17.82   0
 -21  -1   0    9.06   18.96   0
 -21  -1   0   -4.28   26.27   0
 -21   1   0   16.21   18.73   0
 -21   1   0   21.20   25.72   0
   0   2   0  146.42   31.40   0
   0   2   0  168.47   33.73   0
  -1   2   0  597.07   34.42   0
  -2   2   0   35.28   14.27   0
  -3   2   0   70.81   19.51   0
  -4  -2   0    4.81   39.42   0
   4  -2   0   19.51   19.36   0
  -4   2   0    4.82   18.67   0
  -4  -2   0    2.01   30.45   0
   5  -2   0  605.58   26.46   0
  -5  -2   0  579.97   37.57   0
  -5  -2   0  673.24   43.21   0
  -5   2   0  647.34   25.44   0
  -6  -2   0    0.75   18.89   0
  -6  -2   0    2.99   20.55   0
   6  -2   0   -0.44   17.89   0
  -6   2   0    2.07   18.30   0
  -7   2   0   27.42   19.65   0
  -7  -2   0   23.84   25.29   0
   7  -2   0   23.95   14.48   0
  -7  -2   0   13.10   18.64   0
  -8  -2   0   40.14   20.14   0
  -8   2   0   36.75   14.50   0
  -8  -2   0   49.76   20.84   0
  -9  -2   0   -1.67   13.42   0
  -9   2   0   33.40   18.56   0
  -9  -2   0   16.50   20.15   0
 -10  -2   0   43.19   19.96   0
 -10  -2   0   32.90   16.32   0
 -10   2   0   56.99   13.97   0
 -11  -2   0  147.07   23.51   0
 -11  -2   0  148.25   23.46   0
 -11   2   0  136.36   20.57   0
 -12  -2   0  -12.06   21.18   0
 -12   2   0   13.31   19.79   0
 -12  -2   0    2.48   15.70   0
 -13  -2   0   25.24   21.41   0
 -13   2   0   18.72   20.12   0
 -13  -2   0   10.42   14.65   0
 -14  -2   0   13.09   15.79   0
 -14   2   0   19.25   21.93   0
 -14  -2   0   25.79   23.29   0
 -15  -2   0   54.31   18.20   0
 -15   2   0   66.05   21.78   0
 -15  -2   0   50.78   15.58   0
 -16   2   0   23.88   22.15   0
 -16  -2   0   -0.24   17.34   0
 -16  -2   0    3.68   17.62   0
 -17  -2   0   30.72   18.47   0
 -17  -2   0   49.31   17.94   0
 -17   2   0   42.20   23.92   0
 -18   2   0   30.45   24.05   0
 -18  -2   0   15.02   25.36   0
 -18  -2   0   -2.79   19.39   0
  18   2   0  -41.59   28.78   0
 -19  -2   0   28.13   26.40   0
 -19   2   0   -6.73   19.02   0
  19   2   0   30.47   29.34   0
 -19  -2   0  -21.29   26.77   0
 -20   2   0   -3.50   18.16   0
 -20   2   0   10.88   19.09   0
 -20  -2   0   -1.42   19.79   0
 -20  -2   0   21.01   28.44   0
  20   2   0    1.83   20.28   0
  -1   3   0  130.32   27.19   0
  -1   3   0  128.05   28.82   0
  -2   3   0   20.93   19.19   0
  -2   3   0   25.01   25.39   0
  -3   3   0   62.71   19.69   0
  -3   3   0   82.81   21.88   0
  -4   3   0  143.30   22.60   0
  -5   3   0   46.16   20.95   0
  -6   3   0  124.84   16.44   0
  -7   3   0    3.66   15.49   0
  -8  -3   0   14.12   34.30   0
  -8   3   0    9.53   20.02   0
  -8  -3   0   24.18   40.76   0
  -9   3   0   31.11   14.86   0
  -9  -3   0   29.52   26.70   0
  -9  -3   0   23.12   30.80   0
 -10  -3   0   48.14   23.22   0
 -10  -3   0   44.50   26.94   0
 -10   3   0   43.55   14.08   0
 -11  -3   0   15.46   21.12   0
 -11  -3   0   22.54   23.67   0
 -11   3   0   27.90   15.26   0
 -12  -3   0   28.37   22.74   0
 -12  -3   0   30.12   24.94   0
 -12   3   0   54.09   21.25   0
 -13  -3   0   12.15   25.14   0
 -13   3   0   -0.64   15.78   0
 -13  -3   0  -11.04   21.86   0
 -14   3   0   34.22   22.79   0
 -14  -3   0   12.85   26.57   0
 -14  -3   0   14.92   23.66   0
 -15   3   0   31.85   15.98   0
 -15  -3   0    8.78   27.04   0
 -15  -3   0   18.07   25.20   0
 -16   3   0    8.07   16.73   0
 -16  -3   0    1.84   24.82   0
 -16  -3   0   13.72   26.54   0
 -17  -3   0   13.89   26.52   0
 -17  -3   0   -2.59   27.13   0
 -17   3   0   11.94   18.32   0
 -17   3   0   33.83   26.39   0
 -18   3   0   12.67   17.64   0
 -18  -3   0   -3.10   27.63   0
 -18  -3   0   16.33   30.45   0
 -18   3   0    1.16   26.39   0
  -2   4   0    3.49   30.82   0
  -2   4   0   15.17   36.15   0
  -3   4   0   16.23   21.93   0
  -3   4   0    2.68   29.72   0
  -4   4   0    7.81   21.97   0
  -4   4   0   38.97   28.58   0
  -5   4   0    0.46   20.04   0
  -5   4   0   -0.78   22.79   0
  -6   4   0    6.93   24.41   0
  -6   4   0    5.44   22.12   0
  -7   4   0   15.61   17.84   0
  -7   4   0   40.65   22.84   0
  -8   4   0   -7.67   24.67   0
  -8   4   0    3.66   23.10   0
  -9   4   0   12.63   16.11   0
  -9   4   0   29.27   19.02   0
 -10   4   0   25.63   25.89   0
 -10   4   0   25.77   24.45   0
 -11   4   0    3.05   16.63   0
 -11   4   0   -0.10   24.67   0
 -11   4   0    6.99   32.83   0
 -12   4   0   22.42   26.27   0
 -12   4   0   11.84   26.58   0
 -13   4   0   27.81   26.53   0
 -13   4   0   20.26   18.70   0
 -14   4   0   13.49   17.01   0
 -14   4   0    8.48   27.92   0
 -15   4   0    3.34   19.68   0
 -15  -4   0    8.04   54.15   0
 -15  -4   0   -2.08   61.72   0
 -15   4   0   -8.85   19.06   0
 -16   4   0   20.77   27.64   0
 -16   4   0   22.03   27.98   0
  -4   5   0    1.00   42.75   0
  -4   5   0    6.32   36.98   0
  -5   5   0   19.21   38.39   0
  -5   5   0   12.95   33.53   0
  -6   5   0   10.73   36.63   0
  -6   5   0    1.40   27.49   0
  -7   5   0   -5.97   34.18   0
  -7   5   0    0.92   30.37   0
  -8   5   0   -3.09   26.92   0
  -8   5   0    1.26   29.77   0
  -9   5   0   -5.67   31.34   0
  -9   5   0   -7.39   28.78   0
 -10   5   0   16.26   32.15   0
 -10   5   0    2.77   29.28   0
 -10   5   0    5.79   28.34   0
 -11   5   0    9.43   40.32   0
 -11   5   0   22.45   30.35   0
 -11   5   0  -20.97   28.74   0
 -21   0   1   11.97   26.07   0
 -21   0   1    3.00   18.73   0
 -19   0   1   14.61   17.28   0
 -17   0   1   64.19   22.46   0
 -15   0   1  -16.90   14.37   0
  13   0  -1  224.69   32.37   0
 -13   0   1  238.07   21.88   0
  13   0  -1  191.60   15.71   0
  11   0  -1   91.66   24.73   0
 -11   0   1   92.39   18.86   0
  11   0  -1   95.08   19.49   0
  -9   0   1 1335.28   28.52   0
   9   0  -1 1199.54   25.72   0
   7   0  -1 1639.84   31.82   0
  -7   0   1 1751.79   34.59   0
   5   0  -1  176.24   25.07   0
  -5   0   1  182.96   24.99   0
  -3   0   1 5385.93   77.15   0
   3   0  -1 4815.36   71.79   0
  -1   0   1   42.08   43.66   0
   1   0  -1   28.10   30.61   0
   1   0   1  242.66   40.43   0
  -1   0  -1  237.82   50.60   0
   3   0   1  990.32   54.99   0
  -3   0  -1 1078.47   37.69   0
   5   0   1  240.85   35.57   0
  -5   0  -1  240.45   19.37   0
  -7   0  -1 2099.87   33.63   0
   7   0   1 1562.32   46.93   0
  -9   0  -1  641.69   19.89   0
   9   0   1  333.97   23.94   0
 -11   0  -1  115.70   19.55   0
 -13   0  -1  884.53   21.33   0
 -15   0  -1   13.38   14.06   0
 -17   0  -1   13.96   21.18   0
 -19   0  -1   -1.68   23.32   0
 -19   0  -1   31.10   25.13   0
 -21   0  -1   27.42   27.53   0
 -21   0  -1   10.12   25.80   0
 -21  -1   1   11.69   18.93   0
 -21  -1   1   -4.19   18.42   0
 -21   1   1   -4.99   26.08   0
 -20  -1   1   -2.21   17.81   0
 -20   1   1   -6.75   17.55   0
 -20  -1   1    3.23   25.84   0
 -19   1   1   23.33   16.81   0
 -19  -1   1   33.38   23.00   0
 -19  -1   1   16.41   16.80   0
 -18   1   1   32.03   23.16   0
 -18  -1   1   12.50   16.35   0
  18   1  -1    5.24   26.19   0
  17   1  -1    4.73   24.72   0
 -17   1   1   -2.96   20.67   0
 -17  -1   1   -5.07   15.63   0
 -16  -1   1   22.83   21.12   0
  16   1  -1   16.27   17.18   0
 -16   1   1    0.76   21.65   0
 -15   1   1   19.84   14.28   0
 -15  -1   1   43.52   21.61   0
 -14   1   1  481.89   17.56   0
 -14  -1   1  494.08   25.14   0
 -13   1   1   40.40   14.18   0
 -13  -1   1   56.26   19.25   0
  13  -1  -1   53.13   19.00   0
  12  -1  -1    3.87   13.33   0
 -12   1   1   -5.94   13.17   0
 -12  -1   1   35.13   18.02   0
 -11  -1   1   21.52   19.24   0
  11  -1  -1   -1.20   18.62   0
 -11   1   1   21.75   13.66   0
  10  -1  -1   82.77   13.17   0
 -10   1   1  121.37   19.35   0
  10   1  -1  103.01   15.63   0
 -10  -1   1  104.59   15.04   0
  -9   1   1  271.06   15.83   0
  -9  -1   1  283.20   21.21   0
   9  -1  -1  248.45   20.09   0
   9   1  -1  258.03   21.63   0
  -8   1   1   83.55   19.47   0
   8   1  -1   64.14   14.93   0
  -8  -1   1   75.46   14.15   0
   8  -1  -1   82.28   18.98   0
  -7   1   1   -2.55   14.18   0
   7  -1  -1    0.69   13.63   0
   7   1  -1   -9.28   18.69   0
  -7  -1   1   -1.22   12.86   0
  -6   1   1   38.26   14.04   0
   6  -1  -1   29.11   14.42   0
  -6  -1   1   21.81   19.72   0
   6   1  -1   21.86   20.66   0
  -5  -1   1  317.31   26.73   0
  -5   1   1  323.47   24.09   0
   5   1  -1  313.55   27.56   0
   5  -1  -1  319.72   19.55   0
   4   1  -1 1347.38   44.88   0
   4  -1  -1 1372.96   36.90   0
  -4  -1   1 1354.78   43.30   0
  -4   1   1 1404.53   37.28   0
  -3  -1   1  595.15   37.79   0
   3   1  -1  577.60   37.27   0
  -3   1   1  509.09   25.66   0
   3  -1  -1  628.80   30.71   0
   2   1  -1  275.32   41.40   0
  -2   1   1  273.07   29.26   0
   2  -1  -1  268.17   23.37   0
  -2  -1   1  243.77   41.07   0
   1  -1  -1   52.14   27.02   0
  -1   1   1   54.06   26.59   0
   0   1  -1  109.55   34.75   0
   0  -1  -1   97.08   30.55   0
   0   1   1  109.19   36.73   0
   0   1  -1  101.70   31.94   0
  -1   1  -1  523.23   36.74   0
  -1  -1  -1  377.58   49.15   0
   1   1   1  548.94   61.39   0
  -2  -1  -1 6804.55  138.22   0
  -2   1  -1 5882.62   79.41   0
  -3   1  -1  617.53   26.24   0
  -3  -1  -1  613.57   37.54   0
  -3  -1  -1  673.19   40.56   0
  -4  -1  -1  861.34   36.86   0
  -4  -1  -1  933.94   40.73   0
  -4   1  -1  864.92   28.00   0
  -5  -1  -1   42.66   15.50   0
  -5   1  -1   51.91   15.20   0
  -6   1  -1   32.05   20.49   0
  -6  -1  -1   37.14   14.99   0
  -7  -1  -1 1091.86   30.95   0
  -7   1  -1 1153.16   25.46   0
  -7   1  -1  438.91   46.35   0
  -8   1  -1   27.40   18.57   0
  -8  -1  -1   10.80   19.09   0
  -9   1  -1   -4.43   12.61   0
  -9  -1  -1   22.80   18.50   0
 -10  -1  -1   39.25   14.88   0
 -10   1  -1   47.62   19.38   0
 -11  -1  -1  104.13   14.50   0
 -11   1  -1  122.33   15.18   0
 -12  -1  -1  103.00   19.01   0
 -12   1  -1  103.81   19.45   0
 -13  -1  -1   44.58   14.19   0
 -13   1  -1   58.82   13.99   0
 -14   1  -1  123.22   19.84   0
 -14  -1  -1  120.19   15.27   0
  14   1   1   90.64   24.80   0
 -15  -1  -1   -5.43   19.06   0
 -15  -1  -1   15.70   20.82   0
  15   1   1    3.15   23.97   0
 -15   1  -1   -6.11   15.49   0
 -16   1  -1    3.98   14.69   0
 -16  -1  -1   10.42   21.08   0
 -16  -1  -1   -1.58   14.19   0
  16   1   1    1.11   16.69   0
 -17   1  -1   38.39   21.24   0
 -17  -1  -1   19.50   23.19   0
 -17  -1  -1   30.13   22.08   0
 -18   1  -1   -6.94   16.97   0
 -18  -1  -1   17.14   17.27   0
 -18  -1  -1    2.46   16.81   0
 -19  -1  -1   -2.03   17.84   0
 -19  -1  -1   14.60   23.19   0
 -19   1  -1   16.86   24.08   0
 -19   1  -1   46.16   23.29   0
 -20   1  -1   18.06   18.10   0
 -20  -1  -1    0.01   25.20   0
 -20   1  -1   -1.27   17.51   0
 -20  -1  -1    0.35   26.12   0
 -21  -1  -1   -0.51   26.83   0
 -21   1  -1    6.59   25.79   0
 -21   1  -1   -0.43   26.91   0
 -21  -1  -1   10.53   17.98   0
  20   2  -1   -9.34   30.07   0
 -20   2   1   -7.36   18.43   0
 -20  -2   1   18.42   28.06   0
 -20  -2   1    5.93   19.61   0
 -19  -2   1  -14.23   27.35   0
 -19   2   1   -2.55   18.27   0
 -19  -2   1   21.00   25.31   0
  19   2  -1   32.58   28.37   0
 -18  -2   1    1.40   27.83   0
 -18   2   1   30.10   16.46   0
 -18  -2   1   16.15   17.49   0
 -17  -2   1   -6.67   18.09   0
 -17   2   1  -21.46   16.38   0
 -17  -2   1    7.42   16.41   0
 -16  -2   1   -2.78   24.27   0
 -16  -2   1    6.87   16.73   0
 -16   2   1    9.69   15.35   0
 -15  -2   1   16.43   22.60   0
 -15   2   1    5.37   15.72   0
 -15  -2   1   16.10   21.58   0
 -14   2   1    4.71   15.26   0
 -14  -2   1   -7.89   20.17   0
 -14  -2   1    5.63   20.98   0
 -13   2   1   -5.54   14.41   0
 -13  -2   1    5.79   14.37   0
 -12   2   1    5.22   19.65   0
 -12  -2   1   23.11   21.62   0
 -11  -2   1   84.31   21.28   0
  11  -2  -1   50.74   19.61   0
 -11   2   1   80.91   14.31   0
  10  -2  -1   73.61   19.69   0
 -10   2   1  109.24   19.79   0
 -10  -2   1   87.00   20.40   0
  -9   2   1   23.32   18.61   0
   9  -2  -1   16.97   18.58   0
  -9  -2   1    0.09   18.93   0
   8  -2  -1  219.58   16.20   0
  -8  -2   1  292.96   23.86   0
  -8   2   1  311.01   22.28   0
  -7  -2   1  300.38   27.64   0
   7  -2  -1  245.74   16.74   0
  -7   2   1  303.26   22.35   0
   6  -2  -1   11.81   12.61   0
  -6  -2   1   10.84   22.86   0
  -6   2   1   17.24   18.99   0
  -6  -2   1    9.11   20.74   0
   5  -2  -1    8.79   13.94   0
  -5  -2   1   17.18   26.82   0
  -5  -2   1    8.91   20.43   0
  -5   2   1   14.71   19.15   0
  -4  -2   1  954.04   76.43   0
   4  -2  -1  885.87   29.64   0
  -4  -2   1  688.17   64.61   0
  -4   2   1  869.39   29.30   0
  -3   2   1   76.47   15.24   0
   3  -2  -1  102.92   20.52   0
  -2   2   1  253.40   23.94   0
   2  -2  -1  250.46   23.95   0
  -1   2   1  172.58   23.98   0
   1  -2  -1  177.51   24.01   0
   0   2   1    5.54   23.51   0
   0   2  -1    7.19   22.51   0
   0   2  -1    3.87   24.89   0
   0  -2  -1    5.78   22.80   0
  -1   2  -1   25.58   19.52   0
  -1   2  -1   30.51   21.49   0
  -2   2  -1   18.76   18.89   0
  -2   2  -1   21.50   20.01   0
  -3   2  -1    6.28   18.46   0
  -4   2  -1   74.25   15.31   0
  -4  -2  -1   67.96   26.12   0
  -4  -2  -1   94.55   34.81   0
  -5   2  -1   32.85   13.38   0
  -5  -2  -1   29.41   27.87   0
  -5  -2  -1   34.11   23.36   0
  -6  -2  -1  730.73   35.24   0
  -6  -2  -1  615.96   30.86   0
  -6   2  -1  702.68   26.34   0
  -7  -2  -1    1.30   18.48   0
  -7   2  -1    5.68   13.46   0
  -7  -2  -1   -7.25   24.96   0
  -8   2  -1  667.76   25.47   0
  -8  -2  -1  705.31   31.65   0
  -8  -2  -1  633.64   28.69   0
  -9   2  -1   57.76   18.84   0
  -9  -2  -1   58.03   20.95   0
  -9  -2  -1   61.46   21.38   0
 -10  -2  -1   48.45   21.98   0
 -10   2  -1   39.72   18.97   0
 -10  -2  -1   43.48   20.97   0
 -11   2  -1   30.78   19.34   0
 -11  -2  -1   11.47   21.90   0
 -11  -2  -1   28.32   23.47   0
 -12   2  -1   83.66   20.44   0
 -12  -2  -1   92.16   22.04   0
 -12  -2  -1   80.91   22.66   0
 -13   2  -1   27.96   19.57   0
 -13  -2  -1   19.03   21.94   0
 -13  -2  -1   12.84   14.95   0
 -14  -2  -1   33.69   15.77   0
 -14  -2  -1   10.43   18.13   0
 -14   2  -1   62.85   21.75   0
 -15  -2  -1   35.95   23.63   0
 -15   2  -1   -1.51   15.55   0
 -15  -2  -1   39.68   24.03   0
 -16  -2  -1   21.52   24.63   0
 -16  -2  -1    7.25   18.50   0
 -16   2  -1    5.76   15.11   0
  17   2   1    4.35   25.80   0
 -17  -2  -1   -3.51   17.01   0
 -17   2  -1   25.81   24.06   0
 -17  -2  -1   13.33   17.58   0
  18   2   1   -2.72   20.27   0
 -18   2  -1   -5.37   23.14   0
 -18  -2  -1   10.30   19.28   0
 -18   2  -1    5.00   24.76   0
 -18  -2  -1    5.65   26.62   0
 -19   2  -1    7.15   18.52   0
  19   2   1    0.02   29.95   0
 -19   2  -1   -1.84   19.12   0
 -19  -2  -1    1.76   19.30   0
 -19  -2  -1   -2.71   18.50   0
 -20  -2  -1   10.62   27.87   0
 -20  -2  -1    7.20   19.73   0
 -20   2  -1    5.25   19.66   0
 -20   2  -1   10.98   18.52   0
 -19   3   1    4.81   19.41   0
 -19   3   1    4.72   20.06   0
 -18   3   1  -12.11   17.84   0
 -18  -3   1   -9.31   28.45   0
 -18  -3   1   17.81   30.00   0
 -17   3   1    5.85   16.66   0
 -17  -3   1    3.88   26.83   0
 -17  -3   1   25.51   27.47   0
 -16   3   1    5.34   23.95   0
 -16  -3   1    6.04   24.81   0
 -16  -3   1   -8.36   26.23   0
 -15   3   1   60.79   23.15   0
 -15  -3   1   27.12   28.01   0
 -15  -3   1   25.45   25.60   0
 -14  -3   1   17.93   24.55   0
 -14  -3   1    8.24   27.44   0
 -14   3   1   19.23   14.91   0
 -13  -3   1   19.84   23.24   0
 -13  -3   1   35.04   24.59   0
 -13   3   1   22.27   22.51   0
 -12   3   1   14.29   20.24   0
 -12  -3   1   11.13   22.33   0
 -12  -3   1   13.05   22.16   0
 -11  -3   1   11.10   21.44   0
 -11  -3   1    0.57   23.63   0
 -11   3   1   32.35   21.99   0
 -10   3   1   22.26   20.24   0
 -10  -3   1   19.44   24.99   0
 -10   3   1    4.79   32.19   0
 -10  -3   1   14.52   21.48   0
  -9  -3   1   13.05   29.84   0
  -9   3   1   20.52   19.53   0
  -9  -3   1   16.64   26.55   0
  -8  -3   1    3.64   33.96   0
  -8   3   1   -1.37   20.30   0
  -8  -3   1    4.07   38.73   0
  -7   3   1   28.44   21.25   0
  -6   3   1   34.02   20.57   0
  -5   3   1  114.23   15.89   0
  -4   3   1    5.75   19.42   0
  -3   3   1  116.75   20.39   0
  -2   3   1  102.06   25.81   0
  -1   3   1    3.15   20.68   0
  -1   3   1    6.85   24.18   0
   0   3  -1   29.92   42.25   0
   0   3  -1   18.78   35.67   0
   0   3   1   21.86   33.53   0
   0   3   1   21.92   34.97   0
  -1   3  -1  217.97   28.43   0
  -1   3  -1  271.73   33.83   0
  -2   3  -1   75.18   24.31   0
  -2   3  -1   63.73   22.67   0
  -3   3  -1  320.35   25.93   0
  -3   3  -1  343.51   24.61   0
  -4   3  -1    7.10   13.25   0
  -4   3  -1   13.00   19.52   0
  -5   3  -1   16.02   20.45   0
  -5   3  -1   21.09   15.22   0
  -6   3  -1   37.25   15.25   0
  -6   3  -1   46.68   21.64   0
  -7   3  -1    0.60   21.61   0
  -8  -3  -1    7.14   35.17   0
  -8  -3  -1    5.33   25.56   0
  -8   3  -1   25.00   19.99   0
  -9  -3  -1   12.12   25.40   0
  -9   3  -1   15.75   19.40   0
  -9  -3  -1   17.52   31.23   0
 -10   3  -1    8.89   21.13   0
 -10  -3  -1    9.80   26.28   0
 -10  -3  -1   23.14   25.74   0
 -11  -3  -1   27.94   24.00   0
 -11   3  -1   13.59   15.18   0
 -11  -3  -1   23.87   21.27   0
 -12  -3  -1    2.60   21.05   0
 -12  -3  -1   -2.49   24.58   0
 -12   3  -1    4.45   20.23   0
 -13   3  -1   64.59   22.74   0
 -13  -3  -1   21.98   24.49   0
 -13  -3  -1   32.10   27.47   0
 -13   3  -1   38.74   16.54   0
 -14   3  -1   24.25   22.59   0
 -14  -3  -1    3.92   27.23   0
 -14   3  -1   13.03   16.44   0
 -14  -3  -1   14.44   24.82   0
 -15  -3  -1    4.25   19.73   0
 -15  -3  -1   15.88   25.25   0
 -15   3  -1   27.83   23.54   0
 -15   3  -1   21.62   17.10   0
 -16  -3  -1    7.13   25.09   0
 -16  -3  -1   15.52   26.61   0
 -16   3  -1    5.00   16.93   0
 -16   3  -1   -5.72   16.34   0
 -17  -3  -1  -12.26   25.76   0
 -17  -3  -1    8.54   27.56   0
 -17   3  -1  -14.29   16.49   0
 -17   3  -1   -8.17   16.75   0
  18   3   1    4.07   28.59   0
 -18  -3  -1   -2.56   21.21   0
 -18  -3  -1    3.68   20.26   0
 -18   3  -1   -8.12   18.08   0
 -18   3  -1   25.32   19.27   0
 -16   4   1  -10.15   28.64   0
 -16   4   1   10.08   27.67   0
 -15   4   1    7.69   25.53   0
 -15  -4   1    2.19   55.66   0
 -15   4   1   15.14   27.77   0
 -15  -4   1    0.68   74.38   0
 -14   4   1   -2.62   19.18   0
 -14   4   1   -1.35   26.75   0
 -13   4   1   12.19   27.00   0
 -13   4   1    2.52   26.48   0
 -12   4   1   25.69   24.71   0
 -12   4   1   -2.11   19.78   0
 -11   4   1    0.90   25.04   0
 -11   4   1  -18.79   23.44   0
 -10   4   1   28.53   23.56   0
 -10   4   1   -2.12   27.37   0
 -10   4   1   -0.29   25.59   0
  -9   4   1    9.60   22.73   0
  -9   4   1   22.79   25.21   0
  -8   4   1   31.62   24.03   0
  -8   4   1   12.77   22.56   0
  -7   4   1   11.59   22.11   0
  -7   4   1   11.40   17.10   0
  -6   4   1   -3.62   23.62   0
  -6   4   1   -0.30   22.40   0
  -5   4   1    9.96   21.15   0
  -5   4   1   11.80   22.51   0
  -4   4   1   -2.63   23.45   0
  -4   4   1   -0.01   21.44   0
  -3   4   1   51.13   25.81   0
  -3   4   1   54.97   26.55   0
  -2   4   1    8.97   29.33   0
  -2   4   1   11.07   27.34   0
  -2   4  -1   -0.21   25.50   0
  -2   4  -1    5.04   36.37   0
  -3   4  -1   18.06   26.59   0
  -3   4  -1   13.10   29.20   0
  -4   4  -1    5.02   20.68   0
  -4   4  -1    2.23   23.67   0
  -5   4  -1    9.20   23.35   0
  -5   4  -1   -2.99   21.66   0
  -6   4  -1   39.68   23.25   0
  -6   4  -1   23.37   17.98   0
  -7   4  -1   58.37   16.04   0
  -7   4  -1   26.66   17.58   0
  -8   4  -1   10.59   24.41   0
  -8   4  -1    5.01   23.12   0
  -9   4  -1   12.69   25.31   0
  -9   4  -1   15.34   24.20   0
 -10   4  -1   12.22   23.72   0
 -10   4  -1   -3.30   18.23   0
 -11   4  -1    4.05   24.95   0
 -11   4  -1   -2.67   16.92   0
 -12   4  -1   -0.87   26.66   0
 -12   4  -1    6.20   16.83   0
 -13   4  -1   14.76   27.27   0
 -13   4  -1   15.46   18.55   0
 -14   4  -1    9.15   17.60   0
 -14   4  -1   23.47   25.98   0
 -15  -4  -1    9.53   61.90   0
 -15  -4  -1   -4.45   48.67   0
 -15   4  -1   19.94   27.79   0
 -15   4  -1    8.12   18.98   0
 -11   5   1    8.39   20.20   0
 -11   5   1   18.54   30.32   0
 -10   5   1    6.21   30.58   0
 -10   5   1    2.04   31.46   0
 -10   5   1   -4.60   27.12   0
  -9   5   1    4.07   29.38   0
  -9   5   1   18.95   30.38   0
  -9   5   1   12.55   25.93   0
  -8   5   1    6.20   26.34   0
  -8   5   1   15.71   28.85   0
  -7   5   1   -7.01   27.43   0
  -7   5   1   -3.49   29.07   0
  -6   5   1   -6.46   26.53   0
  -6   5   1   12.92   35.92   0
  -5   5   1   -2.16   26.25   0
  -5   5   1   -0.55   29.95   0
  -4   5   1    2.84   42.89   0
  -4   5   1    1.85   32.83   0
  -4   5  -1    4.52   36.89   0
  -4   5  -1    6.42   36.56   0
  -5   5  -1   15.85   36.28   0
  -5   5  -1    8.63   25.73   0
  -6   5  -1    7.49   27.00   0
  -6   5  -1    6.85   37.28   0
  -7   5  -1    1.69   30.27   0
  -7   5  -1   11.25   28.19   0
  -8   5  -1   13.08   27.41   0
  -8   5  -1   17.43   30.49   0
  -9   5  -1   17.65   26.53   0
  -9   5  -1    3.64   30.88   0
 -10   5  -1   -9.82   28.89   0
 -10   5  -1   -4.87   26.82   0
 -11   5  -1   16.59   31.51   0
 -11   5  -1   11.16   32.70   0
 -11   5  -1   -1.33   28.24   0
 -22   0   2   -0.97   18.66   0
 -20   0   2   22.75   23.37   0
 -18   0   2   86.42   16.12   0
 -16   0   2   73.78   16.58   0
 -14   0   2  186.50   16.10   0
  14   0  -2  121.12   25.12   0
  14   0  -2  168.72   21.38   0
 -12   0   2 1174.24   22.78   0
  12   0  -2 1010.58   26.16   0
 -10   0   2  275.17   15.59   0
  10   0  -2  231.03   20.75   0
  -8   0   2    1.84   20.19   0
   8   0  -2    6.69   19.72   0
  -6   0   2   71.66   21.75   0
   6   0  -2   63.14   14.88   0
   4   0  -2  339.77   28.48   0
  -4   0   2  345.28   28.65   0
   2   0  -2  200.17   37.19   0
  -2   0   2  218.50   29.27   0
   0   0  -2  927.32   62.53   0
   0   0   2  876.13   54.72   0
  -2   0  -2 1053.94   49.18   0
   2   0   2  961.03   49.36   0
  -6   0  -2 1044.90   27.34   0
  -8   0  -2   -2.97   14.31   0
 -10   0  -2    9.17   12.95   0
 -12   0  -2   67.82   14.52   0
 -14   0  -2   15.89   20.14   0
 -16   0  -2  218.50   17.75   0
 -16   0  -2  250.07   24.18   0
 -18   0  -2   18.72   17.68   0
 -18   0  -2   22.90   23.03   0
 -20   0  -2    8.40   25.72   0
 -20   0  -2    3.72   17.89   0
 -22   0  -2   36.91   20.53   0
 -22   0  -2   17.21   28.42   0
 -21   1   2    5.30   25.68   0
 -21  -1   2   11.76   19.46   0
 -21  -1   2  -11.69   25.58   0
 -20   1   2   24.26   24.80   0
 -20  -1   2   -2.94   17.39   0
  19   1  -2  -13.86   27.29   0
 -19   1   2  -13.77   16.81   0
 -19  -1   2   12.12   17.90   0
 -18  -1   2  -10.74   16.60   0
  18   1  -2    9.62   24.10   0
 -18   1   2    2.40   15.88   0
 -17   1   2   90.17   15.35   0
 -17  -1   2   65.88   16.00   0
  17   1  -2   36.92   17.60   0
 -16  -1   2   33.73   21.89   0
 -16   1   2    7.13   14.87   0
  15  -1  -2   -3.47   15.16   0
 -15   1   2   30.10   14.16   0
 -15  -1   2   10.98   14.86   0
  14  -1  -2   15.04   13.09   0
 -14   1   2   18.55   13.69   0
 -14  -1   2    1.12   13.67   0
 -13  -1   2   14.19   20.28   0
  13  -1  -2   11.44   18.46   0
 -13   1   2   39.05   18.87   0
  13   1  -2   10.92   13.95   0
  12  -1  -2   95.52   14.31   0
  12   1  -2   78.77   14.37   0
 -12  -1   2  110.15   19.78   0
 -12   1   2   78.52   19.69   0
 -11  -1   2   73.13   14.55   0
  11  -1  -2   90.04   14.26   0
 -11   1   2   80.61   14.26   0
  11   1  -2   68.16   14.80   0
 -10  -1   2   73.74   15.05   0
  10  -1  -2   58.56   12.43   0
  10   1  -2   73.45   14.64   0
 -10   1   2   93.36   18.37   0
   9  -1  -2   31.25   13.20   0
  -9  -1   2   27.41   13.73   0
  -9   1   2   51.19   18.36   0
   9   1  -2   22.62   12.87   0
   8   1  -2  127.04   20.01   0
  -8  -1   2  127.64   20.51   0
   8  -1  -2  118.72   14.19   0
  -8   1   2  144.00   19.37   0
  -7   1   2 1801.99   33.19   0
   7  -1  -2 1649.03   33.09   0
   7   1  -2 1685.13   36.51   0
  -7  -1   2 1798.93   36.46   0
  -6  -1   2  564.21   27.78   0
   6   1  -2  538.89   27.89   0
  -6   1   2  584.73   25.53   0
   6  -1  -2  498.48   20.83   0
  -5   1   2 1947.46   34.61   0
   5  -1  -2 2014.91   35.35   0
  -5  -1   2 2135.49   46.41   0
   5   1  -2 2153.92   47.78   0
  -4   1   2   59.96   22.73   0
  -4  -1   2   72.84   23.26   0
   4  -1  -2   57.55   17.27   0
  -4   1   2   70.35   37.77   0
   4   1  -2   75.42   23.28   0
   3  -1  -2   37.69   23.17   0
  -3   1   2   71.39   22.69   0
   3   1  -2   44.10   24.23   0
  -3  -1   2   46.18   24.37   0
  -2   1   2 2842.87   56.03   0
   2  -1  -2 2889.33   56.48   0
   2   1  -2 2554.80   73.25   0
  -2  -1   2 2252.93   70.91   0
  -1  -1   2 2615.91   86.46   0
   1  -1  -2 2460.64   59.23   0
  -1   1   2 2381.40   58.79   0
   1   1  -2 1922.69   72.36   0
   0   1  -2   15.45   30.05   0
   0   1   2    6.87   26.56   0
   0  -1  -2    6.25   25.54   0
   0  -1   2   11.00   28.48   0
   1   1   2  365.56   40.05   0
  -1   1  -2  331.27   33.07   0
  -1  -1  -2  253.56   34.95   0
  -2  -1  -2  164.31   33.30   0
  -2   1  -2  137.49   20.62   0
   2   1   2  148.93   30.71   0
  -3  -1  -2   19.96   25.65   0
  -3   1  -2   22.00   22.40   0
  -4   1  -2   19.39   15.82   0
  -4  -1  -2   18.85   25.15   0
  -5  -1  -2  675.81   30.62   0
  -5  -1  -2  732.18   32.53   0
  -5   1  -2  670.02   22.98   0
  -6  -1  -2  807.32   26.34   0
  -6   1  -2  642.17   22.38   0
  -6  -1  -2  890.67   27.90   0
  -7  -1  -2  402.02   20.35   0
  -7  -1  -2  405.38   22.79   0
  -7   1  -2  410.97   18.82   0
  -8  -1  -2   80.64   14.99   0
  -8   1  -2   85.93   14.68   0
  -8  -1  -2   77.13   19.78   0
  -8   1  -2   62.09   27.38   0
  -9   1  -2  793.47   20.22   0
  -9  -1  -2  765.80   22.35   0
  -9  -1  -2  813.54   27.89   0
 -10  -1  -2  438.04   19.82   0
 -10  -1  -2  448.12   24.15   0
 -10   1  -2  413.41   17.72   0
 -11  -1  -2  283.21   21.29   0
 -11  -1  -2  277.53   17.12   0
 -11   1  -2  281.77   20.87   0
  12   1   2   76.49   24.34   0
 -12  -1  -2   86.33   19.03   0
 -12   1  -2   86.48   20.65   0
 -12  -1  -2   96.16   19.49   0
 -13  -1  -2   27.03   14.56   0
  13   1   2   30.07   15.75   0
 -13   1  -2   36.96   13.91   0
 -13  -1  -2   20.04   19.72   0
 -14   1  -2   21.15   19.07   0
  14   1   2    1.30   24.27   0
 -14  -1  -2   18.24   20.69   0
 -14  -1  -2    7.16   15.09   0
  15   1   2   51.38   17.03   0
 -15  -1  -2   65.35   21.01   0
 -15   1  -2   80.66   14.96   0
 -15  -1  -2   69.94   22.03   0
 -16  -1  -2   -2.10   21.04   0
 -16   1  -2    9.25   14.47   0
 -16  -1  -2   -0.35   14.37   0
 -17   1  -2   30.07   20.97   0
 -17  -1  -2   34.73   22.13   0
 -17   1  -2   24.41   21.78   0
 -17  -1  -2   15.51   14.61   0
 -18  -1  -2   -5.38   23.29   0
 -18   1  -2   17.61   16.56   0
 -18   1  -2   33.14   16.96   0
 -18  -1  -2  -11.31   24.13   0
 -19   1  -2   -7.86   23.06   0
 -19  -1  -2    7.88   25.13   0
 -19   1  -2   -7.64   16.70   0
 -19  -1  -2   15.98   24.18   0
 -20  -1  -2    4.21   17.92   0
 -20  -1  -2   14.26   18.23   0
 -20   1  -2   27.81   17.40   0
 -20   1  -2   13.55   18.08   0
 -21  -1  -2   -3.28   18.48   0
 -21   1  -2   21.31   26.70   0
 -21  -1  -2   14.87   19.62   0
 -21   1  -2   11.41   18.74   0
  20   2  -2  -18.88   21.76   0
 -20  -2   2   -1.21   28.98   0
 -20   2   2   -5.82   18.39   0
 -20  -2   2   17.62   19.52   0
 -19  -2   2   12.17   19.11   0
 -19   2   2   12.11   18.00   0
 -19  -2   2   -1.35   18.97   0
 -18   2   2    2.87   16.21   0
 -18  -2   2    6.41   26.38   0
 -18  -2   2   -0.27   18.61   0
 -17   2   2    8.32   17.68   0
 -17  -2   2    8.34   17.43   0
 -17  -2   2   23.77   17.66   0
 -16   2   2   -9.79   15.86   0
 -16  -2   2   17.98   22.68   0
 -15  -2   2    1.99   21.80   0
 -15   2   2    0.91   21.47   0
 -14   2   2    7.22   15.37   0
 -14  -2   2   24.56   21.79   0
  13  -2  -2   49.34   20.51   0
 -13   2   2   92.97   14.72   0
 -13  -2   2  100.91   21.36   0
 -12   2   2   15.56   13.97   0
  12  -2  -2   18.11   13.76   0
 -12  -2   2    2.15   21.04   0
  11  -2  -2  233.12   21.28   0
 -11   2   2  316.61   21.53   0
 -11  -2   2  328.50   23.94   0
 -10   2   2   36.32   19.15   0
  10  -2  -2   24.68   13.52   0
 -10  -2   2   27.38   20.21   0
   9  -2  -2   13.74   18.26   0
  -9  -2   2   -2.48   18.61   0
  -9   2   2   16.03   18.36   0
  -8   2   2    3.08   13.67   0
   8  -2  -2   -0.37   13.92   0
  -8  -2   2   -7.67   18.43   0
   7  -2  -2  264.74   21.92   0
  -7  -2   2  282.27   26.55   0
  -7   2   2  314.34   30.27   0
  -7   2   2  308.05   22.88   0
  -6  -2   2   20.98   23.62   0
   6  -2  -2   11.95   18.25   0
  -6   2   2   18.87   18.66   0
   5  -2  -2    6.06   13.77   0
  -5   2   2    7.39   17.91   0
  -5  -2   2    2.66   24.29   0
   4  -2  -2  153.26   15.63   0
  -4  -2   2  172.10   36.66   0
  -4   2   2  180.41   21.43   0
  -3   2   2   21.71   18.65   0
   3  -2  -2   16.47   18.96   0
  -2   2   2  177.33   22.31   0
   2  -2  -2  161.99   21.82   0
   1   2  -2  868.44   61.77   0
   1  -2  -2 1210.16   39.66   0
  -1   2   2 1274.29   41.01   0
   1   2  -2 1005.75   64.34   0
   0   2  -2   22.21   26.50   0
   0   2   2   15.73   19.54   0
   0   2  -2   15.93   23.76   0
   0  -2  -2   20.79   24.16   0
   1   2   2  515.25   48.77   0
  -1  -2  -2  474.07   38.53   0
  -1   2  -2  516.34   29.93   0
  -1   2  -2  578.19   35.83   0
  -2  -2  -2  145.74   36.09   0
   2   2   2  136.70   36.01   0
  -2   2  -2  170.21   23.35   0
  -2   2  -2  164.82   21.85   0
  -3  -2  -2  365.86   39.76   0
  -3  -2  -2  333.23   40.32   0
  -3   2  -2  362.63   24.27   0
  -3   2  -2  404.20   25.62   0
  -4  -2  -2    3.79   26.76   0
  -4   2  -2    5.29   13.92   0
  -4  -2  -2   14.49   20.01   0
  -4   2  -2   16.53   14.02   0
  -5   2  -2  794.81   23.25   0
  -5  -2  -2  909.21   40.70   0
  -5  -2  -2  859.85   39.31   0
  -6  -2  -2  626.23   33.53   0
  -6  -2  -2  589.35   32.79   0
  -6   2  -2  581.85   20.60   0
  -7  -2  -2   50.30   19.50   0
  -7  -2  -2   62.47   21.83   0
  -7   2  -2   58.96   20.10   0
  -8  -2  -2   51.86   20.96   0
  -8  -2  -2   56.13   22.64   0
  -8   2  -2   53.24   19.68   0
  -9  -2  -2   48.72   16.47   0
  -9   2  -2   62.77   18.69   0
  -9  -2  -2   44.25   19.78   0
 -10  -2  -2    6.04   22.05   0
 -10  -2  -2    8.12   14.07   0
 -10   2  -2    8.96   14.06   0
 -11   2  -2   36.41   14.00   0
 -11  -2  -2   46.61   21.43   0
 -11  -2  -2   22.44   23.12   0
 -12  -2  -2   37.05   21.33   0
 -12  -2  -2   46.01   22.90   0
 -12   2  -2   72.16   20.13   0
 -13  -2  -2   13.48   21.66   0
 -13  -2  -2   -3.98   14.48   0
 -13   2  -2   10.09   14.42   0
 -14  -2  -2    9.65   21.47   0
 -14  -2  -2   37.22   21.33   0
 -14   2  -2   26.31   15.61   0
 -15  -2  -2   43.95   23.89   0
 -15   2  -2   20.53   16.83   0
 -15  -2  -2   47.73   17.10   0
 -15   2  -2   -1.43   21.73   0
 -16   2  -2   10.66   15.45   0
  16   2   2   -3.28   16.51   0
 -16  -2  -2    5.87   23.65   0
 -16  -2  -2   -5.93   25.02   0
 -16   2  -2   18.74   15.70   0
 -17   2  -2   23.29   17.88   0
  17   2   2    9.49   25.89   0
 -17  -2  -2   -3.26   17.79   0
 -17   2  -2    6.95   16.26   0
 -17  -2  -2    3.21   23.85   0
 -18  -2  -2    8.73   27.60   0
 -18   2  -2   19.20   23.40   0
 -18   2  -2  -11.95   17.54   0
  18   2   2   14.58   28.60   0
 -18  -2  -2    7.85   16.89   0
 -19  -2  -2  -17.27   27.16   0
 -19   2  -2    8.17   18.83   0
 -19   2  -2   -1.15   18.70   0
 -19  -2  -2   39.57   29.23   0
 -20   2  -2   -9.22   26.81   0
 -20  -2  -2   -8.46   31.17   0
 -20   2  -2   20.85   19.46   0
 -20  -2  -2    6.42   19.84   0
 -19   3   2   -9.25   20.05   0
 -18  -3   2    3.76   28.36   0
 -18   3   2   -3.45   18.13   0
 -18  -3   2   11.75   28.88   0
 -17  -3   2   17.18   28.34   0
 -17  -3   2    4.31   18.89   0
 -17   3   2   -0.51   16.72   0
 -16  -3   2    1.28   23.98   0
 -16   3   2   32.69   23.55   0
 -16  -3   2  -14.38   25.93   0
 -15  -3   2   14.14   24.70   0
 -15  -3   2   16.88   26.69   0
 -15   3   2    1.80   15.97   0
 -14   3   2   -4.29   20.31   0
 -14  -3   2   11.60   26.77   0
 -14  -3   2    5.13   23.75   0
 -13   3   2   51.09   21.85   0
 -13  -3   2   36.60   29.41   0
 -13  -3   2   23.63   22.24   0
 -12   3   2    9.82   21.71   0
 -12  -3   2   13.35   23.57   0
 -12  -3   2   13.03   21.35   0
 -11   3   2   10.62   20.49   0
 -11  -3   2   10.04   23.34   0
 -11  -3   2   15.81   21.37   0
 -10  -3   2    2.47   28.96   0
 -10   3   2   10.35   19.94   0
 -10  -3   2    8.92   28.83   0
  -9  -3   2   38.36   26.92   0
  -9  -3   2   45.68   30.31   0
  -9   3   2   45.35   20.94   0
  -9   3   2   36.12   25.67   0
  -8  -3   2  131.81   36.53   0
   8  -3  -2  163.34   22.52   0
  -8   3   2  148.90   22.23   0
  -8  -3   2  169.84   44.64   0
  -7   3   2   28.79   20.07   0
   7  -3  -2   32.98   15.45   0
  -6   3   2  205.37   22.53   0
   6  -3  -2  232.64   23.26   0
   5  -3  -2   50.49   20.72   0
  -5   3   2   67.24   20.58   0
   4  -3  -2   24.66   20.45   0
  -4   3   2   13.39   19.93   0
  -3   3   2   66.99   20.31   0
   3  -3  -2   57.10   19.73   0
  -2   3   2   67.35   21.67   0
  -1   3   2   74.57   26.21   0
   0   3   2   15.29   26.68   0
   0   3  -2   18.64   27.10   0
   0   3  -2   32.10   35.78   0
  -1   3  -2   14.89   23.43   0
  -1   3  -2    6.80   27.23   0
  -2   3  -2   99.71   23.00   0
  -2   3  -2   85.95   20.09   0
  -3   3  -2   47.49   22.39   0
  -3   3  -2   46.78   19.44   0
  -4   3  -2   76.89   22.74   0
  -4   3  -2   68.25   21.34   0
  -5   3  -2   49.02   20.33   0
  -5   3  -2   28.09   21.86   0
  -6   3  -2   35.30   15.33   0
  -6   3  -2   25.26   21.32   0
  -7   3  -2   19.99   22.53   0
  -7   3  -2   47.24   20.30   0
  -7  -3  -2   17.01   35.90   0
  -7  -3  -2   22.41   39.33   0
  -8   3  -2   59.88   21.43   0
  -8  -3  -2   47.71   31.57   0
  -8  -3  -2   41.36   26.31   0
  -8   3  -2   42.78   16.13   0
  -9   3  -2    3.60   22.07   0
  -9  -3  -2    2.31   25.73   0
  -9  -3  -2   12.15   25.45   0
  -9   3  -2    2.70   14.92   0
 -10   3  -2  111.65   17.23   0
 -10  -3  -2  112.81   23.50   0
 -10  -3  -2  129.15   32.52   0
 -10   3  -2  106.39   21.93   0
 -11   3  -2    6.57   15.58   0
 -11  -3  -2   13.12   24.56   0
 -11   3  -2    7.40   15.29   0
 -11  -3  -2   13.33   25.87   0
 -12   3  -2   23.26   21.86   0
 -12  -3  -2   29.76   25.29   0
 -12   3  -2   21.92   15.21   0
 -12  -3  -2    6.75   27.18   0
 -13  -3  -2   -4.13   23.82   0
 -13   3  -2  -19.47   22.14   0
 -13  -3  -2   -2.94   23.62   0
 -13   3  -2  -10.19   22.69   0
 -14   3  -2    3.14   16.11   0
 -14   3  -2   -0.77   23.16   0
 -14  -3  -2   20.36   23.48   0
 -14  -3  -2    3.25   25.50   0
 -15   3  -2  -14.63   24.69   0
 -15  -3  -2   -3.25   26.49   0
 -15   3  -2    7.48   17.15   0
 -15  -3  -2   12.58   24.80   0
 -16   3  -2  -17.98   23.47   0
 -16  -3  -2  -11.96   25.07   0
 -16  -3  -2   15.74   27.67   0
 -16   3  -2    6.51   24.54   0
 -17  -3  -2    9.41   26.48   0
  17   3   2  -17.08   18.26   0
 -17   3  -2    7.91   18.34   0
 -17   3  -2   15.71   26.62   0
 -17  -3  -2   -0.65   27.93   0
 -18   3  -2    3.00   19.51   0
 -18  -3  -2   10.37   20.29   0
  18   3   2   14.84   20.71   0
 -18  -3  -2   30.46   32.02   0
 -18   3  -2   12.26   19.51   0
 -16   4   2  -13.98   19.87   0
 -16   4   2   -9.26   20.77   0
 -15  -4   2    5.01   81.89   0
 -15  -4   2    4.00   66.78   0
 -15   4   2    0.51   26.68   0
 -15   4   2    8.39   19.57   0
 -14   4   2  -13.27   26.88   0
 -13   4   2    4.34   18.33   0
 -12   4   2    2.43   18.59   0
 -11   4   2    9.69   23.72   0
 -10   4   2   -8.19   23.64   0
 -10   4   2    0.46   33.54   0
  -9   4   2   15.02   23.07   0
  -9   4   2   18.50   27.01   0
  -8   4   2    3.13   21.98   0
  -7   4   2    7.35   22.89   0
  -6   4   2   -0.13   23.01   0
  -5   4   2   23.44   23.85   0
  -5   4   2   15.49   22.46   0
  -4   4   2   11.31   21.68   0
  -4   4   2   23.13   22.74   0
  -3   4   2   59.73   29.29   0
  -3   4   2   61.82   22.72   0
  -2   4   2    5.56   26.30   0
  -2   4   2    7.92   27.22   0
  -2   4  -2   -4.27   29.24   0
  -2   4  -2    2.21   25.43   0
  -3   4  -2    8.88   24.19   0
  -3   4  -2    0.70   20.59   0
  -4   4  -2   40.47   26.52   0
  -4   4  -2   53.33   25.00   0
  -5   4  -2   18.52   21.15   0
  -5   4  -2   10.37   23.85   0
  -6   4  -2   21.31   22.09   0
  -6   4  -2   21.18   24.65   0
  -7   4  -2   67.18   25.30   0
  -7   4  -2   35.85   16.58   0
  -8   4  -2   -2.74   17.28   0
  -8   4  -2   12.80   16.17   0
  -9   4  -2  -14.47   25.38   0
  -9   4  -2    4.04   17.65   0
 -10   4  -2   13.79   18.06   0
 -10   4  -2    6.17   23.58   0
 -11   4  -2    3.51   24.84   0
 -11   4  -2  -13.75   24.05   0
 -12   4  -2   -3.55   35.11   0
 -12   4  -2   -1.98   27.56   0
 -12   4  -2   20.59   25.51   0
 -13   4  -2  -11.10   27.60   0
 -13   4  -2   30.64   27.11   0
 -14   4  -2   -3.63   29.36   0
 -14   4  -2   -7.62   19.79   0
 -15  -4  -2    1.81   56.83   0
 -15  -4  -2    2.08   48.22   0
 -15   4  -2   20.76   27.47   0
 -15   4  -2  -14.05   28.47   0
 -11   5   2  -18.92   31.52   0
 -11   5   2   10.84   28.75   0
 -10   5   2   18.66   29.65   0
 -10   5   2    9.07   30.06   0
  -9   5   2    3.90   30.29   0
  -9   5   2    0.47   29.32   0
  -9   5   2    1.85   27.11   0
  -8   5   2    3.69   29.84   0
  -8   5   2   13.37   28.41   0
  -8   5   2   17.91   27.37   0
  -7   5   2    6.03   27.41   0
  -7   5   2   21.56   29.87   0
  -6   5   2    7.73   36.00   0
  -6   5   2   11.30   32.68   0
  -5   5   2    4.10   33.73   0
  -5   5   2    6.83   36.45   0
  -4   5   2    7.14   40.57   0
  -4   5   2    0.66   37.73   0
  -4   5  -2    2.38   41.59   0
  -4   5  -2    0.05   36.44   0
  -5   5  -2    0.46   37.28   0
  -5   5  -2   11.70   32.55   0
  -6   5  -2    4.87   26.41   0
  -6   5  -2   -0.02   30.17   0
  -7   5  -2   17.17   29.90   0
  -7   5  -2   17.52   27.13   0
  -8   5  -2   16.27   27.12   0
  -8   5  -2    1.46   30.80   0
  -9   5  -2   18.28   27.28   0
  -9   5  -2   14.88   28.90   0
 -10   5  -2   -9.23   29.58   0
 -10   5  -2   -3.69   28.09   0
 -11   5  -2   22.35   31.54   0
 -21   0   3   31.95   18.16   0
 -19   0   3   21.75   24.58   0
 -17   0   3   -6.71   22.19   0
 -15   0   3   61.15   14.90   0
  15   0  -3   32.24   14.20   0
  15   0  -3   34.91   24.71   0
 -13   0   3   -8.02   19.00   0
  13   0  -3    9.48   13.51   0
 -11   0   3  131.39   19.32   0
  11   0  -3  123.87   19.10   0
  -9   0   3  310.59   16.65   0
   9   0  -3  318.00   20.96   0
  -7   0   3  577.49   25.33   0
   7   0  -3  504.44   26.49   0
   5   0  -3 9999.99   78.31   0
  -5   0   3 9867.04   75.69   0
  -3   0   3 2497.36   50.75   0
   3   0  -3 2543.09   48.98   0
   1   0  -3  125.34   38.43   0
  -1   0   3  110.60   39.00   0
   1   0   3 1726.69   55.45   0
  -1   0  -3 1466.79   50.25   0
  -3   0  -3   68.24   20.08   0
   3   0   3   67.62   20.44   0
  -5   0  -3  408.71   33.94   0
  -5   0  -3  430.77   27.47   0
  -7   0  -3 1093.45   26.20   0
  -7   0  -3 1044.42   26.27   0
  -9   0  -3  315.05   16.46   0
  -9   0  -3  321.07   17.10   0
 -11   0  -3  103.70   19.11   0
 -11   0  -3   83.30   14.89   0
 -13   0  -3  531.55   23.12   0
 -13   0  -3  571.24   20.65   0
 -15   0  -3  -10.42   14.30   0
 -15   0  -3   14.26   21.06   0
 -17   0  -3   18.01   22.51   0
 -17   0  -3    5.10   21.97   0
 -19   0  -3   21.36   24.20   0
 -19   0  -3   -2.17   17.44   0
 -21   0  -3    7.43   18.40   0
 -21   0  -3   12.37   19.74   0
 -21  -1   3   10.70   25.66   0
 -21   1   3   14.34   25.92   0
 -20  -1   3    4.29   24.56   0
  20   1  -3    1.96   21.47   0
 -20   1   3   -4.90   25.13   0
 -19  -1   3  -10.94   22.70   0
  19   1  -3   19.89   26.93   0
 -19   1   3   28.65   23.57   0
 -18   1   3   32.65   23.13   0
  18   1  -3   -3.24   23.70   0
 -18  -1   3   -6.18   21.99   0
 -17  -1   3   22.21   20.66   0
 -17   1   3  -11.78   20.54   0
 -16  -1   3   46.53   15.05   0
  16  -1  -3   32.18   14.46   0
 -16   1   3   64.23   22.14   0
  15   1  -3   42.29   15.29   0
  15  -1  -3   42.42   15.87   0
 -15  -1   3   90.60   15.60   0
 -15   1   3   84.03   15.89   0
 -14   1   3  139.28   14.75   0
 -14  -1   3  103.59   20.96   0
  14  -1  -3   81.10   19.18   0
  14   1  -3  105.45   21.46   0
  13   1  -3   14.25   12.69   0
 -13  -1   3   14.70   14.40   0
  13  -1  -3   17.78   19.89   0
 -13   1   3   10.45   18.56   0
  12   1  -3   35.20   13.15   0
  12  -1  -3   37.28   18.76   0
 -12   1   3   66.90   13.89   0
 -12  -1   3   35.18   13.31   0
 -11   1   3  111.86   14.30   0
  11   1  -3  122.37   19.97   0
 -11  -1   3  146.74   19.91   0
  11  -1  -3   88.60   18.87   0
  10   1  -3  229.01   22.16   0
 -10  -1   3  294.46   17.55   0
 -10   1   3  273.12   20.30   0
  10  -1  -3  260.59   14.87   0
   9  -1  -3  294.81   19.97   0
  -9   1   3  293.79   15.66   0
  -9  -1   3  301.47   22.00   0
   9   1  -3  289.99   21.23   0
  -8  -1   3  499.14   19.77   0
  -8   1   3  490.60   18.39   0
   8   1  -3  518.56   24.20   0
   8  -1  -3  510.51   18.87   0
  -7  -1   3  216.84   16.69   0
   7  -1  -3  219.63   16.43   0
  -7   1   3  223.32   16.57   0
   7   1  -3  225.64   21.80   0
  -6   1   3   19.82   20.04   0
  -6  -1   3    5.85   14.32   0
   6   1  -3   12.42   13.99   0
   6  -1  -3    7.35   14.82   0
  -5   1   3   35.53   14.89   0
  -5  -1   3   31.21   19.22   0
   5  -1  -3   42.03   15.05   0
   5   1  -3   33.02   15.25   0
   4  -1  -3   20.31   21.81   0
  -4  -1   3   19.55   23.03   0
  -4   1   3   19.94   21.93   0
   4   1  -3   13.69   22.31   0
  -3   1   3  489.10   23.16   0
   3   1  -3  444.05   27.15   0
  -3  -1   3  497.00   33.04   0
   3  -1  -3  463.54   22.49   0
   2  -1  -3   49.17   17.61   0
  -2   1   3   48.57   22.58   0
   2   1  -3   54.45   24.93   0
  -2   1   3   36.86   23.16   0
  -2  -1   3   48.35   26.27   0
  -1   1   3  912.17   38.68   0
  -1  -1   3 1015.68   50.87   0
   1  -1  -3  798.68   35.02   0
   1   1  -3  946.01   45.59   0
   0  -1  -3  149.68   27.93   0
   0   1   3  172.46   29.66   0
   0  -1   3  157.91   32.12   0
   0   1  -3  182.86   32.83   0
   1  -1   3 4097.68   67.19   0
   1   1   3 4556.89   87.48   0
  -1  -1  -3 4260.25   79.69   0
  -1   1  -3 4325.59   71.31   0
  -2   1  -3 3381.25   58.49   0
   2   1   3 3400.38   74.72   0
  -2  -1  -3 3514.14   74.21   0
  -3  -1  -3 1122.56   40.36   0
  -3   1  -3 1136.70   35.45   0
   3   1   3 1110.47   42.66   0
  -4   1  -3   13.06   22.66   0
  -4   1  -3    2.03   15.67   0
  -4  -1  -3    8.50   24.47   0
  -5   1  -3  285.66   18.77   0
  -5  -1  -3  285.64   26.97   0
  -5   1  -3  288.10   23.77   0
  -6  -1  -3 1543.03   37.08   0
  -6   1  -3 1468.49   32.91   0
  -6   1  -3 1433.78   29.39   0
  -6  -1  -3 1273.65   30.34   0
  -7  -1  -3   17.81   20.07   0
  -7  -1  -3   22.92   20.71   0
  -7   1  -3   21.01   13.93   0
  -8  -1  -3  519.01   24.86   0
  -8   1  -3  430.69   17.77   0
  -8  -1  -3  491.19   19.80   0
  -9  -1  -3   21.39   20.50   0
  -9   1  -3   26.33   13.73   0
  -9  -1  -3   31.84   19.78   0
  -9   1  -3   12.94   24.92   0
 -10  -1  -3   -0.94   19.95   0
  10   1   3   -2.75   16.81   0
 -10   1  -3    4.65   18.52   0
 -10  -1  -3    4.96   14.33   0
 -11   1  -3   13.44   19.14   0
 -11  -1  -3    9.83   20.44   0
  11   1   3    6.53   23.21   0
 -11  -1  -3   16.00   18.29   0
 -12  -1  -3   43.53   19.29   0
  12   1   3   25.70   23.96   0
 -12   1  -3   34.88   20.15   0
 -12  -1  -3   65.66   13.73   0
  13   1   3  266.54   25.13   0
 -13  -1  -3  279.73   22.08   0
 -13  -1  -3  277.10   23.53   0
 -13   1  -3  283.70   16.62   0
 -13   1  -3  232.53   16.25   0
 -14  -1  -3    7.50   19.87   0
 -14   1  -3    4.95   19.74   0
 -14   1  -3   -6.28   13.42   0
 -14  -1  -3   10.57   13.62   0
  14   1   3    4.23   17.78   0
 -15   1  -3    5.26   15.08   0
 -15  -1  -3   14.32   14.24   0
 -15   1  -3   -0.33   21.85   0
 -15  -1  -3    7.78   19.33   0
 -16   1  -3   12.39   16.14   0
 -16  -1  -3   31.82   21.98   0
 -16  -1  -3    3.37   20.62   0
 -16   1  -3   41.12   21.20   0
 -17   1  -3   26.28   16.39   0
 -17  -1  -3   32.86   22.13   0
 -17   1  -3   31.04   15.36   0
 -17  -1  -3   46.04   22.46   0
 -18  -1  -3   57.22   18.30   0
 -18  -1  -3   62.21   23.64   0
 -18   1  -3   57.88   17.74   0
 -18   1  -3   77.23   17.54   0
 -19   1  -3    8.98   23.26   0
 -19   1  -3   19.34   24.54   0
 -19  -1  -3   16.67   17.49   0
 -19  -1  -3   20.18   18.06   0
 -20  -1  -3   17.71   18.42   0
 -20  -1  -3   12.77   19.17   0
 -20   1  -3   22.48   26.10   0
 -20   1  -3   22.99   25.14   0
 -21  -1  -3   12.83   28.36   0
 -21   1  -3   28.60   27.86   0
 -21   1  -3    2.59   18.57   0
 -21  -1  -3    9.08   19.09   0
 -20  -2   3   -8.81   20.65   0
 -20  -2   3    5.65   27.57   0
 -20   2   3   -0.21   18.41   0
 -19  -2   3   28.67   25.38   0
 -19  -2   3   13.08   26.48   0
 -19   2   3   12.02   17.96   0
 -18  -2   3    0.33   25.21   0
 -18   2   3    7.45   16.10   0
 -17   2   3  -18.58   23.41   0
 -17  -2   3  -12.17   17.23   0
 -16   2   3   -0.50   15.93   0
 -16  -2   3   28.98   23.27   0
 -15  -2   3   -3.39   21.04   0
  15  -2  -3   -3.95   21.47   0
 -15   2   3   18.31   15.52   0
 -14  -2   3   26.31   21.79   0
  14  -2  -3   15.64   15.33   0
 -14   2   3    5.46   21.68   0
 -13  -2   3    6.19   20.75   0
 -13   2   3   17.28   13.75   0
  13  -2  -3   17.02   19.66   0
 -12  -2   3   67.05   21.54   0
 -12   2   3   25.74   14.42   0
  12  -2  -3   56.86   19.62   0
 -11   2   3   41.56   13.99   0
  11  -2  -3   22.54   13.76   0
 -11  -2   3   28.02   21.78   0
  10  -2  -3   85.42   14.59   0
 -10   2   3  104.28   15.16   0
 -10  -2   3  111.64   21.43   0
  10   2  -3   94.06   21.21   0
  -9   2   3   14.87   18.38   0
   9  -2  -3   23.67   17.59   0
  -9  -2   3   -2.77   19.52   0
   9   2  -3   10.50   20.21   0
  -8   2   3  317.53   17.18   0
   8   2  -3  281.21   24.71   0
   8  -2  -3  282.88   21.30   0
  -8  -2   3  283.41   24.33   0
  -7  -2   3  122.03   25.03   0
   7   2  -3  123.08   21.11   0
  -7   2   3  145.98   20.55   0
   7  -2  -3  127.82   20.24   0
  -6  -2   3  223.77   28.01   0
  -6   2   3  216.07   27.59   0
   6   2  -3  183.10   23.51   0
   6  -2  -3  179.50   20.50   0
  -6   2   3  191.15   16.02   0
   5  -2  -3  105.20   14.64   0
  -5   2   3  108.80   19.31   0
  -5  -2   3  103.10   23.11   0
   5   2  -3   92.42   21.64   0
  -4  -2   3  999.20   49.17   0
   4   2  -3 1040.31   48.78   0
   4  -2  -3 1107.62   30.91   0
  -4   2   3 1100.31   31.11   0
  -3  -2   3   58.34   33.82   0
  -3   2   3   53.96   19.13   0
   3   2  -3   47.00   25.47   0
   3  -2  -3   57.40   19.31   0
  -2   2   3  254.21   23.26   0
  -2  -2   3  255.52   38.89   0
   2   2  -3  155.48   31.32   0
   2  -2  -3  245.72   22.57   0
   1  -2  -3   14.68   18.31   0
  -1   2   3   10.86   19.52   0
   1   2  -3    8.78   24.59   0
   0   2  -3  164.72   27.61   0
   0   2  -3  177.64   28.28   0
   0   2   3  167.79   29.67   0
   0  -2  -3  140.84   23.17   0
  -1   2  -3    2.51   18.98   0
   1   2   3    9.13   27.10   0
  -1  -2  -3   -3.75   19.47   0
  -1   2  -3    6.14   21.22   0
   2   2   3   16.93   26.32   0
  -2   2  -3   25.43   20.35   0
  -2   2  -3   18.72   18.72   0
  -2  -2  -3   20.05   24.43   0
   3   2   3   59.81   26.63   0
  -3   2  -3   55.23   21.17   0
  -3  -2  -3   49.42   22.96   0
  -3   2  -3   55.88   19.84   0
  -4   2  -3   77.76   21.01   0
  -4   2  -3   67.43   19.56   0
  -4  -2  -3   62.29   29.18   0
  -5   2  -3  217.37   21.52   0
  -5  -2  -3  263.53   32.98   0
  -5   2  -3  240.27   23.02   0
  -5  -2  -3  221.54   23.83   0
  -6   2  -3  125.90   15.56   0
  -6  -2  -3  124.87   20.93   0
  -6  -2  -3  132.95   24.18   0
  -6   2  -3  107.82   16.21   0
  -7   2  -3   15.61   20.55   0
  -7  -2  -3    2.33   20.34   0
  -7   2  -3    8.27   14.16   0
  -7  -2  -3    3.20   18.27   0
  -8   2  -3  314.18   17.51   0
  -8   2  -3  336.01   22.45   0
  -8  -2  -3  323.55   24.25   0
  -8  -2  -3  355.01   27.39   0
  -9  -2  -3    2.59   20.48   0
  -9   2  -3   23.76   18.83   0
  -9   2  -3   -1.40   13.16   0
  -9  -2  -3   17.26   22.62   0
 -10   2  -3    5.64   20.22   0
 -10  -2  -3   17.47   15.41   0
 -10  -2  -3    4.90   20.23   0
 -10   2  -3   18.87   18.64   0
 -11   2  -3    8.48   32.57   0
 -11   2  -3   21.52   19.77   0
 -11  -2  -3    6.97   15.00   0
 -11   2  -3   16.33   14.06   0
 -11  -2  -3   -4.19   23.54   0
 -12   2  -3  244.89   17.01   0
 -12  -2  -3  239.20   25.39   0
 -12   2  -3  232.61   22.18   0
 -12  -2  -3  216.44   23.73   0
 -13   2  -3   43.44   21.35   0
 -13  -2  -3   44.40   22.40   0
 -13  -2  -3   31.28   14.91   0
 -13   2  -3   23.17   15.05   0
 -14   2  -3   26.46   21.44   0
  14   2   3    8.67   24.34   0
 -14   2  -3   13.44   15.71   0
 -14  -2  -3   21.66   17.39   0
 -14  -2  -3   14.15   16.17   0
  15   2   3  -20.49   24.03   0
 -15   2  -3   -3.96   15.26   0
 -15  -2  -3    4.64   16.59   0
 -15   2  -3   -7.91   15.73   0
 -15  -2  -3    2.49   17.61   0
  16   2   3   -5.82   17.37   0
 -16  -2  -3   13.67   26.06   0
 -16   2  -3    6.73   22.79   0
 -16   2  -3  -24.64   23.99   0
 -16  -2  -3    3.84   24.04   0
 -17  -2  -3    7.58   23.56   0
 -17  -2  -3   16.13   25.20   0
 -17   2  -3   -1.73   16.67   0
 -17   2  -3   -2.27   23.62   0
  17   2   3    4.73   18.68   0
 -18   2  -3   11.90   24.80   0
 -18  -2  -3   11.55   25.22   0
 -18  -2  -3    1.98   27.63   0
 -18   2  -3   21.90   23.41   0
 -19  -2  -3   -4.35   18.38   0
 -19  -2  -3   14.70   19.52   0
 -19   2  -3   -9.58   18.53   0
 -19   2  -3    6.28   26.19   0
 -20   2  -3    9.01   26.76   0
 -20   2  -3  -12.63   27.55   0
 -20  -2  -3   -1.09   22.59   0
 -20  -2  -3   -0.80   21.72   0
 -19   3   3  -10.26   19.92   0
 -18   3   3    1.63   19.01   0
 -18  -3   3    5.70   28.66   0
 -18  -3   3    9.06   28.38   0
 -17  -3   3   24.22   25.95   0
 -17   3   3  -13.83   22.93   0
 -17  -3   3    4.19   26.75   0
 -16   3   3   -0.14   16.28   0
 -16  -3   3   -3.97   24.01   0
 -16  -3   3    2.53   27.36   0
 -15  -3   3   36.47   27.33   0
 -15  -3   3   22.72   25.23   0
 -15   3   3   23.24   23.22   0
 -14   3   3   22.02   21.87   0
 -14  -3   3   27.16   23.31   0
 -14  -3   3   21.39   23.09   0
 -13   3   3   -2.25   15.76   0
 -13  -3   3   -1.00   22.36   0
 -13  -3   3    2.97   24.06   0
 -12  -3   3  -10.67   23.59   0
 -12   3   3   -0.13   20.98   0
 -12  -3   3    4.29   21.91   0
 -11  -3   3   56.28   27.28   0
 -11   3   3   49.47   18.70   0
  11  -3  -3   29.54   15.60   0
 -11  -3   3   53.22   23.77   0
 -10   3   3   14.61   13.89   0
  10  -3  -3   21.09   13.39   0
 -10  -3   3   14.74   28.66   0
 -10  -3   3   20.35   29.84   0
   9  -3  -3   87.94   15.59   0
  -9  -3   3  103.48   29.07   0
  -9  -3   3  100.35   30.51   0
  -9   3   3   99.76   16.16   0
  -8  -3   3    5.21   35.76   0
  -8   3   3   -1.56   14.10   0
   8  -3  -3    4.77   14.52   0
  -8   3   3    1.84   23.79   0
  -8  -3   3    5.74   32.85   0
  -7   3   3   17.22   15.51   0
   7  -3  -3   56.00   20.27   0
   6  -3  -3   21.56   14.71   0
  -6   3   3   11.94   20.53   0
  -5   3   3   -3.16   20.39   0
   5  -3  -3    7.13   14.45   0
   4  -3  -3   21.65   20.06   0
  -4   3   3    0.56   14.17   0
   3  -3  -3   19.14   19.52   0
  -3   3   3   13.79   19.65   0
   2  -3  -3  149.39   22.77   0
  -2   3   3  167.39   21.77   0
  -1   3   3   31.70   25.62   0
   1  -3  -3   33.90   20.63   0
   0  -3  -3    9.16   24.43   0
   0   3   3    9.47   25.91   0
   0   3  -3    9.13   27.43   0
   0   3  -3    8.99   30.45   0
   1   3   3  228.34   48.77   0
  -1   3  -3  281.67   34.54   0
  -1   3  -3  195.79   24.40   0
  -2   3  -3  101.15   28.55   0
  -2   3  -3   96.55   25.44   0
  -3   3  -3  153.51   24.38   0
  -3   3  -3  143.51   21.91   0
  -4   3  -3    0.82   21.43   0
  -4   3  -3   18.23   19.70   0
  -5   3  -3   44.24   22.13   0
  -5   3  -3   34.04   21.09   0
  -6   3  -3   40.94   22.43   0
  -6   3  -3   50.40   20.94   0
  -6  -3  -3   28.68   41.81   0
  -6  -3  -3   26.00   42.78   0
  -7  -3  -3   55.63   31.38   0
  -7  -3  -3   58.89   33.88   0
  -7   3  -3   41.79   16.72   0
  -7   3  -3   59.55   16.72   0
  -8  -3  -3    8.14   25.21   0
  -8   3  -3   10.21   18.98   0
  -8   3  -3  -12.50   20.42   0
  -8  -3  -3   21.99   30.16   0
  -9   3  -3   26.25   16.19   0
  -9  -3  -3   30.00   25.39   0
  -9   3  -3   23.21   21.83   0
  -9  -3  -3   27.01   31.28   0
 -10  -3  -3   25.90   21.26   0
 -10   3  -3   49.12   20.77   0
 -10  -3  -3   30.40   26.44   0
 -10   3  -3   62.69   21.48   0
 -11   3  -3   12.45   13.76   0
 -11  -3  -3   10.81   25.83   0
 -11   3  -3   -4.55   22.36   0
 -11  -3  -3    7.72   26.61   0
 -12  -3  -3    1.70   21.82   0
 -12   3  -3   -4.62   21.81   0
 -12   3  -3   14.65   15.31   0
 -12  -3  -3    9.06   24.74   0
 -13   3  -3   -7.70   15.08   0
 -13   3  -3   19.54   23.05   0
 -13  -3  -3   12.59   23.88   0
 -13  -3  -3   20.49   26.95   0
 -14  -3  -3    0.95   25.02   0
 -14  -3  -3   24.24   25.04   0
 -14   3  -3   16.49   16.30   0
 -14   3  -3    6.00   15.90   0
 -15  -3  -3   -2.07   24.77   0
 -15   3  -3    3.67   24.71   0
 -15   3  -3    0.58   24.75   0
 -15  -3  -3    5.81   26.96   0
 -16   3  -3  -10.32   17.14   0
 -16  -3  -3   -9.68   25.50   0
  16   3   3  -10.75   28.39   0
 -16   3  -3   32.52   24.85   0
 -16  -3  -3    4.45   27.99   0
 -17  -3  -3   17.85   27.59   0
 -17  -3  -3    9.63   29.56   0
 -17   3  -3    4.52   18.14   0
 -17   3  -3   11.93   25.64   0
  17   3   3   59.78   28.63   0
 -18   3  -3    4.89   27.79   0
 -18  -3  -3    2.27   27.51   0
 -18  -3  -3   27.88   31.46   0
  18   3   3   -0.75   29.08   0
 -18   3  -3    2.19   18.78   0
 -16   4   3   11.04   19.17   0
 -15  -4   3    2.41   67.39   0
 -15   4   3   12.78   19.04   0
 -15  -4   3    4.53   73.78   0
 -14   4   3   -3.51   18.63   0
 -13   4   3   17.92   26.94   0
 -12   4   3   10.06   16.18   0
 -11   4   3    7.47   23.12   0
 -10   4   3   21.31   23.83   0
  -9   4   3    6.52   17.14   0
  -9   4   3   17.66   26.94   0
  -8   4   3   -6.43   23.67   0
  -8   4   3    3.62   16.29   0
  -7   4   3  -11.69   22.86   0
  -6   4   3   25.52   23.92   0
  -5   4   3   33.25   22.79   0
  -4   4   3   37.36   26.96   0
  -3   4   3   25.37   22.32   0
  -2   4   3   56.56   27.76   0
  -2   4   3   38.76   27.63   0
  -1   4   3    0.64   41.68   0
  -1   4   3    1.92   40.10   0
  -1   4  -3   14.14   45.32   0
  -1   4  -3   14.97   47.28   0
  -2   4  -3   12.13   28.98   0
  -2   4  -3    6.70   24.61   0
  -3   4  -3    7.40   20.84   0
  -3   4  -3    5.35   29.48   0
  -4   4  -3   46.57   22.21   0
  -4   4  -3   65.26   24.99   0
  -5   4  -3    3.43   21.49   0
  -5   4  -3   -3.75   24.45   0
  -6   4  -3    5.30   24.30   0
  -6   4  -3   11.11   23.36   0
  -7   4  -3   46.02   25.67   0
  -7   4  -3   42.43   16.63   0
  -8   4  -3   19.01   23.73   0
  -8   4  -3   -2.20   22.48   0
  -9   4  -3   -0.52   25.35   0
  -9   4  -3   -1.05   25.13   0
 -10   4  -3  -11.26   25.23   0
 -10   4  -3   14.82   23.74   0
 -11   4  -3   10.68   24.83   0
 -11   4  -3   24.63   25.90   0
 -12   4  -3   17.51   20.51   0
 -12   4  -3    5.80   19.28   0
 -13   4  -3   25.12   18.98   0
 -13   4  -3   -3.80   26.67   0
 -14   4  -3    5.94   19.15   0
 -14  -4  -3    1.70   45.60   0
 -14   4  -3   13.53   19.63   0
 -14  -4  -3    5.67   52.88   0
 -15  -4  -3    1.46   42.67   0
 -15   4  -3   -1.26   19.93   0
 -15  -4  -3    4.43   47.35   0
 -15   4  -3   23.54   27.37   0
 -11   5   3   -1.01   22.44   0
 -11   5   3   21.33   28.87   0
 -10   5   3  -10.00   28.42   0
 -10   5   3   -1.25   29.88   0
  -9   5   3   13.85   31.95   0
  -9   5   3    3.45   29.01   0
  -9   5   3    5.48   27.15   0
  -8   5   3   -0.84   26.98   0
  -8   5   3   10.28   29.21   0
  -8   5   3    1.84   30.29   0
  -7   5   3   -4.44   28.44   0
  -7   5   3   -1.10   28.42   0
  -7   5   3    9.03   34.31   0
  -6   5   3   -0.75   27.45   0
  -6   5   3    4.88   29.20   0
  -5   5   3   11.47   33.38   0
  -5   5   3   -0.08   35.35   0
  -4   5   3    7.86   39.02   0
  -4   5   3    1.56   35.12   0
  -4   5  -3    1.92   42.31   0
  -4   5  -3   10.15   36.67   0
  -5   5  -3   -0.62   31.58   0
  -5   5  -3   -0.83   30.33   0
  -6   5  -3   -6.63   27.30   0
  -6   5  -3   -0.67   37.23   0
  -7   5  -3   16.21   30.22   0
  -7   5  -3    2.52   26.15   0
  -8   5  -3   14.56   27.29   0
  -8   5  -3   -1.89   31.81   0
  -9   5  -3    6.20   30.30   0
  -9   5  -3    1.85   27.16   0
 -10   5  -3   -7.60   20.08   0
 -10   5  -3    6.49   21.12   0
 -22   0   4   -7.89   18.59   0
 -20   0   4   14.73   17.73   0
 -18   0   4   22.57   16.92   0
  16   0  -4   10.13   24.55   0
 -16   0   4   31.77   21.13   0
  16   0  -4   27.00   21.06   0
 -14   0   4  164.95   19.94   0
  14   0  -4  118.68   15.18   0
 -12   0   4  660.50   18.58   0
  12   0  -4  576.88   23.56   0
 -10   0   4   29.76   12.60   0
  10   0  -4   45.83   12.74   0
  -8   0   4 2835.03   35.71   0
   8   0  -4 2798.24   36.55   0
  -6   0   4  416.14   20.68   0
   6   0  -4  425.05   20.67   0
   4   0  -4  177.28   24.10   0
  -4   0   4  161.34   18.00   0
   2   0  -4 1114.71   39.76   0
  -2   0   4 1025.72   40.54   0
   0   0  -4   21.73   33.47   0
   0   0   4   37.19   24.09   0
  -2   0  -4  332.95   32.32   0
   2   0   4  255.66   24.60   0
   4   0   4 7525.91   72.06   0
  -4   0  -4 6595.67   65.05   0
  -6   0  -4  466.98   31.06   0
  -6   0  -4  494.65   26.47   0
  -8   0  -4 2667.64   34.90   0
  -8   0  -4 2655.92   34.39   0
 -10   0  -4  326.38   16.53   0
 -10   0  -4  294.25   16.96   0
 -12   0  -4    9.86   15.43   0
 -12   0  -4    3.60   19.54   0
 -14   0  -4  115.14   15.61   0
 -14   0  -4  115.33   14.97   0
 -16   0  -4   41.96   22.24   0
 -16   0  -4   38.04   21.58   0
 -18   0  -4   -2.05   17.45   0
 -18   0  -4    2.74   23.56   0
 -20   0  -4   46.21   19.33   0
 -20   0  -4   41.92   19.07   0
 -21   1   4   29.52   25.61   0
 -21  -1   4   15.40   18.82   0
 -20   1   4   11.32   24.85   0
 -20  -1   4   13.42   17.92   0
  20   1  -4   14.40   29.22   0
 -19   1   4   34.24   23.61   0
 -19  -1   4   27.57   17.77   0
  19   1  -4   30.07   27.98   0
 -18  -1   4   37.25   16.67   0
 -18   1   4   40.55   16.25   0
 -17   1   4   14.89   15.10   0
  17  -1  -4    0.94   20.65   0
 -17  -1   4   60.82   22.19   0
 -16  -1   4   33.25   15.99   0
  16  -1  -4   40.09   21.17   0
 -16   1   4   34.95   15.14   0
  16   1  -4   38.66   21.19   0
  15   1  -4   -6.37   13.44   0
 -15   1   4    5.51   20.60   0
 -15  -1   4   37.30   20.11   0
  15  -1  -4   22.13   19.65   0
  14  -1  -4  104.29   19.08   0
 -14  -1   4   87.22   16.52   0
 -14   1   4   83.76   14.44   0
  14   1  -4   91.25   15.82   0
  13   1  -4   56.65   19.50   0
 -13   1   4   52.69   14.77   0
 -13  -1   4   62.35   14.03   0
  13  -1  -4   79.99   19.92   0
 -12  -1   4  109.23   13.61   0
  12  -1  -4  107.58   14.44   0
  12   1  -4   94.19   14.48   0
 -12   1   4  126.55   19.92   0
 -11   1   4   32.67   19.62   0
  11   1  -4   52.76   18.52   0
  11  -1  -4   40.50   13.75   0
 -11  -1   4   46.19   18.89   0
 -10   1   4   -2.55   13.42   0
  10   1  -4   17.52   19.54   0
  10  -1  -4    4.74   18.85   0
 -10  -1   4   -2.18   13.42   0
   9   1  -4  126.71   20.06   0
  -9   1   4  139.59   13.88   0
   9  -1  -4  132.22   18.65   0
  -9  -1   4  143.36   15.12   0
  -8   1   4   63.87   13.20   0
   8   1  -4   76.91   19.11   0
   8  -1  -4  100.50   19.00   0
  -8  -1   4   74.59   14.14   0
   7  -1  -4   21.62   13.40   0
  -7   1   4   30.40   19.39   0
   7   1  -4   34.16   13.98   0
  -7  -1   4   34.81   19.47   0
   6  -1  -4  891.09   28.47   0
  -6  -1   4  958.72   30.35   0
  -6   1   4  928.76   28.29   0
   6   1  -4  930.28   30.07   0
   5  -1  -4  169.89   16.71   0
   5   1  -4  173.21   22.47   0
  -5  -1   4  172.21   23.50   0
  -5   1   4  175.17   21.66   0
  -4  -1   4   10.83   22.45   0
   4  -1  -4    4.03   20.57   0
   4   1  -4    8.88   21.00   0
  -4   1   4   13.33   15.11   0
   3   1  -4 1177.74   40.54   0
  -3  -1   4 1212.85   41.90   0
  -3   1   4 1153.52   31.21   0
   3  -1  -4 1265.05   35.29   0
  -2  -1   4  965.08   40.30   0
   2   1  -4 1049.92   40.69   0
  -2   1   4 1025.62   30.98   0
   2  -1  -4 1040.96   34.45   0
  -1   1   4 6878.73   76.69   0
   1   1  -4 7187.82   93.88   0
  -1   1   4 6843.52   81.86   0
  -1  -1   4 7368.17  100.88   0
   1  -1  -4 6419.40   74.07   0
   0   1   4 2291.63   53.74   0
   0  -1  -4 2315.91   53.04   0
   0   1  -4 2630.43   60.72   0
   0   1   4 2414.42   52.86   0
   0  -1   4 2330.90   53.47   0
  -1  -1  -4  553.22   29.72   0
   1  -1   4  510.24   27.72   0
   1   1   4  588.98   37.20   0
  -1   1  -4  709.73   35.89   0
   1   1   4  611.82   36.45   0
  -2   1  -4  605.89   31.49   0
   2   1   4  543.95   26.97   0
  -2  -1  -4  599.47   30.80   0
   2  -1   4  562.67   26.14   0
   2   1   4  595.00   32.00   0
  -3   1  -4   84.53   18.29   0
  -3  -1  -4   95.59   20.53   0
   3   1   4   97.98   26.39   0
   3   1   4   62.18   19.87   0
   4   1   4   10.69   17.57   0
  -4   1  -4    4.96   15.43   0
  -4  -1  -4   -1.68   22.39   0
   4   1   4    7.49   17.00   0
   5   1   4  116.11   19.02   0
  -5  -1  -4  219.37   25.54   0
  -5   1  -4  178.27   18.30   0
  -6  -1  -4    2.63   19.76   0
  -6   1  -4   15.18   20.80   0
  -6   1  -4   -7.32   20.08   0
   6   1   4    4.03   17.33   0
  -7   1  -4  125.32   15.24   0
  -7  -1  -4  117.86   16.21   0
   7   1   4  109.29   25.12   0
  -7  -1  -4  112.10   15.36   0
  -7   1  -4  105.14   14.85   0
   8   1   4   10.07   23.34   0
  -8  -1  -4    6.78   19.83   0
  -8   1  -4   10.58   13.25   0
  -8  -1  -4    1.53   13.65   0
  -8   1  -4    6.79   12.98   0
  -9   1  -4  388.40   21.65   0
  -9   1  -4  256.50   29.19   0
   9   1   4  344.74   21.21   0
  -9  -1  -4  411.66   20.36   0
  -9  -1  -4  366.92   19.22   0
  -9   1  -4  389.35   21.20   0
 -10   1  -4  220.67   21.69   0
  10   1   4  141.92   25.21   0
 -10  -1  -4  172.36   16.95   0
 -10  -1  -4  163.30   16.22   0
 -10   1  -4  175.89   15.31   0
  11   1   4   96.03   18.39   0
 -11   1  -4  126.40   14.80   0
 -11  -1  -4  130.12   14.88   0
 -11  -1  -4  123.72   20.51   0
 -11   1  -4  137.21   21.17   0
  12   1   4    9.91   25.29   0
 -12   1  -4   12.25   19.02   0
 -12  -1  -4   22.01   20.15   0
 -12   1  -4    3.49   19.28   0
 -12  -1  -4   25.50   18.67   0
 -13  -1  -4   37.83   14.67   0
 -13   1  -4   14.35   19.58   0
 -13  -1  -4   76.35   21.67   0
 -13   1  -4   29.00   14.44   0
 -14   1  -4   66.40   20.71   0
 -14  -1  -4   84.67   22.00   0
 -14   1  -4   71.45   20.01   0
 -14  -1  -4  106.48   22.09   0
 -15   1  -4  145.37   22.45   0
 -15  -1  -4  145.95   17.23   0
 -15  -1  -4  167.19   21.87   0
 -15   1  -4  153.70   17.34   0
 -16   1  -4   -1.27   21.02   0
 -16  -1  -4   17.01   15.11   0
 -16   1  -4   18.33   15.88   0
 -16  -1  -4   -3.51   22.08   0
 -17  -1  -4    7.30   17.06   0
 -17  -1  -4   21.18   16.04   0
 -17   1  -4   22.00   16.58   0
 -17   1  -4    7.62   15.24   0
 -18   1  -4   10.01   23.79   0
 -18  -1  -4   10.32   17.35   0
 -18   1  -4   24.29   16.63   0
 -18  -1  -4  -10.03   16.43   0
 -19  -1  -4    8.64   18.19   0
 -19  -1  -4   10.52   25.16   0
 -19   1  -4    4.17   17.15   0
 -19   1  -4   14.55   24.40   0
 -20  -1  -4   -0.54   18.29   0
 -20   1  -4    0.94   25.05   0
 -20   1  -4   12.23   25.73   0
 -20  -1  -4   13.31   27.15   0
 -21  -1  -4    7.91   19.18   0
 -21  -1  -4   21.02   28.12   0
 -21   1  -4    8.47   26.93   0
 -21   1  -4    1.40   19.91   0
 -20  -2   4    6.85   19.60   0
 -20   2   4   17.06   18.56   0
 -20  -2   4   38.72   27.80   0
 -19  -2   4   30.52   24.85   0
 -19   2   4   -0.08   25.61   0
 -18  -2   4    1.87   25.72   0
 -18   2   4    5.13   22.75   0
 -17  -2   4    3.70   23.07   0
 -17   2   4  -10.37   16.28   0
 -16   2   4   27.67   22.62   0
 -16  -2   4   12.95   16.62   0
  16  -2  -4   10.42   14.94   0
 -15  -2   4   24.64   21.83   0
 -15   2   4    9.38   15.44   0
  15  -2  -4   11.66   14.95   0
  14  -2  -4   51.72   21.32   0
 -14  -2   4   13.77   15.63   0
 -14   2   4   -0.39   21.75   0
 -13   2   4  234.84   16.40   0
  13  -2  -4  189.86   21.11   0
 -13  -2   4  169.01   21.65   0
  13   2  -4  190.91   17.84   0
 -12   2   4  102.10   14.80   0
  12  -2  -4   65.27   20.43   0
  12   2  -4   86.97   16.68   0
 -12  -2   4   47.15   20.73   0
 -11   2   4  133.04   19.94   0
  11  -2  -4   88.63   14.54   0
  11   2  -4  120.80   22.15   0
 -11  -2   4  115.40   21.82   0
  10   2  -4   11.21   19.45   0
  10  -2  -4    3.68   13.71   0
 -10   2   4    9.89   12.91   0
 -10  -2   4    1.56   19.96   0
  -9  -2   4   84.25   19.89   0
  -9   2   4   86.40   19.18   0
   9  -2  -4   76.29   18.55   0
   9   2  -4   69.76   20.90   0
   8  -2  -4    0.88   19.35   0
  -8   2   4   15.41   18.74   0
  -8  -2   4    9.70   19.97   0
   8   2  -4   -2.29   20.06   0
   7  -2  -4  270.22   17.17   0
  -7  -2   4  221.78   22.95   0
  -7   2   4  286.06   17.25   0
   7   2  -4  275.39   23.46   0
  -6  -2   4  112.46   21.57   0
   6   2  -4  112.22   20.76   0
   6  -2  -4  109.01   20.41   0
  -6   2   4  109.08   20.23   0
  -5  -2   4   71.99   22.55   0
   5  -2  -4   89.62   20.49   0
  -5   2   4   89.65   25.46   0
   5   2  -4   98.85   25.16   0
  -5   2   4   93.85   19.47   0
   4   2  -4   85.29   25.08   0
  -4  -2   4   91.82   23.85   0
  -4   2   4   97.83   16.69   0
  -4   2   4   93.98   19.94   0
   4  -2  -4   96.67   14.85   0
  -3   2   4   18.25   18.52   0
   3   2  -4   15.55   22.93   0
   3  -2  -4   18.62   13.52   0
  -3  -2   4   16.61   22.13   0
  -2   2   4  268.66   23.14   0
   2  -2  -4  242.11   17.86   0
   2   2  -4  244.95   30.57   0
  -2  -2   4  275.44   33.93   0
  -1   2   4  465.76   27.46   0
  -1  -2   4  445.54   31.32   0
   1   2  -4  380.33   30.73   0
   1  -2  -4  440.46   26.39   0
   0  -2  -4  145.59   25.58   0
   0   2   4  137.61   23.54   0
   0   2  -4  121.92   25.14   0
  -1  -2  -4   35.44   18.95   0
   1   2   4   23.30   22.13   0
  -1   2  -4   43.26   22.11   0
  -2  -2  -4   78.51   20.99   0
   2   2   4   90.65   27.93   0
  -2   2  -4   74.83   19.84   0
  -2   2  -4   83.76   21.72   0
   3   2   4 1033.63   41.85   0
  -3  -2  -4  912.69   37.32   0
  -3   2  -4 1016.80   29.29   0
  -3   2  -4 1007.33   31.46   0
  -4   2  -4   23.88   18.88   0
   4   2   4   22.79   21.06   0
  -4  -2  -4   20.42   23.09   0
  -4   2  -4   25.39   19.98   0
  -5   2  -4  741.06   26.68   0
  -5   2  -4  730.89   23.63   0
  -5  -2  -4  786.48   39.87   0
  -6   2  -4   58.60   20.09   0
  -6  -2  -4   71.63   20.56   0
  -6   2  -4   60.43   15.12   0
  -6  -2  -4   72.33   23.80   0
  -7   2  -4   22.07   20.27   0
  -7  -2  -4   13.77   23.35   0
  -7   2  -4   19.93   21.30   0
  -7  -2  -4   19.70   20.20   0
  -8   2  -4  -15.32   18.95   0
  -8  -2  -4   12.31   21.65   0
  -8   2  -4   -2.18   13.61   0
  -8  -2  -4   13.45   21.07   0
  -9   2  -4  229.86   21.05   0
  -9   2  -4  240.42   22.01   0
  -9  -2  -4  195.14   17.00   0
  -9  -2  -4  223.54   24.80   0
 -10   2  -4    5.70   13.65   0
 -10  -2  -4    4.69   22.67   0
 -10  -2  -4    3.23   14.36   0
 -10   2  -4   32.23   18.83   0
 -11  -2  -4   16.86   20.87   0
 -11   2  -4   18.00   14.23   0
 -11   2  -4  -14.47   13.98   0
 -11  -2  -4   19.83   23.11   0
  12   2   4    9.14   15.66   0
 -12  -2  -4    5.71   22.13   0
 -12   2  -4   17.98   14.32   0
 -12  -2  -4   -0.46   20.55   0
 -12   2  -4   24.08   13.86   0
 -13  -2  -4   13.43   21.80   0
  13   2   4   18.71   15.67   0
 -13   2  -4  -11.40   20.91   0
 -13   2  -4   27.68   20.95   0
 -13  -2  -4  -14.86   22.18   0
 -14   2  -4   11.21   15.35   0
  14   2   4   40.27   24.79   0
 -14  -2  -4   19.07   21.27   0
 -14   2  -4   20.08   16.44   0
 -14  -2  -4   25.01   23.27   0
 -15  -2  -4   45.16   18.07   0
  15   2   4   60.38   24.95   0
 -15   2  -4   63.15   22.04   0
 -15  -2  -4   46.94   26.16   0
 -15   2  -4   11.11   15.37   0
  16   2   4    2.23   25.57   0
 -16  -2  -4   10.74   15.90   0
 -16   2  -4   -3.76   16.72   0
 -16  -2  -4   34.61   25.86   0
 -16   2  -4   23.55   22.77   0
 -17  -2  -4   23.85   26.19   0
 -17   2  -4    3.87   16.95   0
 -17   2  -4   -6.27   17.20   0
 -17  -2  -4   19.96   17.99   0
 -18   2  -4   56.37   25.22   0
 -18  -2  -4  -14.29   19.45   0
 -18   2  -4   -2.78   25.63   0
 -18  -2  -4   -3.12   18.50   0
 -19  -2  -4   20.69   28.56   0
 -19  -2  -4   27.05   28.34   0
 -19   2  -4   36.10   26.67   0
 -19   2  -4    8.04   18.43   0
 -20  -2  -4   35.87   32.62   0
 -20   2  -4    9.94   19.10   0
 -20  -2  -4   23.28   29.53   0
 -20   2  -4   24.82   28.46   0
 -19   3   4   -7.72   20.24   0
 -18   3   4   -1.88   17.81   0
 -18  -3   4    9.78   28.99   0
 -18  -3   4    0.82   29.12   0
 -17   3   4   11.64   18.40   0
 -17  -3   4   14.34   27.09   0
 -17  -3   4    6.42   19.41   0
 -16  -3   4   -0.00   25.03   0
 -16  -3   4    8.00   26.03   0
 -16   3   4   29.97   23.92   0
 -15  -3   4    1.84   25.03   0
 -15  -3   4   -3.15   25.98   0
 -15   3   4   -3.22   16.27   0
 -14  -3   4   16.14   24.39   0
 -14  -3   4   -3.21   24.00   0
 -14   3   4    7.27   15.84   0
  13  -3  -4    8.34   15.24   0
 -13  -3   4   -0.75   23.21   0
 -13  -3   4    0.81   23.47   0
 -13   3   4   10.41   15.69   0
 -12   3   4    3.36   20.21   0
  12  -3  -4    3.77   19.94   0
 -12  -3   4    6.02   27.42   0
 -12  -3   4   20.73   28.13   0
 -11   3   4    7.15   19.58   0
  11  -3  -4  -10.14   14.95   0
 -11  -3   4    5.53   22.29   0
 -11  -3   4   -6.11   21.22   0
 -10  -3   4   36.52   24.41   0
 -10   3   4   30.58   21.41   0
 -10  -3   4   28.28   28.74   0
  10  -3  -4   23.01   15.68   0
  -9   3   4   47.02   20.64   0
  -9  -3   4   48.00   28.45   0
   9  -3  -4   41.63   20.13   0
  -9  -3   4   38.79   23.84   0
  -8   3   4   79.32   15.41   0
   8  -3  -4   75.82   13.97   0
  -8  -3   4   68.74   34.43   0
  -8  -3   4   70.63   30.39   0
  -7  -3   4   49.38   48.64   0
  -7   3   4   63.65   25.73   0
  -7   3   4   19.86   14.11   0
  -7  -3   4   47.78   44.77   0
   7  -3  -4   74.78   22.25   0
  -6   3   4  180.68   26.73   0
  -6   3   4  144.94   22.60   0
   6  -3  -4  182.93   23.25   0
   5  -3  -4   41.40   20.33   0
  -5   3   4   43.81   20.49   0
  -4   3   4   34.33   20.19   0
   4  -3  -4   17.84   19.59   0
  -3   3   4   15.09   19.92   0
   3  -3  -4   15.10   13.83   0
  -2   3   4  351.03   26.20   0
   2  -3  -4  575.60   27.67   0
   1   3  -4   31.32   29.00   0
  -1   3   4   25.39   20.72   0
   1   3  -4   30.67   33.11   0
   1  -3  -4   40.01   19.56   0
   0   3   4   59.82   22.68   0
   0  -3  -4   96.08   26.85   0
   0   3  -4  100.82   28.92   0
   0   3  -4   94.30   25.98   0
  -1   3  -4   17.39   27.02   0
  -1   3  -4   19.23   18.96   0
   1   3   4   12.02   32.82   0
  -1  -3  -4   11.08   24.08   0
  -2  -3  -4    2.74   29.42   0
  -2   3  -4    9.30   21.13   0
  -2   3  -4    8.90   19.13   0
   2   3   4    4.56   32.73   0
  -3   3  -4   59.55   20.17   0
  -3   3  -4   41.24   15.42   0
  -4   3  -4   17.87   19.83   0
  -4   3  -4    7.75   21.16   0
  -5  -3  -4    5.77   31.93   0
  -5   3  -4   21.19   15.92   0
  -5  -3  -4    7.06   32.51   0
  -5   3  -4   14.89   20.91   0
  -6  -3  -4    1.31   26.67   0
  -6   3  -4    1.58   21.50   0
  -6  -3  -4   -2.61   28.51   0
  -6   3  -4   -3.62   16.43   0
  -7   3  -4   24.13   21.74   0
  -7  -3  -4   30.22   25.93   0
  -7  -3  -4   30.95   29.17   0
  -7   3  -4   46.21   15.93   0
  -8  -3  -4   43.35   25.41   0
  -8   3  -4   45.01   22.17   0
  -8   3  -4   38.31   14.75   0
  -8  -3  -4   31.64   25.85   0
  -9  -3  -4   20.92   22.21   0
  -9   3  -4   29.58   15.70   0
  -9   3  -4    7.84   21.18   0
  -9  -3  -4   28.13   31.46   0
 -10  -3  -4   57.50   22.87   0
 -10   3  -4   60.89   22.85   0
 -10   3  -4   55.47   16.59   0
 -10  -3  -4   52.98   26.18   0
 -11  -3  -4   30.08   32.77   0
 -11   3  -4   17.36   22.85   0
 -11  -3  -4   22.54   22.19   0
 -11   3  -4   49.25   20.86   0
 -12   3  -4    9.50   22.07   0
 -12  -3  -4   12.20   25.51   0
 -12  -3  -4    7.13   22.34   0
 -12   3  -4   16.52   20.64   0
 -13   3  -4  -15.79   22.33   0
 -13   3  -4  -10.48   21.65   0
 -13  -3  -4   13.26   23.90   0
 -13  -3  -4   21.36   25.52   0
  14   3   4   21.48   23.24   0
 -14   3  -4   18.38   24.08   0
 -14   3  -4   35.59   16.77   0
 -14  -3  -4   37.08   25.80   0
 -14  -3  -4   26.40   27.55   0
  15   3   4  -17.39   19.20   0
 -15  -3  -4    5.34   28.46   0
 -15   3  -4  -12.72   17.47   0
 -15   3  -4    7.33   18.27   0
 -15  -3  -4    2.35   25.13   0
  16   3   4   -3.61   27.11   0
 -16  -3  -4   14.90   18.58   0
 -16  -3  -4   10.23   28.59   0
 -16   3  -4    0.30   25.08   0
 -16   3  -4   15.38   26.35   0
  17   3   4   19.89   27.95   0
 -17  -3  -4    0.48   31.27   0
 -17   3  -4    2.36   18.64   0
 -17  -3  -4   13.16   27.59   0
 -17   3  -4   -4.20   18.15   0
 -18  -3  -4   -0.94   30.61   0
  18   3   4   34.20   28.52   0
 -18   3  -4   -2.42   18.83   0
 -18  -3  -4   11.18   29.02   0
 -18   3  -4   33.03   27.92   0
 -16   4   4    3.64   28.36   0
 -15   4   4   17.53   26.33   0
 -15  -4   4   13.21   60.07   0
 -15  -4   4    2.88   66.51   0
 -14   4   4   52.52   26.59   0
 -13   4   4   16.19   18.49   0
 -12   4   4   10.47   26.73   0
 -11   4   4   -7.03   23.64   0
 -10   4   4   11.21   24.00   0
  -9   4   4   13.93   24.27   0
  -8   4   4    0.86   23.17   0
  -8   4   4   13.20   26.48   0
  -7   4   4   -8.08   22.41   0
  -7   4   4   -6.65   25.36   0
  -6   4   4   31.28   23.27   0
  -5   4   4   17.79   22.37   0
  -4   4   4   10.95   21.95   0
  -3   4   4   34.32   23.73   0
  -2   4   4    3.09   22.77   0
  -1   4   4    7.93   31.70   0
  -1   4   4    8.91   33.45   0
  -1   4  -4   25.45   32.69   0
  -1   4  -4   25.41   33.05   0
  -2   4  -4    1.75   24.36   0
  -2   4  -4    1.42   25.95   0
  -3   4  -4   32.99   29.85   0
  -3   4  -4   20.50   21.57   0
  -4   4  -4   47.60   25.60   0
  -4   4  -4   58.91   22.70   0
  -5   4  -4    7.86   15.31   0
  -5   4  -4   -3.87   25.12   0
  -6   4  -4    8.05   22.15   0
  -6   4  -4    8.83   17.74   0
  -7   4  -4   18.97   22.42   0
  -7   4  -4    8.51   24.95   0
  -8   4  -4   16.83   15.98   0
  -8   4  -4   18.33   17.23   0
  -9   4  -4    5.11   17.67   0
  -9   4  -4    9.44   24.78   0
 -10   4  -4   -1.18   23.51   0
 -10   4  -4    8.20   25.28   0
 -11   4  -4   32.60   24.88   0
 -11   4  -4   10.71   26.62   0
 -12   4  -4   13.62   20.56   0
 -12   4  -4    0.97   27.08   0
 -13   4  -4   17.32   26.15   0
 -13  -4  -4    7.25   56.27   0
 -13  -4  -4    1.80   60.27   0
 -13   4  -4   17.64   18.40   0
 -14  -4  -4    7.89   51.44   0
 -14  -4  -4    3.69   46.17   0
  14   4   4   14.54   19.90   0
 -14   4  -4    3.59   26.63   0
 -14   4  -4   27.73   27.96   0
 -15  -4  -4    2.12   54.72   0
 -15   4  -4   11.89   29.51   0
 -15   4  -4   -5.01   28.70   0
 -15  -4  -4    7.99   36.62   0
  15   4   4   20.07   28.05   0
 -11   5   4   -5.31   30.19   0
 -10   5   4   11.80   29.54   0
 -10   5   4    2.44   20.87   0
  -9   5   4    7.67   26.26   0
  -9   5   4    8.32   28.18   0
  -8   5   4    7.38   28.55   0
  -8   5   4    7.02   30.91   0
  -8   5   4   16.99   26.63   0
  -7   5   4   -2.96   28.17   0
  -7   5   4    1.71   29.21   0
  -7   5   4   16.97   28.53   0
  -6   5   4    6.31   28.55   0
  -6   5   4  -16.68   29.27   0
  -6   5   4    0.91   33.63   0
  -5   5   4   21.25   34.69   0
  -5   5   4   18.78   19.12   0
  -5   5   4    5.68   35.61   0
  -4   5   4    6.32   33.23   0
  -4   5   4    6.67   33.94   0
  -4   5  -4    1.89   32.00   0
  -4   5  -4    3.15   36.12   0
  -5   5  -4    5.94   30.32   0
  -5   5  -4    3.82   31.23   0
  -6   5  -4    4.40   31.00   0
  -6   5  -4   -0.82   31.93   0
  -7   5  -4   -8.82   29.11   0
  -7   5  -4    7.94   26.77   0
  -8   5  -4   13.73   31.04   0
  -8   5  -4   17.71   28.34   0
  -9   5  -4    0.22   27.54   0
  -9   5  -4   -4.69   30.58   0
 -10   5  -4   -6.27   29.26   0
 -10   5  -4   -8.16   29.85   0
 -21   0   5  -16.22   26.21   0
 -19   0   5   79.84   24.51   0
  19   0  -5   31.29   16.77   0
  17   0  -5   34.39   15.52   0
 -17   0   5   71.04   16.54   0
  17   0  -5   41.12   32.24   0
 -15   0   5  228.29   15.91   0
  15   0  -5  159.50   21.26   0
 -13   0   5   15.64   19.54   0
  13   0  -5   24.22   18.94   0
  11   0  -5  103.71   14.46   0
 -11   0   5  105.73   14.58   0
   9   0  -5   23.67   17.82   0
  -9   0   5   23.62   18.21   0
  -7   0   5  153.93   16.15   0
   7   0  -5  144.90   16.25   0
   5   0  -5  701.33   24.24   0
  -5   0   5  704.98   28.23   0
   3   0  -5  622.82   25.09   0
  -3   0   5  575.30   29.81   0
  -1   0   5 1015.29   38.81   0
   1   0  -5 1057.64   33.86   0
   1   0   5 8890.61   91.72   0
  -1   0  -5 8241.81   84.80   0
  -3   0  -5    7.76   24.07   0
   3   0   5   -7.91   23.96   0
  -5   0  -5   44.62   22.38   0
   5   0   5   27.97   20.76   0
  -7   0  -5   17.78   20.35   0
  -9   0  -5   76.37   19.02   0
  -9   0  -5   72.05   14.19   0
 -11   0  -5 1210.56   24.19   0
 -11   0  -5 1321.76   24.38   0
 -13   0  -5  108.79   14.35   0
 -13   0  -5  103.27   15.02   0
 -15   0  -5   11.56   21.65   0
 -15   0  -5    4.77   15.11   0
 -17   0  -5   61.38   16.23   0
 -17   0  -5   35.04   16.44   0
 -19   0  -5   12.64   25.05   0
 -19   0  -5   -2.55   24.41   0
 -21   0  -5   11.52   19.36   0
 -21   0  -5   -9.90   27.16   0
  21   1  -5   -2.34   30.03   0
 -21   1   5  -21.66   25.77   0
 -21  -1   5    9.08   24.94   0
 -20   1   5   17.08   18.01   0
  20   1  -5   19.38   28.93   0
 -20  -1   5   21.97   25.34   0
 -19   1   5    8.30   16.75   0
  19  -1  -5    1.66   15.84   0
 -19  -1   5  -11.22   22.89   0
 -18  -1   5    6.51   16.67   0
  18  -1  -5   -6.35   15.85   0
 -18   1   5    8.75   16.71   0
 -17  -1   5    9.41   22.23   0
 -17   1   5   16.86   20.83   0
  17   1  -5  -12.96   21.94   0
  17  -1  -5  -10.78   14.45   0
 -16  -1   5   24.72   14.16   0
  16  -1  -5    2.79   14.02   0
 -16   1   5   18.39   15.02   0
  16   1  -5    5.61   20.07   0
 -15  -1   5   37.95   20.25   0
 -15   1   5   35.72   21.24   0
  15  -1  -5   23.78   15.34   0
  15   1  -5   28.15   15.00   0
 -14   1   5   70.55   13.81   0
  14  -1  -5   78.47   19.19   0
  14   1  -5   58.44   19.30   0
 -14  -1   5   73.45   20.70   0
 -13  -1   5    9.29   18.79   0
 -13   1   5  -12.16   12.80   0
  13  -1  -5    0.92   19.03   0
  13   1  -5    0.59   13.71   0
 -12  -1   5  187.59   15.19   0
 -12   1   5  194.13   14.86   0
  12  -1  -5  138.54   15.09   0
  12   1  -5  134.21   19.69   0
 -11  -1   5  178.87   19.60   0
 -11   1   5  166.93   20.22   0
  11  -1  -5  150.31   19.40   0
  11   1  -5  131.92   19.73   0
  10   1  -5  630.97   21.74   0
  10  -1  -5  690.51   24.59   0
 -10  -1   5  755.12   26.03   0
 -10   1   5  704.15   19.91   0
   9  -1  -5  317.27   20.45   0
   9   1  -5  318.82   22.45   0
  -9  -1   5  344.78   22.70   0
  -9   1   5  337.98   20.24   0
   8  -1  -5  104.67   18.46   0
  -8   1   5  106.98   14.27   0
  -8  -1   5  110.28   18.38   0
   8   1  -5   98.85   14.28   0
   7   1  -5  151.79   16.04   0
   7  -1  -5  167.83   20.43   0
   7  -1  -5  131.87   33.49   0
  -7   1   5  128.97   15.25   0
  -7  -1   5  139.97   15.80   0
   6   1  -5  573.95   25.88   0
   6  -1  -5  456.01   34.82   0
   6  -1  -5  573.72   25.47   0
  -6  -1   5  581.46   26.64   0
  -6   1   5  585.56   25.48   0
   5  -1  -5   52.03   20.78   0
  -5   1   5   49.63   15.00   0
   5   1  -5   43.35   15.12   0
  -5  -1   5   57.39   15.47   0
   5  -1  -5   60.45   28.76   0
   4  -1  -5  197.31   32.53   0
  -4   1   5  180.43   22.19   0
  -4  -1   5  198.48   25.30   0
   4   1  -5  177.44   23.37   0
   4  -1  -5  162.68   22.56   0
   3  -1  -5   14.45   15.47   0
  -3   1   5    5.85   22.32   0
   3  -1  -5   22.24   29.60   0
   3   1  -5   14.03   15.96   0
  -3  -1   5   13.84   23.11   0
   2   1  -5  125.13   24.35   0
   2  -1  -5  121.47   23.28   0
   2  -1  -5  133.00   23.06   0
  -2  -1   5  113.01   19.83   0
  -2   1   5  119.55   18.42   0
  -1  -1   5 1833.68   50.76   0
  -1   1   5 1767.80   42.29   0
   1   1  -5 1831.99   47.46   0
   1  -1  -5 1791.82   41.96   0
   0  -1   5 1541.49   40.20   0
   0  -1  -5 1726.79   39.39   0
   0   1  -5 1996.71   45.23   0
   0   1   5 1298.74   36.86   0
   1   1   5  910.22   37.58   0
  -1   1  -5 1015.10   37.41   0
   1  -1   5  930.71   31.86   0
  -1  -1  -5  902.67   36.25   0
   2   1   5  465.80   32.79   0
  -2   1  -5  519.10   29.28   0
   2  -1   5  483.71   28.83   0
   2   1   5  447.87   26.64   0
  -2  -1  -5  498.72   32.95   0
   3  -1   5  118.94   17.57   0
   3   1   5  117.93   26.34   0
  -3   1  -5  141.68   24.90   0
  -3  -1  -5  126.45   26.57   0
   3   1   5  136.13   26.99   0
  -4  -1  -5  342.15   27.97   0
   4   1   5  297.76   27.07   0
  -4   1  -5  326.99   25.80   0
   4   1   5  261.79   22.35   0
  -5   1  -5  481.33   26.48   0
   5   1   5  382.20   21.71   0
   5   1   5  443.42   30.42   0
  -5  -1  -5  502.32   23.86   0
  -6   1  -5  520.50   20.82   0
  -6  -1  -5  587.63   23.79   0
   6   1   5  497.22   23.15   0
   7   1   5  370.44   26.70   0
  -7  -1  -5  362.62   24.55   0
  -7   1  -5  331.03   17.39   0
  -7   1  -5  390.15   18.29   0
  -8   1  -5  277.36   20.98   0
   8   1   5  152.08   18.56   0
  -8  -1  -5  234.20   22.68   0
  -8  -1  -5  180.96   16.28   0
  -8   1  -5  271.65   15.60   0
  -9  -1  -5   -0.37   20.93   0
  -9   1  -5   34.50   13.98   0
  -9  -1  -5    6.93   19.35   0
  -9   1  -5   15.61   12.99   0
   9   1   5   13.23   17.02   0
 -10   1  -5   62.54   26.10   0
 -10   1  -5   51.84   14.29   0
 -10   1  -5   65.69   20.32   0
 -10  -1  -5   61.71   20.10   0
 -10  -1  -5   71.23   20.61   0
 -11   1  -5  225.34   20.49   0
 -11  -1  -5  193.86   21.38   0
 -11  -1  -5  206.96   20.80   0
 -11   1  -5  211.03   16.55   0
 -12   1  -5   70.07   15.32   0
 -12   1  -5   57.15   19.19   0
 -12  -1  -5   51.20   15.32   0
 -12  -1  -5   52.20   19.11   0
 -13  -1  -5    6.02   14.99   0
 -13   1  -5   17.33   19.60   0
 -13   1  -5    1.33   13.47   0
 -13  -1  -5    2.13   14.40   0
 -14   1  -5   -1.11   14.50   0
 -14  -1  -5   22.30   20.68   0
 -14  -1  -5   -0.76   14.53   0
 -14   1  -5   33.70   20.92   0
 -15   1  -5    3.80   15.25   0
 -15  -1  -5    3.94   14.45   0
 -15   1  -5    9.55   15.77   0
 -15  -1  -5    7.41   13.40   0
 -16  -1  -5   20.49   22.23   0
 -16   1  -5   -5.19   21.75   0
 -16  -1  -5   16.46   21.37   0
 -16   1  -5   -5.92   14.82   0
 -17   1  -5   26.15   15.91   0
 -17  -1  -5    5.92   23.25   0
 -17  -1  -5    1.95   16.78   0
 -17   1  -5   25.51   23.82   0
 -18  -1  -5   -7.26   24.58   0
 -18   1  -5   -8.94   16.62   0
 -18   1  -5   -5.69   16.29   0
 -18  -1  -5    6.32   15.79   0
 -19  -1  -5   -7.90   18.81   0
 -19   1  -5   -3.68   17.67   0
 -19   1  -5    7.77   17.63   0
 -19  -1  -5   11.87   18.84   0
 -20   1  -5   19.57   19.13   0
 -20   1  -5  -18.67   18.01   0
 -20  -1  -5  -19.42   18.37   0
 -20  -1  -5   -4.15   18.99   0
 -21  -1  -5   -5.94   19.34   0
 -21  -1  -5   -7.62   20.15   0
 -21   1  -5   14.40   27.50   0
 -21   1  -5  -10.33   20.11   0
 -20   2   5   22.66   18.59   0
 -20  -2   5   21.68   27.82   0
 -19   2   5   15.92   24.97   0
 -19  -2   5   -2.91   18.21   0
 -18   2   5   -7.79   16.31   0
  18  -2  -5   -2.58   16.11   0
 -18  -2   5   22.73   24.47   0
  17  -2  -5    2.48   22.82   0
 -17   2   5    8.55   23.60   0
 -17  -2   5   16.31   24.04   0
 -16   2   5   77.73   15.84   0
 -16  -2   5   63.49   18.29   0
  16  -2  -5   39.66   22.73   0
 -15  -2   5   21.71   23.49   0
 -15   2   5   33.61   21.53   0
  15  -2  -5   29.59   21.08   0
 -14   2   5   24.23   21.53   0
  14  -2  -5   28.97   15.25   0
  14   2  -5   37.76   21.66   0
 -14  -2   5   37.09   23.38   0
  13  -2  -5    7.79   13.47   0
 -13  -2   5    1.63   20.68   0
 -13   2   5    5.11   14.16   0
  13   2  -5   12.97   14.88   0
  12   2  -5   45.99   21.49   0
 -12  -2   5   66.49   21.31   0
 -12   2   5   40.40   19.86   0
  12  -2  -5   45.25   14.71   0
 -11  -2   5   -5.83   21.65   0
  11  -2  -5   20.27   18.83   0
  11   2  -5   -7.11   14.91   0
 -11   2   5   14.80   13.08   0
  10   2  -5   12.27   13.98   0
 -10   2   5   14.32   18.48   0
 -10  -2   5    8.98   20.09   0
  10  -2  -5    8.39   18.85   0
  -9   2   5   15.90   17.82   0
   9  -2  -5   12.88   12.65   0
   9   2  -5    5.12   20.17   0
  -9  -2   5   26.99   20.30   0
  -8  -2   5   -4.82   13.74   0
   8  -2  -5    5.40   17.98   0
   8   2  -5    5.97   18.81   0
  -8   2   5   12.71   13.12   0
   7   2  -5  121.36   21.71   0
   7  -2  -5  131.90   20.55   0
  -7   2   5   89.53   15.20   0
  -7  -2   5  129.66   21.36   0
  -6   2   5  124.40   19.55   0
  -6  -2   5  299.51   24.81   0
   6   2  -5  319.47   24.40   0
   6  -2  -5  316.31   22.66   0
  -5  -2   5  122.67   22.68   0
   5   2  -5  122.91   21.90   0
   5  -2  -5  131.09   19.86   0
  -5   2   5  106.18   14.82   0
   4  -2  -5  857.06   28.54   0
   4   2  -5  808.25   34.72   0
  -4   2   5  934.99   35.78   0
  -4   2   5  824.21   28.47   0
  -4  -2   5  807.02   37.34   0
   3  -2  -5  -10.39   18.77   0
  -3   2   5    3.43   19.11   0
  -3  -2   5    2.39   22.19   0
  -3   2   5   -3.58   16.86   0
   3   2  -5    2.47   18.47   0
   2  -2  -5   28.41   14.12   0
  -2  -2   5   37.11   26.29   0
   2   2  -5   29.87   23.82   0
  -2   2   5   37.64   19.61   0
  -2   2   5   25.21   23.72   0
   1  -2  -5  133.80   16.15   0
  -1  -2   5  145.22   24.62   0
   1   2  -5  129.34   23.24   0
  -1   2   5  160.43   22.29   0
   0   2   5 1937.62   46.33   0
   0  -2   5 2086.65   48.49   0
   0  -2  -5 1909.35   43.23   0
   0   2  -5 2241.70   52.36   0
  -1  -2  -5  554.69   28.14   0
  -1   2  -5  643.41   31.28   0
   1   2   5  553.06   32.32   0
  -2  -2  -5  214.53   24.26   0
   2   2   5  241.59   26.78   0
  -2   2  -5  272.20   24.90   0
   3   2   5  281.97   27.84   0
  -3  -2  -5  260.70   25.62   0
  -3   2  -5  304.16   25.84   0
  -4  -2  -5   41.23   21.55   0
  -4   2  -5   23.49   20.20   0
  -4   2  -5   21.98   14.51   0
   4   2   5   30.16   21.17   0
  -5  -2  -5   31.88   23.36   0
  -5   2  -5    1.13   20.84   0
  -5   2  -5   24.73   19.58   0
  -6   2  -5   -4.59   21.55   0
  -6  -2  -5    4.94   22.09   0
  -6   2  -5   14.32   19.32   0
  -7  -2  -5  -12.15   19.94   0
  -7  -2  -5    1.93   23.32   0
  -7   2  -5    4.24   20.68   0
  -7   2  -5    6.54   13.54   0
  -8   2  -5   92.37   19.94   0
  -8   2  -5   48.29   13.76   0
  -8  -2  -5   60.37   23.78   0
  -8  -2  -5   46.52   14.54   0
  -9   2  -5   13.79   19.73   0
  -9   2  -5   17.08   19.66   0
  -9  -2  -5    9.01   14.92   0
  -9  -2  -5   17.17   22.79   0
 -10  -2  -5   99.33   22.27   0
 -10  -2  -5   77.13   25.21   0
 -10   2  -5   91.95   19.60   0
 -10   2  -5   73.32   14.64   0
  10   2   5   85.41   23.70   0
 -11  -2  -5   21.00   22.83   0
  11   2   5    9.07   16.15   0
 -11   2  -5   25.27   20.24   0
 -11  -2  -5    2.40   20.92   0
 -11   2  -5   14.66   20.45   0
 -12  -2  -5  180.26   23.41   0
  12   2   5  210.91   24.10   0
 -12   2  -5  224.03   22.54   0
 -12  -2  -5  224.42   24.90   0
 -12   2  -5  160.15   35.00   0
 -12   2  -5  201.75   21.65   0
 -13  -2  -5    0.66   22.91   0
 -13   2  -5   18.88   22.04   0
 -13   2  -5   -3.39   14.62   0
  13   2   5   11.22   15.34   0
 -13  -2  -5   -3.89   15.71   0
  14   2   5   -8.85   23.76   0
 -14   2  -5    3.74   15.47   0
 -14  -2  -5  -14.27   21.19   0
 -14   2  -5   -8.93   15.98   0
 -14  -2  -5   23.41   23.16   0
  15   2   5   17.48   24.51   0
 -15   2  -5   10.37   21.17   0
 -15   2  -5    7.54   15.25   0
 -15  -2  -5    5.18   25.50   0
 -15  -2  -5   12.27   16.77   0
 -16   2  -5   32.06   25.36   0
 -16  -2  -5   21.73   17.20   0
 -16  -2  -5   48.54   26.28   0
 -16   2  -5   57.68   23.51   0
 -17   2  -5    7.20   16.72   0
 -17  -2  -5    3.68   25.19   0
 -17   2  -5   11.63   24.23   0
 -17  -2  -5   -7.54   27.25   0
 -18   2  -5    2.36   18.09   0
 -18  -2  -5   -1.31   27.14   0
 -18  -2  -5   26.86   25.63   0
 -18   2  -5   -0.29   17.51   0
 -19  -2  -5   26.78   25.57   0
 -19  -2  -5   -3.49   28.74   0
 -19   2  -5   -7.04   26.51   0
 -19   2  -5   15.21   19.36   0
 -20   2  -5   -2.31   19.18   0
 -20  -2  -5   33.16   21.86   0
 -20   2  -5   -0.43   28.80   0
 -20  -2  -5   -9.54   29.03   0
 -18  -3   5   20.26   29.62   0
 -18   3   5   31.67   25.92   0
 -18  -3   5    4.35   28.71   0
 -17  -3   5    4.22   26.70   0
 -17  -3   5    5.94   26.36   0
 -17   3   5    3.35   18.04   0
 -16  -3   5   14.95   28.86   0
 -16  -3   5    6.37   26.87   0
 -16   3   5    3.08   15.94   0
 -15  -3   5  -10.28   25.06   0
 -15  -3   5    4.06   26.13   0
 -15   3   5  -11.23   23.27   0
  15  -3  -5   -5.43   23.73   0
 -14   3   5    6.11   22.33   0
 -14  -3   5    9.93   24.73   0
  14  -3  -5   -0.54   15.60   0
  13  -3  -5    2.80   21.87   0
 -13  -3   5   21.80   24.66   0
 -13   3   5   13.08   15.21   0
 -12  -3   5    6.07   22.70   0
  12  -3  -5    7.41   14.45   0
 -12   3   5   -5.73   14.45   0
 -11  -3   5   53.32   23.11   0
 -11   3   5   57.69   16.35   0
  11  -3  -5   75.85   21.45   0
 -10  -3   5   26.44   22.79   0
 -10   3   5   23.11   14.90   0
  10  -3  -5   22.24   21.43   0
   9  -3  -5   49.15   15.50   0
  -9   3   5   14.50   13.31   0
  -9  -3   5   63.64   29.05   0
  -8  -3   5   10.08   28.46   0
   8  -3  -5    7.82   20.49   0
  -8   3   5   17.01   14.28   0
   7  -3  -5   16.79   21.74   0
  -7  -3   5   17.35   35.46   0
  -7   3   5   15.11   15.07   0
  -6   3   5   55.44   15.59   0
   6  -3  -5   74.06   22.19   0
  -6  -3   5   70.11   46.79   0
  -6   3   5   85.13   26.76   0
  -5   3   5   46.14   15.83   0
   5  -3  -5   63.11   15.78   0
  -5   3   5   56.15   18.07   0
  -4   3   5   20.53   14.57   0
   4  -3  -5    8.97   13.19   0
  -3   3   5   64.33   21.15   0
   3  -3  -5   40.94   18.97   0
   2  -3  -5   11.38   19.14   0
  -2   3   5   22.69   19.40   0
   2   3  -5    9.71   29.62   0
   2   3  -5   14.83   28.08   0
  -1   3   5   47.72   21.10   0
   1   3  -5   52.60   26.32   0
   1  -3  -5   53.70   20.34   0
   1   3  -5   46.17   25.50   0
   0   3  -5    8.90   21.86   0
   0   3  -5    1.41   25.02   0
   0  -3  -5   15.30   23.37   0
   0   3   5    5.73   21.69   0
  -1  -3  -5   42.27   20.49   0
  -1   3  -5   41.50   23.26   0
   1   3   5   58.95   29.51   0
  -1   3  -5   56.20   19.98   0
  -2   3  -5   70.34   23.64   0
  -2   3  -5   75.81   20.37   0
   2   3   5   80.14   27.68   0
  -2  -3  -5   65.37   25.31   0
  -3  -3  -5    2.17   22.82   0
  -3   3  -5   -7.05   22.53   0
   3   3   5   -4.16   29.30   0
  -3   3  -5   -2.39   20.08   0
  -4   3  -5    9.13   20.28   0
  -4  -3  -5    4.88   27.94   0
  -4   3  -5    1.18   22.17   0
  -5   3  -5  334.31   19.94   0
  -5  -3  -5  297.59   33.31   0
  -5  -3  -5  339.52   32.57   0
  -5   3  -5  376.41   27.54   0
  -6   3  -5  178.23   23.64   0
  -6   3  -5  135.42   25.25   0
  -6  -3  -5  131.90   30.21   0
  -6  -3  -5  112.57   24.44   0
  -7  -3  -5  133.83   27.52   0
  -7   3  -5  165.53   17.96   0
  -7   3  -5  180.41   22.70   0
  -7  -3  -5  178.47   29.75   0
  -8  -3  -5    1.02   31.51   0
  -8   3  -5    6.39   20.31   0
  -8  -3  -5   11.28   22.02   0
  -8   3  -5   26.60   21.64   0
  -9   3  -5    4.90   15.12   0
  -9   3  -5   -0.46   15.70   0
  -9  -3  -5    4.90   22.34   0
  -9  -3  -5   -2.70   26.36   0
 -10  -3  -5   10.88   21.93   0
 -10   3  -5   11.08   20.85   0
 -10  -3  -5   25.53   25.58   0
 -10   3  -5   26.11   17.03   0
 -11   3  -5   62.03   20.88   0
 -11  -3  -5   14.42   24.97   0
 -11  -3  -5   49.31   22.51   0
 -11   3  -5   37.15   21.23   0
 -12  -3  -5   -8.91   21.41   0
  12   3   5   25.45   16.64   0
 -12   3  -5   10.04   15.02   0
 -12  -3  -5   -0.71   24.78   0
 -12   3  -5    4.38   21.92   0
 -13   3  -5   -2.72   15.79   0
 -13  -3  -5    2.38   25.70   0
  13   3   5   -3.40   23.73   0
 -13  -3  -5   10.76   22.52   0
 -13   3  -5   11.86   22.36   0
 -14   3  -5    9.44   16.57   0
  14   3   5   17.32   17.24   0
 -14   3  -5   15.34   16.75   0
 -14  -3  -5    7.05   24.41   0
 -14  -3  -5   12.19   27.28   0
 -15  -3  -5   14.36   29.53   0
  15   3   5   -9.09   27.72   0
 -15  -3  -5   20.23   17.67   0
 -15   3  -5   23.08   24.62   0
 -15   3  -5    2.59   17.23   0
 -16   3  -5   30.59   24.86   0
 -16   3  -5    3.88   18.07   0
  16   3   5  -16.70   20.66   0
 -16  -3  -5  -10.45   25.42   0
 -16  -3  -5   -5.22   29.02   0
 -17   3  -5   22.81   27.15   0
 -17  -3  -5    2.79   31.15   0
 -17   3  -5   23.26   19.48   0
  17   3   5   -7.65   20.08   0
 -17  -3  -5   10.53   29.01   0
 -18  -3  -5    7.23   30.29   0
 -18  -3  -5   15.10   33.96   0
 -18   3  -5   -1.83   27.27   0
 -18   3  -5   17.30   20.65   0
 -15  -4   5    5.72   59.02   0
 -15   4   5    1.65   19.51   0
 -15  -4   5    8.87   57.18   0
 -14   4   5   24.85   19.73   0
 -13   4   5   19.04   25.19   0
 -12   4   5   -3.80   27.14   0
 -11   4   5   12.25   23.80   0
 -10   4   5   21.53   23.94   0
  -9   4   5    9.66   23.09   0
   8  -4  -5   -8.35   23.18   0
  -8   4   5   -8.41   16.54   0
  -7   4   5   19.67   22.69   0
  -7   4   5   12.88   24.89   0
   7  -4  -5    7.33   16.53   0
  -6   4   5    0.95   22.51   0
   6  -4  -5   23.20   22.50   0
  -6   4   5   33.25   25.78   0
  -5   4   5   57.55   23.31   0
  -5   4   5   19.07   24.44   0
   5  -4  -5   38.52   23.23   0
   4  -4  -5   11.23   22.70   0
  -4   4   5    4.07   21.99   0
  -3   4   5   19.55   27.43   0
   3  -4  -5   24.78   21.45   0
  -2   4   5   11.89   27.92   0
  -1   4   5   11.90   28.65   0
   0   4   5    1.56   42.08   0
   0   4   5    5.85   45.06   0
  -1   4  -5   35.44   29.90   0
  -1   4  -5   25.37   28.37   0
  -2   4  -5   29.66   30.14   0
  -2   4  -5   26.48   24.89   0
  -3   4  -5   16.31   23.98   0
  -3   4  -5    0.01   20.83   0
  -4   4  -5   15.01   24.94   0
  -4   4  -5   13.05   22.17   0
  -5   4  -5   21.09   24.59   0
  -5   4  -5   11.08   22.48   0
  -6   4  -5   -7.40   24.58   0
  -6   4  -5    4.20   22.17   0
  -7   4  -5   -4.19   24.14   0
  -7   4  -5   14.48   22.80   0
  -8   4  -5   28.15   24.60   0
  -8   4  -5   19.17   25.38   0
  -9   4  -5   -7.58   17.64   0
  -9   4  -5   12.93   25.80   0
 -10   4  -5   -1.03   23.89   0
 -10   4  -5    1.54   25.92   0
 -11   4  -5   -1.12   26.89   0
 -11   4  -5   23.46   18.82   0
 -12   4  -5    1.94   28.63   0
 -12   4  -5    6.23   17.63   0
  13   4   5  -12.08   19.17   0
 -13  -4  -5    2.19   38.48   0
 -13   4  -5   17.33   27.22   0
 -13  -4  -5    3.47   45.20   0
 -13   4  -5   18.61   19.67   0
 -14  -4  -5    1.35   43.94   0
 -14  -4  -5   -3.25   35.44   0
  14   4   5   19.55   19.98   0
 -14   4  -5   18.88   26.35   0
 -14   4  -5    2.61   18.78   0
  15   4   5    7.03   28.85   0
 -15  -4  -5   19.03   50.23   0
 -15   4  -5   13.37   20.51   0
 -15   4  -5   31.88   28.80   0
 -15  -4  -5    6.30   38.32   0
 -10   5   5   -6.76   28.86   0
 -10   5   5   -8.59   27.48   0
  -9   5   5   -3.07   27.60   0
  -9   5   5   20.62   29.31   0
  -8   5   5   -0.60   29.27   0
  -8   5   5    1.02   30.09   0
  -7   5   5   16.37   28.29   0
  -7   5   5    7.26   27.59   0
  -7   5   5   14.03   21.45   0
  -6   5   5    9.65   29.28   0
  -6   5   5    7.86   34.80   0
  -6   5   5   11.36   33.77   0
  -5   5   5   -6.34   28.00   0
  -5   5   5    9.04   27.06   0
  -5   5   5   -0.82   19.21   0
  -4   5   5    9.92   35.01   0
  -4   5   5    7.55   34.60   0
  -4   5   5    4.85   27.88   0
  -3   5   5    3.34   51.25   0
  -3   5   5   24.58   20.86   0
  -3   5   5    1.22   49.66   0
  -3   5  -5    2.56   52.22   0
  -3   5  -5    5.02   58.38   0
  -4   5  -5    9.46   35.36   0
  -4   5  -5    2.53   31.57   0
  -5   5  -5    2.00   29.54   0
  -5   5  -5   -6.77   25.78   0
  -6   5  -5    4.27   30.58   0
  -6   5  -5   -8.57   27.33   0
  -7   5  -5    1.78   30.15   0
  -7   5  -5   11.51   27.76   0
  -8   5  -5   12.67   27.89   0
  -8   5  -5   30.85   31.59   0
  -9   5  -5   16.98   30.80   0
  -9   5  -5    5.51   27.59   0
 -10   5  -5   16.82   28.97   0
 -10   5  -5   -4.05   31.68   0
 -22   0   6   -1.16   27.20   0
  20   0  -6   15.08   16.17   0
 -20   0   6  -11.09   24.84   0
  18   0  -6    9.65   15.80   0
 -18   0   6   24.64   23.53   0
  18   0  -6   10.65   31.15   0
  16   0  -6   20.28   21.56   0
 -16   0   6   34.16   21.93   0
 -14   0   6   68.69   14.64   0
  14   0  -6   77.34   19.53   0
 -12   0   6   83.98   19.72   0
  12   0  -6   60.75   20.25   0
  10   0  -6  211.59   14.97   0
 -10   0   6  248.73   15.16   0
  -8   0   6 1485.74   26.37   0
   8   0  -6 1574.77   27.36   0
   6   0  -6 2984.23   42.78   0
  -6   0   6 2792.86   37.21   0
  -4   0   6  140.57   17.44   0
   4   0  -6  145.72   17.47   0
  -2   0   6  916.48   33.62   0
   2   0  -6  850.17   27.60   0
   0   0  -6  181.77   26.47   0
   0   0   6  132.24   20.07   0
   2   0   6  448.25   24.58   0
  -2   0  -6  507.67   25.65   0
   4   0   6 1418.03   37.39   0
  -4   0  -6 1551.00   36.63   0
  -6   0  -6  763.58   23.94   0
  -6   0  -6  759.34   35.07   0
  -8   0  -6  939.67   26.75   0
 -10   0  -6  139.28   14.93   0
 -10   0  -6  180.17   15.31   0
 -12   0  -6   13.38   13.52   0
 -12   0  -6    3.54   14.10   0
 -14   0  -6    9.38   14.90   0
 -14   0  -6    7.70   14.05   0
 -16   0  -6   18.80   16.23   0
 -16   0  -6    5.10   15.05   0
 -18   0  -6   -1.53   17.64   0
 -18   0  -6    4.23   24.10   0
 -20   0  -6   37.45   26.20   0
 -20   0  -6    9.35   27.67   0
  21   1  -6    4.97   29.50   0
 -21  -1   6   16.92   24.83   0
 -21   1   6   -9.05   17.95   0
  20  -1  -6   20.79   17.43   0
 -20   1   6    8.46   17.58   0
 -20  -1   6   51.17   17.37   0
  19  -1  -6   17.21   16.19   0
 -19   1   6   37.07   22.89   0
 -19  -1   6   14.92   16.11   0
  18  -1  -6  -16.23   15.97   0
  18   1  -6   30.95   22.23   0
 -18   1   6   19.38   23.55   0
 -18  -1   6   -0.49   23.24   0
 -17   1   6   18.65   14.74   0
  17  -1  -6    8.07   15.15   0
 -17  -1   6   24.42   15.43   0
  17   1  -6   24.62   14.61   0
 -16   1   6    4.88   20.73   0
  16  -1  -6   -6.19   20.62   0
  16   1  -6    3.08   19.48   0
 -16  -1   6   13.34   15.18   0
 -15   1   6   -2.57   20.61   0
 -15  -1   6   12.92   13.41   0
  15   1  -6   -4.44   13.32   0
  15  -1  -6  -12.84   20.80   0
 -14   1   6   12.09   13.34   0
  14   1  -6   27.37   20.70   0
  14  -1  -6   16.76   13.44   0
 -14  -1   6   18.43   14.94   0
 -13   1   6  279.28   21.14   0
  13   1  -6  248.12   16.55   0
  13  -1  -6  227.36   20.87   0
 -13  -1   6  265.39   22.00   0
  12  -1  -6   71.00   13.60   0
 -12   1   6   68.12   20.60   0
  12   1  -6   31.50   19.01   0
 -12  -1   6   65.98   13.66   0
 -11   1   6   82.80   14.19   0
  11  -1  -6   70.85   13.69   0
  11   1  -6   74.86   19.03   0
 -11  -1   6   18.72   11.42   0
  10  -1  -6   24.02   13.79   0
  10   1  -6   23.17   13.83   0
 -10  -1   6    6.08   19.60   0
 -10   1   6   31.10   12.96   0
  -9  -1   6   20.63   19.71   0
  -9   1   6   16.45   13.25   0
   9  -1  -6   21.84   12.17   0
   9   1  -6   23.67   19.46   0
   8   1  -6   15.17   12.79   0
  -8  -1   6   19.00   13.68   0
   8  -1  -6   28.75   18.28   0
  -8   1   6   31.57   17.85   0
   7  -1  -6   21.68   18.84   0
  -7  -1   6   14.20   19.53   0
   7   1  -6   16.20   19.03   0
  -7   1   6    7.30   11.43   0
   6  -1  -6   15.67   13.91   0
   6   1  -6   19.44   13.77   0
  -6  -1   6   23.06   18.96   0
  -6   1   6   17.95   19.87   0
  -5   1   6   40.98   20.82   0
   5  -1  -6   30.75   20.86   0
  -5  -1   6   27.85   14.12   0
   5   1  -6   30.57   13.64   0
   4  -1  -6  196.19   22.65   0
  -4  -1   6  180.67   18.83   0
  -4   1   6  199.61   21.94   0
   4   1  -6  210.36   23.93   0
   3  -1  -6 1914.53   48.60   0
  -3   1   6 1885.32   38.03   0
   3  -1  -6  674.24   21.53   0
  -3  -1   6 1755.54   38.78   0
   3   1  -6 1911.49   42.13   0
   2  -1  -6 1054.74   33.00   0
  -2  -1   6 1029.86   36.32   0
   2   1  -6 1123.29   36.15   0
  -2   1   6 1063.68   33.35   0
   2  -1  -6 1211.68   41.74   0
   1   1  -6   29.74   22.32   0
  -1  -1   6   25.98   23.32   0
  -1   1   6   31.84   21.18   0
   1  -1  -6    8.37   14.80   0
   1  -1  -6   26.04   22.47   0
   0  -1  -6   -0.45   15.17   0
   0   1  -6   -7.09   22.91   0
   0  -1   6    4.31   18.05   0
   0   1   6   -2.11   21.33   0
   0  -1  -6    0.39   21.58   0
  -1  -1  -6    4.81   22.77   0
  -1   1  -6    3.84   17.73   0
   1  -1   6    2.91   17.19   0
   1   1   6    3.61   15.67   0
   2  -1   6  334.60   21.81   0
  -2   1  -6  349.00   22.15   0
  -2  -1  -6  397.60   29.63   0
   2   1   6  359.64   23.47   0
   3  -1   6  952.96   32.45   0
   3   1   6 1015.64   31.71   0
  -3   1  -6 1018.60   27.92   0
  -3  -1  -6 1064.28   32.62   0
   4   1   6  475.76   27.91   0
   4  -1   6  500.01   27.67   0
  -4   1  -6  530.14   27.88   0
  -4  -1  -6  576.77   25.06   0
  -5  -1  -6   26.62   21.44   0
   5   1   6   35.20   21.48   0
  -5   1  -6   31.43   21.81   0
   6   1   6  119.96   22.47   0
  -6  -1  -6  134.42   16.98   0
  -6   1  -6  169.83   21.67   0
  -7  -1  -6   11.85   14.66   0
  -7   1  -6   24.78   19.41   0
  -8   1  -6   41.42   13.45   0
  -8  -1  -6   47.78   15.81   0
  -8   1  -6   43.86   14.36   0
  -9  -1  -6   28.63   14.22   0
  -9  -1  -6    5.06   15.24   0
  -9   1  -6   33.92   13.35   0
  -9   1  -6   27.19   14.30   0
 -10  -1  -6  134.60   20.93   0
 -10   1  -6  102.55   15.63   0
 -10   1  -6  104.34   27.34   0
 -10  -1  -6  117.85   14.74   0
 -10   1  -6  123.18   15.11   0
 -11   1  -6   16.09   24.40   0
 -11   1  -6   37.15   20.83   0
 -11  -1  -6    2.89   20.50   0
 -11  -1  -6   23.97   18.43   0
 -11   1  -6   -3.07   19.81   0
 -12   1  -6   15.55   13.52   0
 -12   1  -6   20.10   20.17   0
 -12  -1  -6    8.77   20.59   0
 -12  -1  -6  -12.62   19.93   0
 -13   1  -6  102.19   21.12   0
 -13   1  -6  120.23   19.70   0
 -13  -1  -6   89.73   21.15   0
 -13  -1  -6   88.91   16.19   0
 -14  -1  -6   56.10   14.51   0
 -14  -1  -6   42.79   16.38   0
 -14   1  -6   68.75   21.27   0
 -14   1  -6   67.58   15.95   0
 -15   1  -6   15.73   15.25   0
 -15  -1  -6   61.61   16.70   0
 -15  -1  -6   67.63   22.41   0
 -15   1  -6   51.85   15.43   0
 -16  -1  -6   26.82   23.10   0
 -16   1  -6   25.72   21.82   0
 -16  -1  -6    6.75   16.04   0
 -16   1  -6    5.35   14.88   0
 -17  -1  -6   14.72   23.51   0
 -17   1  -6    4.14   16.19   0
 -17   1  -6   24.77   16.36   0
 -17  -1  -6   31.34   23.29   0
 -18   1  -6   -1.17   16.76   0
 -18  -1  -6  -22.44   23.41   0
 -18  -1  -6    3.73   18.43   0
 -18   1  -6   29.88   23.91   0
 -19  -1  -6   26.58   17.37   0
 -19   1  -6   20.57   25.35   0
 -19   1  -6   -5.76   17.58   0
 -19  -1  -6   17.10   26.29   0
 -20   1  -6    3.76   19.27   0
 -20  -1  -6    8.46   19.16   0
 -20   1  -6   19.63   19.03   0
 -20  -1  -6   24.63   27.55   0
 -21   1  -6   21.83   20.33   0
 -20  -2   6   -1.46   20.29   0
 -20   2   6   -7.10   26.66   0
 -19   2   6   15.74   25.62   0
 -19  -2   6  -11.93   25.69   0
  19  -2  -6   12.17   17.65   0
  18  -2  -6   -6.90   16.31   0
 -18   2   6   16.62   16.23   0
 -18  -2   6    2.77   25.61   0
 -17   2   6   14.79   23.18   0
 -17  -2   6   29.24   24.21   0
  17  -2  -6   18.12   15.51   0
 -16   2   6   18.20   21.52   0
  16  -2  -6    8.99   22.37   0
 -16  -2   6   20.27   21.98   0
  16   2  -6   26.75   20.93   0
  15   2  -6    7.19   21.90   0
 -15  -2   6   41.53   22.50   0
  15  -2  -6   23.68   20.74   0
 -15   2   6   -0.40   14.89   0
  14  -2  -6   45.35   15.60   0
 -14  -2   6   59.96   22.66   0
 -14   2   6   59.17   15.89   0
  14   2  -6   61.13   15.95   0
 -13  -2   6   97.43   22.09   0
  13  -2  -6   71.64   15.79   0
  13   2  -6   77.68   21.52   0
 -13   2   6   87.45   21.02   0
  12   2  -6   11.23   20.34   0
 -12   2   6   34.27   18.89   0
  12  -2  -6   32.93   13.69   0
 -12  -2   6   13.83   20.64   0
 -11   2   6   25.52   13.40   0
  11  -2  -6   11.71   18.82   0
 -11  -2   6   46.96   21.26   0
  11   2  -6   14.26   21.16   0
  10   2  -6   56.66   14.92   0
  10  -2  -6   79.66   14.11   0
 -10  -2   6   79.43   21.53   0
 -10   2   6   64.15   13.86   0
  -9  -2   6  302.24   23.99   0
   9   2  -6  271.23   18.21   0
   9  -2  -6  315.57   21.07   0
  -9   2   6  332.17   21.41   0
   8   2  -6   20.67   20.12   0
  -8  -2   6   22.41   21.40   0
   8  -2  -6   15.58   13.15   0
  -8   2   6   23.61   11.59   0
  -7  -2   6  457.69   22.19   0
  -7   2   6  526.70   20.27   0
   7   2  -6  540.10   27.56   0
   7  -2  -6  518.96   19.71   0
   6   2  -6   26.12   18.51   0
  -6   2   6   29.28   13.73   0
  -6  -2   6   16.60   21.23   0
   6  -2  -6   16.66   19.02   0
  -5  -2   6    1.94   20.27   0
   5   2  -6   10.04   18.25   0
  -5   2   6   -3.68   13.43   0
   5  -2  -6    0.03   18.68   0
   4   2  -6   14.62   17.87   0
  -4   2   6   32.18   19.42   0
  -4  -2   6   38.25   21.95   0
   4  -2  -6   35.41   19.52   0
   3  -2  -6  565.99   25.89   0
   3   2  -6  515.99   28.68   0
  -3   2   6  598.34   25.28   0
  -3   2   6  550.15   26.24   0
  -3  -2   6  595.94   32.48   0
  -2  -2   6    2.51   22.00   0
  -2   2   6   15.21   16.90   0
   2  -2  -6   10.42   18.60   0
  -2   2   6   10.33   19.23   0
   2   2  -6    8.69   19.49   0
  -1   2   6   44.39   13.95   0
   1   2  -6   63.03   20.81   0
   1  -2  -6   51.42   18.58   0
  -1  -2   6   59.00   22.23   0
  -1   2   6   50.10   17.04   0
   0  -2  -6   -2.48   12.91   0
   0   2   6    9.66   19.27   0
   0  -2   6    8.89   20.35   0
   0   2   6   -9.14   17.41   0
   0   2  -6   21.37   20.81   0
   1  -2   6  102.13   20.94   0
  -1  -2  -6   86.73   20.90   0
   1   2   6   92.41   16.76   0
  -1   2  -6  119.49   23.02   0
   1   2   6   84.62   22.98   0
   2   2   6   19.52   22.98   0
   2   2   6    7.30   21.05   0
  -2  -2  -6    1.26   20.04   0
  -2   2  -6   12.29   21.49   0
  -3  -2  -6  418.21   27.42   0
   3   2   6  422.52   19.90   0
   3   2   6  416.04   28.48   0
  -3   2  -6  447.19   27.12   0
   4   2   6   30.03   16.32   0
  -4  -2  -6   22.80   21.96   0
   4   2   6   22.10   21.51   0
  -4   2  -6   36.40   20.69   0
  -5   2  -6  229.14   17.98   0
  -5   2  -6  287.84   23.09   0
   5   2   6  233.36   18.44   0
  -5  -2  -6  304.06   27.64   0
   5   2   6  284.09   25.52   0
  -6  -2  -6   61.38   24.57   0
  -6   2  -6   55.75   20.72   0
  -6   2  -6   57.49   15.47   0
   6   2   6   50.75   22.08   0
  -7   2  -6  485.36   23.09   0
  -7   2  -6  331.26   18.29   0
   7   2   6  389.61   20.21   0
  -7  -2  -6  449.17   25.14   0
  -8  -2  -6   23.44   20.94   0
  -8   2  -6   13.26   13.25   0
  -8   2  -6   14.69   13.64   0
   8   2   6   -4.93   17.07   0
  -8  -2  -6    2.47   22.48   0
   9   2   6  256.47   25.28   0
  -9  -2  -6  264.85   21.25   0
  -9   2  -6  271.76   21.44   0
  -9  -2  -6  264.25   23.64   0
  -9   2  -6  278.32   17.38   0
 -10   2  -6   56.39   19.68   0
 -10  -2  -6   24.19   22.32   0
 -10  -2  -6   34.46   24.10   0
  10   2   6   44.33   16.15   0
 -10   2  -6   30.44   20.90   0
 -11  -2  -6   10.69   15.03   0
 -11   2  -6   21.03   14.46   0
 -11   2  -6    3.24   14.64   0
 -11  -2  -6    9.14   22.47   0
  11   2   6   21.70   16.68   0
 -12  -2  -6    9.57   21.76   0
 -12   2  -6   17.09   20.44   0
  12   2   6   10.19   22.48   0
 -12  -2  -6   13.06   14.97   0
 -12   2  -6   13.65   14.07   0
  13   2   6   45.50   16.61   0
 -13  -2  -6   43.16   17.77   0
 -13   2  -6   40.64   15.86   0
 -13  -2  -6   50.83   22.85   0
 -13   2  -6   27.35   22.80   0
 -14   2  -6   48.50   23.16   0
 -14  -2  -6   -3.64   16.92   0
 -14  -2  -6   27.20   22.58   0
 -14   2  -6   19.87   15.94   0
 -15  -2  -6   11.92   15.65   0
 -15   2  -6    6.31   22.42   0
 -15  -2  -6    3.82   24.91   0
 -15   2  -6    7.29   15.53   0
 -16   2  -6   19.54   24.58   0
 -16  -2  -6   14.17   18.76   0
 -16   2  -6    5.52   17.53   0
 -16  -2  -6    9.75   24.80   0
 -17   2  -6  -29.28   16.83   0
 -17  -2  -6   11.44   27.15   0
 -17  -2  -6  -11.85   18.97   0
 -17   2  -6   -8.80   17.20   0
 -18   2  -6  -19.36   18.81   0
 -18  -2  -6   17.57   28.49   0
 -18  -2  -6   -4.83   18.37   0
 -18   2  -6   28.33   26.53   0
 -19  -2  -6   -2.55   28.82   0
 -19   2  -6    2.90   19.45   0
 -19  -2  -6    5.46   27.12   0
 -19   2  -6   12.44   19.52   0
 -18  -3   6    2.28   30.04   0
 -18  -3   6   27.97   28.96   0
 -18   3   6    5.11   25.78   0
 -17  -3   6    3.27   27.65   0
 -17  -3   6   21.19   27.07   0
 -17   3   6    0.30   24.99   0
 -16  -3   6   18.16   25.53   0
  16  -3  -6   14.84   16.35   0
 -16   3   6   10.60   16.72   0
 -15  -3   6    9.71   25.92   0
  15  -3  -6    7.68   16.25   0
 -15   3   6    8.47   16.23   0
 -14   3   6   29.27   21.04   0
 -14  -3   6   31.16   25.74   0
  14  -3  -6   25.63   22.51   0
 -13  -3   6    3.90   22.93   0
 -13   3   6   -2.13   20.53   0
  13  -3  -6   14.34   15.35   0
  12  -3  -6   24.68   15.32   0
 -12  -3   6   13.74   23.66   0
 -12   3   6   -3.42   14.12   0
 -11  -3   6    8.58   21.43   0
  11  -3  -6   20.76   21.15   0
 -11   3   6   -5.65   14.64   0
  10  -3  -6    8.03   21.35   0
 -10   3   6    1.88   15.12   0
 -10  -3   6    0.72   22.58   0
  -9  -3   6   11.61   23.74   0
   9   3  -6   10.27   21.44   0
  -9   3   6   40.80   21.33   0
   9  -3  -6   18.86   21.07   0
   8  -3  -6   13.06   14.15   0
  -8   3   6   -3.66   19.71   0
   8   3  -6   -1.85   25.71   0
  -8  -3   6    4.05   28.35   0
  -7  -3   6    6.67   30.11   0
  -7   3   6    8.61   15.14   0
   7   3  -6    3.15   25.69   0
   7  -3  -6   20.29   20.11   0
   6  -3  -6   39.68   21.24   0
  -6   3   6    9.23   22.06   0
  -6  -3   6   18.89   30.95   0
   6   3  -6   16.66   25.98   0
  -5   3   6  118.87   26.63   0
   5  -3  -6  112.93   22.27   0
   5   3  -6   89.44   30.83   0
  -5  -3   6  110.45   39.99   0
  -5   3   6   90.92   22.55   0
  -4  -3   6  152.33   38.95   0
  -4   3   6  138.21   22.12   0
  -4   3   6  149.68   19.60   0
   4  -3  -6  137.75   21.68   0
   4   3  -6  128.44   31.46   0
   3  -3  -6   -1.71   19.62   0
  -3   3   6   -9.52   20.23   0
  -3   3   6    8.67   23.35   0
   3   3  -6    3.40   25.30   0
  -2   3   6  207.95   23.18   0
   2   3  -6  148.37   28.72   0
   2  -3  -6  213.47   22.12   0
   1   3  -6   66.83   25.84   0
   1   3  -6   54.44   22.08   0
   1  -3  -6   76.48   19.51   0
  -1   3   6   48.31   20.84   0
   0   3  -6   18.97   21.06   0
   0   3  -6   17.01   24.55   0
   0  -3  -6   17.30   18.95   0
   0   3   6   13.62   20.97   0
  -1   3  -6   13.60   19.48   0
  -1   3  -6   25.28   22.95   0
  -1  -3  -6   25.94   23.11   0
   1   3   6   13.43   21.67   0
  -2   3  -6  149.47   22.53   0
  -2   3  -6  163.36   24.92   0
   2   3   6  140.99   26.23   0
  -2  -3  -6  144.85   26.10   0
  -3   3  -6   22.17   20.17   0
   3   3   6    9.32   21.24   0
  -3  -3  -6    9.26   23.02   0
  -3   3  -6    8.86   22.82   0
  -4   3  -6   62.12   16.20   0
  -4  -3  -6   66.65   26.60   0
  -4   3  -6   79.96   22.70   0
  -5  -3  -6   33.79   22.77   0
  -5   3  -6   44.17   24.20   0
  -5   3  -6   38.43   21.51   0
  -6  -3  -6   70.02   23.82   0
  -6   3  -6  110.12   21.90   0
  -6   3  -6   86.18   18.10   0
  -6  -3  -6   81.83   27.16   0
  -7  -3  -6   64.58   30.42   0
  -7   3  -6   67.67   15.81   0
  -7   3  -6   66.71   23.73   0
  -7  -3  -6   61.49   21.98   0
  -8  -3  -6   25.99   24.57   0
  -8   3  -6   16.41   15.35   0
  -8  -3  -6   17.51   21.96   0
  -8   3  -6   37.53   20.84   0
  -9  -3  -6   16.35   25.80   0
  -9   3  -6    7.16   15.89   0
  -9  -3  -6    6.93   26.43   0
  -9   3  -6   -3.46   22.24   0
 -10   3  -6   25.82   23.23   0
  10   3   6   15.17   16.98   0
 -10   3  -6   12.62   22.30   0
 -10  -3  -6    9.45   21.94   0
 -10  -3  -6   -5.36   25.84   0
 -11  -3  -6    3.71   22.88   0
 -11   3  -6    5.58   14.74   0
  11   3   6   18.83   24.46   0
 -11  -3  -6   -1.05   25.43   0
 -11   3  -6   -3.28   21.27   0
 -12  -3  -6   15.71   23.63   0
 -12   3  -6   24.29   22.13   0
 -12   3  -6   18.20   16.12   0
  12   3   6   19.61   23.92   0
 -12  -3  -6    6.89   24.68   0
 -13   3  -6   -0.84   15.84   0
 -13   3  -6   10.95   17.39   0
  13   3   6    9.39   18.01   0
 -13  -3  -6    1.24   27.58   0
 -13  -3  -6    1.90   24.33   0
  14   3   6   28.31   24.84   0
 -14  -3  -6   28.26   28.56   0
 -14   3  -6   26.17   17.53   0
 -14  -3  -6   20.51   25.12   0
 -14   3  -6  -11.72   23.71   0
  15   3   6   24.30   19.43   0
 -15   3  -6   -1.11   16.74   0
 -15   3  -6    4.73   17.69   0
 -15  -3  -6    3.98   26.54   0
 -15  -3  -6   21.10   28.10   0
  16   3   6   43.23   27.35   0
 -16  -3  -6    9.32   28.88   0
 -16   3  -6   26.82   19.48   0
 -16   3  -6   14.60   25.85   0
 -16  -3  -6    9.19   26.13   0
 -17   3  -6    7.40   27.74   0
 -17  -3  -6   21.49   28.35   0
 -17   3  -6    3.78   18.88   0
 -17  -3  -6   -0.26   31.02   0
 -18  -3  -6  -10.41   29.41   0
 -18   3  -6   -1.18   20.30   0
 -18   3  -6   -9.50   27.78   0
 -15  -4   6    5.24   55.39   0
 -15   4   6    7.35   19.39   0
 -15  -4   6    0.20   55.31   0
 -14   4   6    0.52   27.99   0
 -13   4   6   12.72   17.54   0
 -12   4   6    8.96   17.79   0
  11  -4  -6   15.17   25.02   0
 -11   4   6    9.77   25.27   0
 -10   4   6  -12.64   23.64   0
  10  -4  -6   -8.87   23.48   0
   9  -4  -6    6.70   24.75   0
  -9   4   6   39.14   23.01   0
  -8   4   6    0.95   24.58   0
   8  -4  -6    3.43   23.43   0
  -7   4   6   45.07   22.63   0
   7  -4  -6   28.69   22.53   0
  -6   4   6   10.05   15.74   0
   6  -4  -6    3.23   22.36   0
  -6   4   6  -16.53   26.43   0
  -5   4   6   -2.40   21.88   0
  -5   4   6   10.12   25.76   0
   5  -4  -6    4.08   14.89   0
   4  -4  -6   12.02   21.83   0
  -4   4   6   15.54   22.80   0
  -4   4   6   14.12   24.50   0
   3  -4  -6   -1.28   21.08   0
  -3   4   6   -1.58   27.34   0
  -3   4   6   -2.73   25.04   0
   2  -4  -6    8.33   26.22   0
  -2   4   6   -3.83   22.61   0
   1  -4  -6   23.67   26.55   0
  -1   4   6   15.07   24.70   0
   0   4  -6    6.18   32.39   0
   0   4  -6   14.23   33.69   0
   0   4   6    9.43   29.88   0
   0  -4  -6    8.21   30.18   0
  -1   4  -6   30.66   26.50   0
  -1   4  -6   29.78   29.58   0
  -2   4  -6    7.13   23.46   0
  -2   4  -6   12.06   21.74   0
  -3   4  -6   14.92   21.93   0
  -3   4  -6   10.53   24.99   0
  -4   4  -6   16.64   25.59   0
  -4   4  -6   18.58   22.77   0
  -5   4  -6   13.34   16.87   0
  -5   4  -6    6.00   15.96   0
  -6   4  -6    9.83   16.17   0
  -6   4  -6    1.57   16.77   0
  -7   4  -6   19.95   23.21   0
  -7   4  -6    3.10   19.27   0
  -8   4  -6   12.29   25.24   0
  -8   4  -6    9.46   26.26   0
  -9   4  -6   25.53   24.51   0
  -9   4  -6   16.75   26.75   0
 -10   4  -6   -4.14   17.82   0
  10   4   6   -5.57   18.22   0
 -10   4  -6   -4.74   17.19   0
 -11   4  -6   14.46   19.89   0
  11   4   6    4.06   18.88   0
 -11   4  -6   24.28   26.14   0
 -12   4  -6   -4.57   28.90   0
 -12   4  -6   44.77   26.20   0
  12   4   6   26.13   19.62   0
 -12  -4  -6    1.86   40.86   0
 -12  -4  -6    1.95   36.65   0
 -13   4  -6   12.01   27.43   0
 -13  -4  -6   -2.57   40.95   0
  13   4   6   18.24   19.80   0
 -13  -4  -6   -3.30   35.00   0
 -13   4  -6   26.95   27.08   0
 -14  -4  -6    3.26   35.00   0
 -14  -4  -6    5.37   46.94   0
 -14   4  -6   -8.28   28.63   0
 -14   4  -6    1.47   26.52   0
  14   4   6   59.36   28.76   0
 -15   4  -6   -4.70   28.73   0
 -15   4  -6   10.15   29.74   0
 -10   5   6    0.22   28.91   0
  -9   5   6    5.74   27.88   0
  -8   5   6    5.78   27.92   0
  -7   5   6   12.32   26.55   0
  -6   5   6  -14.99   29.60   0
  -6   5   6    2.83   28.24   0
  -5   5   6    8.98   20.55   0
  -5   5   6    5.19   29.67   0
  -5   5   6    7.25   27.28   0
  -4   5   6   -5.20   33.11   0
  -4   5   6    9.99   29.54   0
  -4   5   6    3.75   31.88   0
  -3   5   6   34.25   27.17   0
  -3   5   6   13.64   39.31   0
  -3   5   6   17.93   41.90   0
  -2   5   6    9.68   26.79   0
  -1   5   6   29.46   27.35   0
   0   5   6   -2.38   18.77   0
  -3   5  -6   -0.32   36.76   0
  -3   5  -6    4.51   43.30   0
  -4   5  -6   -0.80   34.53   0
  -4   5  -6    0.67   30.64   0
  -5   5  -6   -3.42   27.23   0
  -5   5  -6   10.58   38.54   0
  -6   5  -6    3.29   27.38   0
  -6   5  -6    0.90   38.59   0
  -7   5  -6    6.14   26.92   0
  -7   5  -6    4.67   29.98   0
  -8   5  -6   17.03   29.93   0
   8   5   6   -1.19   20.03   0
  -8   5  -6   -0.28   23.27   0
  -9   5  -6   -7.46   31.42   0
   9   5   6  -14.62   20.83   0
  -9   5  -6    3.60   28.54   0
 -21   0   7   -5.71   17.90   0
  19   0  -7   46.76   17.13   0
 -19   0   7   47.20   23.06   0
  17   0  -7   95.18   16.77   0
 -17   0   7  171.53   22.21   0
  15   0  -7   52.20   14.84   0
 -15   0   7   80.37   14.86   0
  13   0  -7   17.43   19.20   0
 -13   0   7   68.43   20.18   0
  11   0  -7  379.59   21.25   0
 -11   0   7  375.22   16.45   0
   9   0  -7   26.02   17.63   0
  -9   0   7   45.88   18.23   0
   7   0  -7  738.09   21.66   0
  -7   0   7  704.06   21.37   0
  -5   0   7  385.61   24.51   0
   5   0  -7  394.22   24.22   0
   3   0  -7  379.30   20.59   0
  -3   0   7  410.01   21.17   0
  -1   0   7 3833.01   54.87   0
   1   0  -7 3998.55   51.63   0
   1   0   7 2466.99   47.92   0
  -1   0  -7 2867.31   48.03   0
   3   0   7  395.17   22.08   0
  -3   0  -7  460.39   29.13   0
   5   0   7 1081.76   28.08   0
  -5   0  -7 1197.74   32.76   0
  -7   0  -7   20.32   14.35   0
  -7   0  -7   10.38   25.45   0
  -9   0  -7    4.43   13.78   0
 -11   0  -7  119.85   16.07   0
 -11   0  -7  129.54   15.93   0
 -13   0  -7   18.13   14.18   0
 -13   0  -7   31.40   20.94   0
 -15   0  -7   63.51   21.97   0
 -15   0  -7   42.81   22.66   0
 -17   0  -7   97.44   16.78   0
 -17   0  -7   91.35   17.91   0
 -19   0  -7   12.63   24.24   0
 -19   0  -7   21.16   18.80   0
 -21   0  -7   11.54   20.39   0
 -21   0  -7   -1.44   19.84   0
  21   1  -7   22.59   31.04   0
 -21  -1   7   27.85   19.51   0
  21  -1  -7   26.57   18.74   0
 -21   1   7    8.50   18.98   0
  20  -1  -7   10.76   17.48   0
 -20   1   7    5.61   17.64   0
 -20  -1   7   16.71   25.17   0
  19   1  -7   -4.60   16.31   0
 -19   1   7   22.32   22.77   0
  19  -1  -7   -6.07   15.98   0
 -19  -1   7    5.50   16.16   0
 -18   1   7   10.14   16.30   0
  18   1  -7    7.00   15.82   0
  18  -1  -7   -7.93   16.10   0
 -18  -1   7   19.69   23.24   0
 -17   1   7   54.18   21.41   0
 -17  -1   7   18.96   16.02   0
  17  -1  -7    7.19   21.21   0
  17   1  -7   17.35   21.16   0
 -16   1   7   36.01   21.49   0
  16  -1  -7   -3.95   20.48   0
  16   1  -7    8.44   15.13   0
 -16  -1   7   15.22   14.72   0
 -15   1   7   27.66   20.89   0
  15   1  -7   -3.37   18.76   0
 -15  -1   7   19.58   13.93   0
  15  -1  -7   16.07   14.14   0
  14   1  -7    4.79   18.70   0
 -14   1   7   16.20   19.27   0
  14  -1  -7    2.73   18.83   0
 -14  -1   7   33.07   20.00   0
 -13   1   7   17.68   18.83   0
  13   1  -7    5.70   19.64   0
 -13  -1   7    7.29   13.92   0
  13  -1  -7    0.65   13.03   0
 -12  -1   7  121.01   14.84   0
  12   1  -7   97.26   18.79   0
  12  -1  -7  103.46   15.34   0
 -12   1   7  129.64   13.99   0
  11   1  -7  156.92   15.11   0
  11  -1  -7  165.01   15.27   0
 -11  -1   7  163.54   15.34   0
 -11   1   7  201.58   19.79   0
 -10  -1   7  241.12   21.38   0
  10   1  -7  206.22   16.12   0
 -10   1   7  230.39   20.15   0
  10  -1  -7  211.85   15.11   0
   9   1  -7   29.57   19.17   0
  -9  -1   7   15.01   14.55   0
   9  -1  -7   22.79   16.72   0
  -9   1   7    9.50   11.32   0
  -8   1   7   -0.47   13.02   0
   8   1  -7   17.20   18.13   0
  -8  -1   7   15.54   13.53   0
   8  -1  -7    0.82   12.44   0
   7   1  -7  352.42   17.89   0
  -7  -1   7  332.24   17.90   0
   7  -1  -7  355.89   20.76   0
  -7   1   7  358.05   21.15   0
   6   1  -7 1267.60   31.59   0
  -6  -1   7 1223.83   28.71   0
  -6   1   7 1231.14   29.43   0
   6  -1  -7 1226.16   25.74   0
  -5  -1   7  858.49   26.06   0
   5  -1  -7  819.65   27.10   0
   5   1  -7  557.83   24.84   0
  -5   1   7  845.64   23.40   0
  -4  -1   7  607.09   27.60   0
   4   1  -7  596.93   27.20   0
   4  -1  -7  551.63   26.24   0
  -4   1   7  574.57   21.96   0
  -3  -1   7    5.53   20.50   0
  -3   1   7    2.73   19.92   0
   3  -1  -7   12.37   14.35   0
   3   1  -7   11.68   21.05   0
   2  -1  -7   49.92   15.33   0
  -2   1   7   66.84   15.50   0
   2   1  -7   54.60   15.93   0
  -2  -1   7   55.18   23.47   0
  -1   1   7  101.59   22.88   0
   1  -1  -7  109.49   17.73   0
  -1  -1   7  110.41   24.72   0
   1   1  -7  122.80   25.12   0
   1  -1  -7  114.74   21.78   0
   0  -1   7   -2.67   23.46   0
   0  -1  -7   12.80   22.15   0
   0   1  -7   17.72   16.61   0
   0  -1  -7   28.14   29.07   0
   0   1   7   12.33   22.08   0
   1  -1   7   72.66   23.74   0
  -1  -1  -7   82.27   19.01   0
   1   1   7   64.57   24.41   0
  -1  -1  -7   57.11   17.06   0
  -1   1  -7   94.96   24.16   0
  -2  -1  -7   -1.37   23.20   0
  -2   1  -7  -10.17   23.15   0
   2  -1   7   -1.55   15.79   0
  -2  -1  -7   -6.58   23.97   0
   2   1   7   -2.61   16.84   0
   3   1   7   19.59   22.64   0
  -3   1  -7   13.04   23.36   0
   3  -1   7   21.60   16.09   0
  -3  -1  -7   35.60   17.23   0
  -4   1  -7  297.16   25.07   0
   4   1   7  243.02   25.80   0
  -4  -1  -7  246.10   20.35   0
   4  -1   7  226.37   18.25   0
  -5  -1  -7  754.51   25.51   0
   5   1   7  666.54   24.96   0
   5  -1   7  701.06   28.04   0
  -5   1  -7  828.85   28.52   0
  -6   1  -7  584.14   20.24   0
  -6  -1  -7  615.79   22.79   0
   6   1   7  573.66   26.62   0
  -7   1  -7  139.90   16.15   0
  -7  -1  -7  196.87   22.67   0
  -8   1  -7  162.06   16.17   0
  -8  -1  -7  163.38   23.16   0
  -9   1  -7  219.36   21.60   0
  -9   1  -7  200.17   16.22   0
  -9  -1  -7  202.22   16.71   0
 -10   1  -7  338.07   17.15   0
 -10   1  -7  400.55   23.32   0
 -10  -1  -7  295.98   17.48   0
 -10  -1  -7  377.14   18.43   0
 -11  -1  -7  108.49   15.50   0
 -11   1  -7  110.74   15.67   0
 -11  -1  -7  102.20   19.38   0
 -11   1  -7  101.07   14.90   0
 -11   1  -7   81.99   25.59   0
 -12   1  -7   56.53   14.52   0
 -12   1  -7   85.73   20.37   0
 -12  -1  -7   74.35   20.93   0
 -12  -1  -7   71.89   16.41   0
 -13   1  -7   33.12   21.05   0
 -13  -1  -7   12.99   14.15   0
 -13   1  -7   18.32   13.53   0
 -13  -1  -7   22.07   21.03   0
 -14   1  -7    0.82   21.02   0
 -14   1  -7   16.62   21.72   0
 -14  -1  -7    7.81   20.33   0
 -14  -1  -7   11.55   14.64   0
 -15  -1  -7   21.39   20.19   0
 -15  -1  -7   37.14   16.12   0
 -15   1  -7   32.85   22.26   0
 -15   1  -7   18.92   14.91   0
 -16   1  -7   19.15   14.84   0
 -16  -1  -7    3.34   15.38   0
 -16   1  -7   27.94   16.23   0
 -16  -1  -7   10.21   16.51   0
 -17   1  -7    5.51   23.35   0
 -17  -1  -7   19.12   23.89   0
 -17  -1  -7   22.46   22.09   0
 -17   1  -7    3.66   23.80   0
 -18  -1  -7   -1.42   17.07   0
 -18   1  -7  -19.57   23.13   0
 -18   1  -7    3.67   16.61   0
 -18  -1  -7  -14.27   25.00   0
 -19  -1  -7   18.81   17.65   0
 -19   1  -7   -9.53   24.74   0
 -19   1  -7    3.49   18.81   0
 -19  -1  -7   -6.98   19.79   0
 -20  -1  -7   -1.07   20.55   0
 -20   1  -7   15.90   27.51   0
 -20  -1  -7   19.19   27.36   0
 -20   1  -7   -7.70   26.93   0
 -20  -2   7   21.16   27.63   0
  20  -2  -7   14.15   18.78   0
 -20   2   7  -16.38   25.81   0
 -19  -2   7   14.82   25.78   0
  19  -2  -7    7.79   17.70   0
 -19   2   7   19.53   17.70   0
 -18  -2   7   12.34   25.24   0
  18  -2  -7   14.25   16.54   0
 -18   2   7   25.89   24.25   0
 -17   2   7    7.50   16.71   0
 -17  -2   7   -4.80   24.20   0
  17   2  -7    7.13   16.74   0
  17  -2  -7    8.86   16.39   0
  16   2  -7   34.17   23.69   0
  16  -2  -7   62.17   16.46   0
 -16  -2   7   21.56   23.75   0
 -16   2   7   36.50   16.33   0
  15  -2  -7   -0.39   14.54   0
 -15   2   7   18.30   14.82   0
  15   2  -7   -9.18   14.97   0
 -15  -2   7    4.73   16.61   0
  14  -2  -7   24.61   15.01   0
  14   2  -7   32.52   22.17   0
 -14  -2   7   37.82   21.88   0
 -14   2   7   20.66   15.26   0
 -13  -2   7   38.39   14.83   0
  13   2  -7   25.56   21.46   0
  13  -2  -7   32.34   20.83   0
 -13   2   7   31.66   20.67   0
 -12   2   7   57.45   14.23   0
  12  -2  -7   39.97   20.12   0
 -12  -2   7   82.08   21.92   0
  12   2  -7   78.62   21.21   0
  11   2  -7    4.35   14.45   0
 -11  -2   7    7.75   21.22   0
  11  -2  -7    2.36   13.77   0
 -11   2   7    4.60   18.25   0
  10  -2  -7  110.94   14.90   0
 -10  -2   7  103.49   22.40   0
  10   2  -7  104.14   22.04   0
 -10   2   7  106.28   18.63   0
  -9  -2   7   20.22   20.89   0
   9   2  -7   14.28   20.10   0
   9  -2  -7   32.14   18.90   0
  -9   2   7   22.31   13.37   0
   8   2  -7   -1.05   20.38   0
  -8  -2   7   13.14   20.91   0
  -8   2   7   -7.64   12.71   0
   8  -2  -7    3.48   18.22   0
   7  -2  -7   73.23   14.27   0
   7   2  -7   86.76   20.98   0
  -7   2   7   95.08   19.84   0
  -7  -2   7   90.05   21.46   0
  -6  -2   7   30.99   21.37   0
   6   2  -7   24.50   19.39   0
  -6   2   7   29.15   20.72   0
   6  -2  -7   28.15   19.41   0
   5   2  -7   10.09   12.57   0
  -5  -2   7   14.72   20.71   0
   5  -2  -7   11.76   19.20   0
  -5   2   7   13.29   19.32   0
   4  -2  -7  188.61   16.27   0
  -4   2   7  200.20   21.18   0
   4   2  -7  184.93   21.96   0
  -4  -2   7  163.33   23.92   0
   3   2  -7  175.44   21.90   0
  -3   2   7  190.34   22.62   0
  -3  -2   7  170.42   24.88   0
   3  -2  -7  175.16   22.36   0
  -2  -2   7   96.60   24.49   0
  -2   2   7  108.95   21.35   0
   2   2  -7  100.83   21.09   0
   2  -2  -7   98.14   19.86   0
   1   2  -7   58.92   20.83   0
  -1   2   7   36.55   19.58   0
  -1  -2   7   46.90   16.79   0
  -1   2   7   37.16   17.74   0
   1  -2  -7   45.12   14.29   0
   0   2   7 1747.73   31.76   0
   0  -2   7 1572.31   35.07   0
   0   2  -7 1861.06   41.94   0
   0  -2  -7 1685.44   37.13   0
   0   2   7 1646.23   39.50   0
   1  -2   7   44.77   15.64   0
   1   2   7   49.14   16.00   0
  -1   2  -7   43.67   14.98   0
  -1  -2  -7   47.22   18.61   0
   1   2   7   74.42   24.31   0
   2   2   7  384.10   20.43   0
  -2  -2  -7  368.08   25.36   0
   2   2   7  347.42   22.89   0
  -2   2  -7  402.77   27.79   0
   2  -2   7  403.96   25.43   0
   3   2   7   23.33   16.52   0
   3   2   7   14.59   23.17   0
  -3   2  -7    9.81   14.99   0
  -3  -2  -7    2.63   22.27   0
  -4  -2  -7  483.79   28.59   0
  -4   2  -7  439.43   20.86   0
   4   2   7  430.62   29.65   0
   4   2   7  437.38   20.48   0
   5   2   7   13.05   16.28   0
   5   2   7    4.89   21.90   0
  -5   2  -7   -0.25   14.64   0
  -5  -2  -7   -8.93   16.43   0
  -6   2  -7   78.73   15.22   0
  -6   2  -7   51.38   15.16   0
   6   2   7   59.87   16.94   0
  -6  -2  -7   87.86   24.90   0
   6   2   7   73.14   22.55   0
  -7   2  -7   62.06   14.19   0
   7   2   7   53.80   23.94   0
  -7   2  -7   46.86   15.01   0
  -7  -2  -7   82.21   24.40   0
  -8   2  -7    7.99   14.34   0
  -8  -2  -7    2.75   16.04   0
   8   2   7   14.60   25.24   0
  -8   2  -7   17.50   13.48   0
   9   2   7   38.87   16.58   0
  -9   2  -7   43.21   20.02   0
  -9   2  -7   35.84   20.96   0
  -9  -2  -7   29.93   25.21   0
  -9  -2  -7   44.91   21.76   0
 -10   2  -7   31.90   21.71   0
 -10  -2  -7   14.10   14.80   0
  10   2   7   19.97   17.74   0
 -10   2  -7   13.74   15.00   0
 -10  -2  -7   29.08   23.50   0
 -11   2  -7   63.15   20.31   0
 -11  -2  -7   48.97   21.37   0
 -11   2  -7   83.25   15.54   0
 -11  -2  -7   74.32   24.26   0
  11   2   7   25.08   16.80   0
 -12  -2  -7  162.85   18.41   0
 -12  -2  -7  168.72   19.12   0
 -12   2  -7  210.96   24.83   0
 -12   2  -7  222.88   23.75   0
 -13   2  -7   23.28   22.01   0
 -13   2  -7   23.82   25.22   0
 -13  -2  -7   24.03   24.96   0
 -13   2  -7   33.69   23.20   0
 -13  -2  -7   33.22   15.56   0
 -14  -2  -7   14.09   15.85   0
 -14   2  -7   -9.99   22.22   0
 -14   2  -7   10.00   22.57   0
 -14  -2  -7   -4.55   17.28   0
 -15   2  -7    2.43   23.52   0
 -15   2  -7   -6.63   24.86   0
 -15  -2  -7   -1.34   23.93   0
 -15  -2  -7   -6.11   24.84   0
 -16  -2  -7   25.95   18.23   0
 -16   2  -7   64.11   24.25   0
 -16  -2  -7   30.01   19.19   0
 -16   2  -7    7.21   17.14   0
 -17  -2  -7    6.97   27.05   0
 -17  -2  -7    4.35   20.10   0
 -17   2  -7   33.14   25.56   0
 -17   2  -7   16.05   17.37   0
 -18   2  -7  -23.98   27.71   0
 -18  -2  -7    3.77   21.62   0
 -18   2  -7   19.65   26.56   0
 -18  -2  -7   16.17   18.66   0
 -19  -2  -7    9.63   27.80   0
 -19   2  -7   -0.27   27.66   0
 -19  -2  -7   -4.15   31.14   0
 -19   2  -7   16.95   19.14   0
 -18  -3   7    0.41   29.20   0
 -18   3   7   19.01   18.82   0
  18  -3  -7   -1.05   18.24   0
 -17  -3   7    8.27   27.37   0
  17  -3  -7   18.84   25.71   0
 -17   3   7   16.89   25.23   0
 -16   3   7    1.72   25.04   0
 -16  -3   7    3.79   26.74   0
  16  -3  -7    3.33   17.51   0
  15  -3  -7    7.37   16.89   0
 -15  -3   7   -1.95   25.29   0
 -15   3   7   40.03   23.53   0
 -14  -3   7   14.47   24.29   0
  14  -3  -7    1.84   22.18   0
 -14   3   7   11.68   16.85   0
 -13  -3   7   29.12   26.67   0
 -13   3   7   32.50   22.22   0
  13  -3  -7   50.57   21.47   0
  12  -3  -7  -15.14   20.62   0
  12   3  -7   13.75   26.61   0
 -12  -3   7    7.37   23.81   0
 -12   3   7    7.95   14.93   0
  11  -3  -7   85.20   22.14   0
 -11  -3   7  114.71   23.92   0
  11   3  -7   80.58   22.34   0
 -11   3   7   99.17   15.83   0
 -10  -3   7   21.82   23.06   0
  10  -3  -7   22.12   20.35   0
 -10   3   7   15.50   19.21   0
  10   3  -7   19.70   21.68   0
  -9  -3   7   41.31   29.13   0
   9   3  -7   21.17   26.83   0
   9  -3  -7   25.45   21.44   0
  -9   3   7   54.13   14.11   0
  -8   3   7   22.56   14.95   0
   8  -3  -7   40.67   20.48   0
  -8  -3   7   49.82   29.17   0
   8   3  -7   24.08   26.37   0
   7  -3  -7  248.67   22.82   0
   7   3  -7  227.73   30.17   0
  -7   3   7  241.43   18.09   0
  -7  -3   7  267.47   36.00   0
   6   3  -7   50.14   26.31   0
   6  -3  -7   48.58   20.53   0
  -6   3   7   52.35   16.14   0
  -6  -3   7   56.84   33.26   0
   5  -3  -7  277.14   24.35   0
  -5   3   7  247.53   24.89   0
  -5  -3   7  289.28   35.78   0
   5   3  -7  221.68   30.37   0
  -4   3   7   -0.28   20.44   0
   4   3  -7   -3.39   24.04   0
  -4  -3   7   -5.30   28.31   0
  -4   3   7    1.00   25.28   0
   4  -3  -7   -1.78   20.77   0
  -3   3   7   85.71   18.68   0
  -3   3   7   84.17   20.81   0
  -3  -3   7   85.81   28.53   0
   3  -3  -7   76.76   15.37   0
   3   3  -7   62.48   24.18   0
  -2   3   7   75.96   21.69   0
  -2   3   7   87.71   17.52   0
   2  -3  -7   91.63   20.49   0
   2   3  -7   74.72   22.50   0
  -1   3   7   13.33   21.00   0
   1   3  -7    4.54   19.63   0
  -1   3   7   11.82   22.39   0
   1  -3  -7  -10.18   19.55   0
   0   3  -7    3.64   20.16   0
   0  -3  -7   13.42   18.37   0
   0   3   7   -4.29   22.22   0
   0   3   7  -10.38   24.93   0
   1   3   7   32.25   22.87   0
  -1  -3  -7   17.97   18.95   0
   1   3   7   20.42   21.90   0
  -1   3  -7   18.05   19.50   0
  -1   3  -7   24.58   20.98   0
   2   3   7   51.78   22.93   0
  -2   3  -7   69.93   23.70   0
  -2   3  -7   53.11   15.65   0
   2   3   7   62.66   17.04   0
  -2  -3  -7   43.42   19.38   0
   3   3   7   30.19   16.97   0
  -3   3  -7   23.14   20.55   0
  -3  -3  -7   21.80   23.86   0
  -3   3  -7   16.02   23.16   0
   3   3   7   22.11   25.66   0
   4   3   7   10.46   22.69   0
   4   3   7   -8.15   17.86   0
  -4  -3  -7    7.31   19.02   0
  -4   3  -7   22.79   23.37   0
  -4   3  -7   15.99   22.68   0
  -5  -3  -7   81.76   27.96   0
  -5   3  -7   94.99   18.03   0
   5   3   7   95.57   18.07   0
  -5   3  -7   78.06   16.50   0
  -6   3  -7  111.24   16.19   0
  -6  -3  -7  133.93   25.32   0
   6   3   7   97.89   16.80   0
  -6   3  -7  106.74   17.14   0
  -7   3  -7  156.59   22.73   0
   7   3   7  146.76   23.75   0
  -7  -3  -7  155.77   23.93   0
  -7   3  -7  179.73   24.41   0
  -7  -3  -7  125.61   26.51   0
  -8  -3  -7    7.94   24.60   0
  -8   3  -7   19.95   22.80   0
  -8  -3  -7   10.79   21.48   0
  -8   3  -7   18.72   20.15   0
   8   3   7    6.25   22.72   0
  -9  -3  -7   11.26   21.85   0
   9   3   7   -0.62   15.99   0
  -9   3  -7   -4.75   22.79   0
  -9   3  -7   14.09   22.87   0
  -9  -3  -7   -0.43   24.67   0
 -10   3  -7   35.80   23.47   0
 -10  -3  -7   17.77   22.79   0
 -10  -3  -7   19.50   25.54   0
  10   3   7   40.39   17.86   0
 -10   3  -7   21.48   15.94   0
  11   3   7   -0.57   17.31   0
 -11   3  -7   29.25   22.25   0
 -11  -3  -7   14.35   23.05   0
 -11   3  -7   28.46   21.90   0
 -11  -3  -7   13.38   26.28   0
 -12   3  -7   21.47   21.66   0
 -12  -3  -7   -3.97   22.31   0
  12   3   7    1.23   16.58   0
 -12  -3  -7   -5.28   25.57   0
 -12   3  -7   -4.32   16.70   0
 -13  -3  -7    4.66   23.41   0
 -13   3  -7   -8.32   15.89   0
 -13  -3  -7   11.15   28.00   0
  13   3   7    5.40   25.68   0
 -13   3  -7   -8.27   23.42   0
 -14   3  -7   29.92   24.48   0
 -14   3  -7    1.19   34.73   0
  14   3   7   -2.70   17.99   0
 -14   3  -7   -3.77   26.16   0
 -14  -3  -7    2.13   28.29   0
 -14  -3  -7   -7.10   25.05   0
 -15   3  -7   21.26   25.01   0
 -15  -3  -7   -1.60   21.06   0
  15   3   7  -13.95   20.05   0
 -15  -3  -7   -1.28   26.78   0
 -15   3  -7    0.48   17.70   0
 -16   3  -7    8.79   26.33   0
 -16  -3  -7   -3.76   27.26   0
 -16   3  -7    6.84   18.22   0
 -16  -3  -7   10.89   21.49   0
 -17   3  -7   16.36   20.59   0
 -17  -3  -7   -8.19   27.26   0
 -17  -3  -7    5.18   30.24   0
 -17   3  -7   12.74   27.25   0
 -15   4   7    3.02   27.89   0
 -15  -4   7   -6.72   49.94   0
 -15  -4   7    2.04   47.96   0
 -14  -4   7    9.02   59.03   0
 -14   4   7    8.36   16.89   0
 -14  -4   7    3.28   66.63   0
  13  -4  -7   36.46   25.43   0
 -13   4   7   11.93   18.33   0
  12  -4  -7   -0.68   18.52   0
 -12   4   7   -0.31   19.98   0
 -11   4   7   10.96   17.38   0
  11  -4  -7   26.50   25.91   0
  10  -4  -7    2.48   24.17   0
 -10   4   7   27.32   24.18   0
   9  -4  -7    7.28   23.74   0
  -9   4   7    4.30   24.40   0
   8  -4  -7   31.08   17.96   0
  -8   4   7   37.97   23.79   0
  -7   4   7    0.04   22.85   0
   7  -4  -7   15.08   15.99   0
   6  -4  -7   15.28   22.08   0
  -6   4   7    3.76   22.23   0
  -5   4   7  -22.18   18.50   0
  -5   4   7    8.83   16.67   0
   5  -4  -7   13.99   22.94   0
  -4   4   7    7.54   17.06   0
   4  -4  -7    8.52   22.53   0
  -4   4   7   18.09   23.12   0
   3  -4  -7   16.37   21.18   0
  -3   4   7    7.94   22.17   0
  -3   4   7   12.53   17.45   0
  -2   4   7   49.16   24.97   0
   2  -4  -7   36.40   21.67   0
  -2   4   7   20.60   22.50   0
  -1   4   7   12.72   24.46   0
   1  -4  -7   37.80   26.95   0
  -1   4   7   29.01   29.52   0
   0  -4  -7   25.50   25.90   0
   0   4   7   25.60   29.63   0
   0   4  -7   21.09   30.31   0
   0   4   7   26.11   22.01   0
   0   4  -7   19.29   31.27   0
  -1  -4  -7   23.95   31.47   0
  -1   4  -7   17.11   22.95   0
   1   4   7   29.72   16.20   0
   1   4   7   24.14   34.68   0
  -1   4  -7   23.41   21.53   0
  -2   4  -7    7.02   22.02   0
  -2   4  -7   11.77   23.76   0
  -3   4  -7   -2.93   26.84   0
  -3   4  -7   -1.55   24.13   0
  -4   4  -7    2.37   25.10   0
  -4   4  -7   -1.61   21.88   0
  -5   4  -7   10.11   16.39   0
  -5   4  -7    4.86   25.31   0
   6   4   7    4.35   16.19   0
  -6   4  -7   23.78   23.72   0
  -6   4  -7    0.67   25.23   0
   7   4   7    9.28   17.02   0
  -7   4  -7   -6.65   18.32   0
  -7   4  -7    2.78   16.86   0
   8   4   7   32.63   17.83   0
  -8   4  -7   14.15   23.37   0
  -8   4  -7    1.94   27.62   0
   9   4   7   33.74   25.20   0
  -9   4  -7   14.75   25.81   0
  -9   4  -7   11.45   24.97   0
 -10  -4  -7    1.82   45.89   0
  10   4   7   15.52   25.13   0
 -10  -4  -7    5.93   51.10   0
 -10   4  -7   -3.71   19.17   0
 -10   4  -7   16.51   26.12   0
 -11  -4  -7    1.38   37.57   0
 -11  -4  -7    8.02   44.83   0
 -11   4  -7   44.74   25.20   0
 -11   4  -7    4.57   19.05   0
  11   4   7   18.08   18.57   0
 -12  -4  -7    4.68   33.05   0
  12   4   7   10.18   18.99   0
 -12   4  -7    9.00   26.85   0
 -12   4  -7    7.02   19.76   0
 -12  -4  -7    1.19   42.73   0
 -13  -4  -7   10.11   35.49   0
  13   4   7  -19.69   29.43   0
 -13   4  -7   17.41   27.54   0
 -13  -4  -7    7.31   40.35   0
 -13   4  -7   15.01   29.05   0
 -14   4  -7   16.08   21.72   0
 -14  -4  -7   -9.27   39.15   0
 -14  -4  -7   11.41   37.05   0
  14   4   7   -5.65   29.11   0
 -14   4  -7    1.15   27.89   0
 -10   5   7    9.92   28.10   0
  -9   5   7   -4.35   19.31   0
  -8   5   7    8.35   29.50   0
  -7   5   7   -9.42   26.05   0
  -6   5   7    5.73   28.66   0
  -5   5   7    0.74   28.29   0
  -5   5   7   -4.45   21.20   0
  -4   5   7    1.84   19.95   0
  -4   5   7    1.75   35.12   0
  -3   5   7    2.20   28.46   0
  -3   5   7    0.26   35.46   0
  -3   5   7   -4.81   33.33   0
  -2   5   7    5.84   27.85   0
  -1   5   7  -22.22   24.98   0
   0   5   7   36.18   28.06   0
   1   5   7    4.69   19.71   0
   2   5   7   21.40   27.86   0
   3   5   7   35.48   26.46   0
  -3   5  -7    5.73   39.22   0
  -3   5  -7    3.93   30.81   0
  -4   5  -7   -6.59   37.14   0
  -4   5  -7    4.27   25.99   0
   4   5   7   -1.64   19.90   0
  -5   5  -7    0.25   32.09   0
  -5   5  -7    8.63   30.21   0
   5   5   7   26.29   27.92   0
   6   5   7   41.17   28.66   0
  -6   5  -7   13.40   33.93   0
  -6   5  -7   13.04   31.11   0
   7   5   7  -13.62   20.57   0
  -7   5  -7    2.79   27.87   0
  -7   5  -7   11.17   30.83   0
  -8   5  -7   -3.06   29.53   0
   8   5   7    9.83   28.77   0
  -8   5  -7   -5.31   32.99   0
  -9   5  -7   14.35   23.08   0
   9   5   7   27.55   20.69   0
  -9   5  -7    7.31   28.18   0
 -20   0   8   22.54   25.18   0
  20   0  -8   -4.60   17.80   0
  18   0  -8   25.55   23.52   0
 -18   0   8   48.31   24.03   0
 -16   0   8   10.01   14.29   0
  16   0  -8   12.25   21.29   0
  14   0  -8   -3.73   14.09   0
 -14   0   8  -12.68   19.34   0
  12   0  -8   33.12   14.68   0
 -12   0   8   13.12   19.60   0
 -10   0   8  204.10   15.16   0
  10   0  -8  208.26   20.21   0
   8   0  -8  326.20   16.92   0
  -8   0   8  362.60   20.97   0
   6   0  -8   76.85   14.52   0
  -6   0   8   74.07   20.82   0
   4   0  -8 2718.71   38.47   0
  -4   0   8 2793.65   39.76   0
   2   0  -8  299.11   19.07   0
  -2   0   8  337.39   19.74   0
   0   0   8   17.52   16.40   0
   0   0  -8    9.32   22.81   0
   2   0   8    2.43   15.27   0
  -2   0  -8    3.87   16.05   0
   4   0   8  329.59   20.83   0
  -4   0  -8  373.33   25.64   0
  -6   0  -8 1596.85   28.72   0
   6   0   8 1380.68   28.33   0
  -8   0  -8  273.09   22.02   0
  -8   0  -8  480.18   22.99   0
 -10   0  -8   87.12   21.34   0
 -12   0  -8  229.28   16.66   0
 -12   0  -8  196.87   16.52   0
 -14   0  -8   39.68   14.99   0
 -14   0  -8   37.64   16.58   0
 -16   0  -8    9.88   23.03   0
 -16   0  -8    9.29   15.70   0
 -18   0  -8    0.04   24.94   0
 -18   0  -8    8.75   17.44   0
 -20   0  -8   19.75   19.49   0
 -20   0  -8    0.83   27.89   0
  21  -1  -8    3.30   27.28   0
 -21  -1   8   15.69   27.46   0
 -21   1   8  -11.80   18.98   0
  20  -1  -8   10.01   17.15   0
  20   1  -8   31.12   25.30   0
 -20  -1   8   23.67   17.98   0
 -20   1   8   22.00   25.18   0
  19   1  -8   16.08   17.54   0
 -19  -1   8   -9.42   24.31   0
 -19   1   8   -8.94   15.69   0
  19  -1  -8    3.68   15.99   0
  18  -1  -8   -1.09   16.34   0
 -18  -1   8    3.93   16.20   0
 -18   1   8   11.11   22.26   0
  18   1  -8   -0.24   22.36   0
 -17   1   8   16.22   21.13   0
  17  -1  -8   19.51   21.83   0
  17   1  -8   13.31   15.33   0
 -17  -1   8    5.93   16.33   0
  16   1  -8   -7.18   20.92   0
 -16  -1   8    5.75   14.43   0
 -16   1   8    8.04   14.64   0
  16  -1  -8   -0.63   14.03   0
  15  -1  -8  124.73   21.86   0
 -15   1   8  151.67   15.71   0
  15   1  -8  143.84   20.93   0
 -15  -1   8  137.44   16.89   0
 -14  -1   8  184.51   21.55   0
  14  -1  -8  121.43   15.88   0
  14   1  -8  118.27   21.28   0
 -14   1   8  176.22   19.81   0
  13   1  -8   73.54   20.68   0
 -13  -1   8   95.26   20.58   0
  13  -1  -8   61.81   18.99   0
 -13   1   8   43.41   17.86   0
  12   1  -8   12.36   13.05   0
  12  -1  -8   37.11   19.24   0
 -12  -1   8   30.95   18.33   0
 -12   1   8    0.98   18.68   0
 -11   1   8    4.49   13.08   0
  11  -1  -8  -18.02   19.02   0
 -11  -1   8    7.74   12.80   0
  11   1  -8   -0.53   17.54   0
  10   1  -8   53.00   18.35   0
  10  -1  -8   50.39   14.18   0
 -10   1   8   72.25   19.76   0
 -10  -1   8   71.82   13.98   0
   9   1  -8  202.55   16.35   0
  -9  -1   8  240.61   21.77   0
   9  -1  -8  239.77   20.28   0
  -9   1   8  209.31   15.56   0
   8   1  -8  275.34   22.26   0
  -8   1   8  262.22   15.43   0
  -8  -1   8  300.41   22.27   0
   8  -1  -8  285.46   20.11   0
   7  -1  -8   71.17   13.38   0
   7   1  -8   59.43   13.85   0
  -7  -1   8   69.59   19.09   0
  -7   1   8   75.46   14.65   0
   6   1  -8  175.14   20.21   0
   6  -1  -8  190.28   19.75   0
  -6  -1   8  152.32   20.73   0
  -6   1   8  173.98   15.46   0
   5  -1  -8  231.17   16.60   0
  -5  -1   8  252.80   23.13   0
  -5   1   8  256.65   21.97   0
   5   1  -8  183.28   16.78   0
  -4  -1   8    8.33   20.93   0
   4  -1  -8   16.60   12.05   0
  -4   1   8    3.25   20.15   0
   4   1  -8   11.36   20.12   0
  -3  -1   8  572.93   28.50   0
  -3   1   8  566.65   21.95   0
   3  -1  -8  571.64   21.17   0
   3   1  -8  584.44   22.93   0
  -2   1   8  324.54   19.60   0
   2   1  -8  332.58   21.09   0
   2  -1  -8  312.59   24.91   0
  -2  -1   8  306.90   20.79   0
   1   1  -8  142.61   23.98   0
  -1   1   8  135.20   23.23   0
  -1  -1   8  125.65   18.45   0
   1  -1  -8  139.86   22.73   0
   0  -1  -8   11.75   15.61   0
   0  -1   8   10.69   23.09   0
   0  -1  -8   33.29   28.01   0
   0   1  -8   13.82   16.28   0
   0   1   8   35.72   21.62   0
  -1  -1  -8  779.31   31.28   0
  -1  -1  -8  762.52   26.33   0
   1   1   8  726.01   26.73   0
   1  -1   8  777.65   27.10   0
  -1   1  -8  873.96   32.19   0
  -2  -1  -8  871.09   27.32   0
   2  -1   8  801.16   32.29   0
  -2  -1  -8  964.91   32.29   0
   2   1   8  812.57   28.17   0
  -2   1  -8  848.54   26.78   0
  -3   1  -8 1724.85   36.88   0
  -3  -1  -8 1523.41   31.37   0
   3  -1   8 1280.27   29.26   0
   3   1   8 1491.40   34.93   0
  -3  -1  -8 1655.78   38.64   0
   4  -1   8  219.31   18.14   0
  -4   1  -8  287.89   23.90   0
   4   1   8  268.34   19.81   0
  -4  -1  -8  267.73   19.47   0
   5  -1   8   12.75   20.57   0
   5   1   8   -1.70   20.00   0
  -5  -1  -8   -6.13   21.13   0
  -5   1  -8   10.22   20.61   0
  -6  -1  -8  255.43   18.48   0
   6   1   8  248.30   23.64   0
  -6   1  -8  295.29   22.05   0
  -7  -1  -8  195.84   17.50   0
  -7   1  -8  132.12   15.70   0
   7   1   8  165.31   23.62   0
  -8  -1  -8   48.28   16.13   0
  -8   1  -8   30.87   14.71   0
  -9  -1  -8   67.78   21.17   0
  -9   1  -8   35.28   14.96   0
 -10   1  -8   -1.09   13.89   0
 -10   1  -8    4.53   15.56   0
 -10  -1  -8    6.73   14.10   0
 -11  -1  -8    7.98   13.93   0
 -11   1  -8    7.35   13.08   0
 -11   1  -8   20.22   28.53   0
 -11   1  -8    0.17   20.86   0
 -11  -1  -8   -6.34   21.02   0
 -12   1  -8   12.55   25.14   0
 -12  -1  -8    9.01   14.66   0
 -12   1  -8   12.63   14.64   0
 -12  -1  -8   15.97   21.72   0
 -12   1  -8   32.51   19.76   0
 -13   1  -8  197.82   15.85   0
 -13  -1  -8  223.15   21.88   0
 -13  -1  -8  253.18   22.82   0
 -13   1  -8  245.97   22.05   0
 -14   1  -8   50.39   21.89   0
 -14  -1  -8   89.79   21.64   0
 -14  -1  -8   26.47   17.14   0
 -14   1  -8  103.54   22.97   0
 -15  -1  -8   -0.41   15.98   0
 -15   1  -8    1.49   22.24   0
 -15   1  -8   -3.87   15.43   0
 -15  -1  -8   17.09   15.43   0
 -16   1  -8    5.19   23.07   0
 -16  -1  -8   14.83   17.36   0
 -16   1  -8    0.67   22.45   0
 -16  -1  -8   -8.94   16.23   0
 -17   1  -8    3.61   23.43   0
 -17  -1  -8   24.64   22.71   0
 -17   1  -8    8.83   17.24   0
 -17  -1  -8   13.91   17.07   0
 -18   1  -8    7.35   17.25   0
 -18  -1  -8   14.19   17.27   0
 -18   1  -8   -4.75   24.83   0
 -18  -1  -8   16.95   18.12   0
 -19   1  -8   24.16   18.11   0
 -19  -1  -8   14.75   25.37   0
 -19   1  -8   -1.13   17.90   0
 -19  -1  -8  -33.98   27.18   0
 -20   1  -8    7.57   20.25   0
 -20  -1  -8  -16.58   28.02   0
 -20   1  -8   15.66   20.46   0
 -20  -1  -8   -8.15   20.26   0
 -20  -2   8   18.91   30.38   0
  20  -2  -8    3.59   18.41   0
 -20   2   8   -7.25   26.65   0
  19  -2  -8    4.36   17.46   0
 -19  -2   8   -9.90   18.74   0
 -19   2   8   17.97   18.27   0
 -18   2   8   12.49   17.43   0
  18  -2  -8    3.02   16.98   0
  18   2  -8   -6.71   18.20   0
 -18  -2   8    7.31   18.00   0
  17  -2  -8    7.97   16.55   0
 -17  -2   8  -11.41   17.81   0
  17   2  -8   -7.55   24.40   0
 -17   2   8    8.69   23.94   0
  16  -2  -8   19.07   16.26   0
 -16  -2   8    6.09   23.51   0
 -16   2   8   -0.33   22.07   0
  16   2  -8    7.21   16.76   0
  15   2  -8   20.34   16.38   0
 -15  -2   8   29.34   22.68   0
  15  -2  -8   12.55   14.76   0
 -15   2   8    3.19   20.62   0
 -14  -2   8    1.92   20.81   0
  14   2  -8   17.79   22.11   0
 -14   2   8    3.78   15.28   0
  14  -2  -8   15.95   21.40   0
  13   2  -8   14.11   14.66   0
  13  -2  -8   25.47   15.17   0
 -13  -2   8   24.25   22.31   0
 -13   2   8   26.45   15.55   0
  12  -2  -8   20.77   19.65   0
  12   2  -8   23.73   20.38   0
 -12   2   8   26.63   14.21   0
 -12  -2   8   31.40   21.21   0
  11   2  -8   46.96   14.67   0
  11  -2  -8   51.89   14.23   0
 -11  -2   8   57.45   21.57   0
 -11   2   8   42.60   14.15   0
  10   2  -8   65.58   16.02   0
  10  -2  -8   33.06   19.30   0
 -10  -2   8   65.89   22.63   0
 -10   2   8   40.51   14.01   0
  -9   2   8  229.55   15.97   0
   9   2  -8  230.08   22.74   0
   9  -2  -8  230.62   20.74   0
  -9  -2   8  234.57   23.41   0
   8   2  -8   -1.42   13.96   0
  -8   2   8    5.80   12.94   0
   8  -2  -8    2.10   18.37   0
  -8  -2   8   -7.31   21.08   0
  -7  -2   8  206.45   18.07   0
   7   2  -8  252.72   23.29   0
  -7   2   8  286.51   21.83   0
   7  -2  -8  217.63   16.19   0
  -6  -2   8    8.99   20.32   0
   6   2  -8    6.42   19.92   0
   6  -2  -8   10.80   13.33   0
  -6   2   8   -8.37   20.41   0
  -5  -2   8  213.35   18.48   0
  -5   2   8  245.74   21.99   0
   5  -2  -8  228.05   16.76   0
   5   2  -8  109.79   20.69   0
  -4   2   8  122.54   21.43   0
   4  -2  -8  141.46   15.47   0
   4   2  -8  128.36   20.82   0
  -4  -2   8  133.69   23.47   0
   3  -2  -8  496.79   21.22   0
   3   2  -8  560.31   28.60   0
  -3  -2   8  559.17   31.09   0
  -3   2   8  571.42   26.37   0
  -2   2   8  472.38   26.13   0
   2   2  -8  488.14   27.26   0
  -2  -2   8  495.78   29.65   0
   2  -2  -8  170.20   15.05   0
  -1   2   8  540.58   26.95   0
   1   2  -8  570.26   29.36   0
  -1  -2   8  590.02   30.54   0
   1  -2  -8  563.73   25.50   0
   0  -2   8  107.55   17.75   0
   0  -2  -8   75.37   20.59   0
   0   2   8   88.05   15.35   0
   0   2  -8   98.49   23.08   0
   1  -2   8   31.02   21.19   0
  -1  -2  -8   13.96   20.16   0
   1   2   8   18.38   22.22   0
  -1   2  -8   15.49   16.27   0
   2  -2   8   27.44   21.09   0
   2   2   8   16.61   22.13   0
  -2  -2  -8   19.56   20.10   0
   2   2   8   13.12   17.43   0
  -2   2  -8   12.35   14.89   0
  -3  -2  -8   63.22   16.90   0
   3   2   8   67.07   23.15   0
  -3   2  -8   56.51   16.79   0
   3  -2   8   71.35   22.33   0
   3   2   8   47.93   17.52   0
  -4  -2  -8   51.68   23.09   0
   4   2   8   39.47   17.28   0
   4   2   8   42.92   22.37   0
  -4   2  -8   37.10   16.36   0
   5   2   8   -8.08   17.05   0
  -5   2  -8    5.95   15.13   0
  -5  -2  -8    8.31   16.51   0
   5   2   8    4.15   21.88   0
   6   2   8  135.50   18.15   0
   6   2   8  155.93   23.54   0
  -6   2  -8  148.25   16.20   0
  -6  -2  -8  185.63   27.46   0
   7   2   8  206.80   18.64   0
  -7   2  -8  265.26   21.65   0
  -7   2  -8  289.60   22.64   0
  -7  -2  -8  259.31   26.83   0
  -8   2  -8    7.68   19.26   0
  -8   2  -8   -1.87   20.26   0
   8   2   8   21.64   23.89   0
  -8  -2  -8   -6.44   16.85   0
  -9   2  -8  164.37   16.33   0
  -9  -2  -8  159.29   26.84   0
  -9   2  -8  160.48   16.45   0
 -10   2  -8   -2.71   14.73   0
 -10   2  -8   15.25   20.22   0
 -10  -2  -8    8.24   16.72   0
 -10  -2  -8   -4.43   21.53   0
 -11  -2  -8   -1.93   20.60   0
 -11  -2  -8    6.78   23.04   0
 -11   2  -8   10.69   13.70   0
 -11   2  -8   19.49   14.63   0
 -12   2  -8   39.15   21.26   0
 -12  -2  -8   18.07   15.77   0
 -12  -2  -8   33.40   17.42   0
 -12   2  -8   10.54   23.31   0
 -13  -2  -8   89.03   23.14   0
 -13  -2  -8   59.88   24.63   0
 -13   2  -8   51.04   28.08   0
 -13   2  -8   59.51   16.73   0
 -13   2  -8   92.65   22.85   0
 -14  -2  -8   15.77   24.91   0
 -14  -2  -8   25.62   22.28   0
 -14   2  -8    7.59   15.79   0
 -14   2  -8    5.42   15.85   0
 -15  -2  -8  -18.70   18.35   0
 -15   2  -8   -9.04   17.35   0
 -15   2  -8   -3.62   17.99   0
 -15  -2  -8   15.40   16.17   0
 -16   2  -8    4.53   17.09   0
 -16  -2  -8   14.17   17.41   0
 -16   2  -8   -1.62   25.13   0
 -16  -2  -8   18.81   27.25   0
 -17   2  -8   12.21   17.72   0
 -17  -2  -8  -17.48   26.32   0
 -17   2  -8  -15.12   25.62   0
 -17  -2  -8    5.25   27.90   0
 -18  -2  -8    4.42   18.43   0
 -18   2  -8  -11.81   19.01   0
 -18  -2  -8   -1.98   27.87   0
 -18   2  -8  -11.64   19.66   0
 -19   2  -8   10.06   27.64   0
 -19  -2  -8   14.02   30.22   0
 -19   2  -8   -2.03   27.49   0
 -19  -2  -8    6.11   28.33   0
 -18  -3   8   -2.78   20.21   0
  18  -3  -8  -15.43   26.66   0
 -18   3   8  -16.26   19.16   0
 -17  -3   8   18.56   26.43   0
  17  -3  -8    9.48   25.75   0
 -17   3   8   -1.55   17.74   0
  16  -3  -8   17.23   17.84   0
 -16  -3   8   37.81   26.85   0
 -16   3   8   25.49   17.71   0
 -15   3   8   -3.09   17.02   0
 -15  -3   8   -4.44   24.73   0
  15  -3  -8   15.54   16.47   0
  14   3  -8   48.52   26.43   0
  14  -3  -8   55.74   17.05   0
 -14   3   8   59.98   23.69   0
 -14  -3   8   79.60   25.50   0
  13  -3  -8    7.08   15.69   0
  13   3  -8   28.10   23.28   0
 -13   3   8    5.02   16.11   0
 -13  -3   8   14.29   24.37   0
  12   3  -8   16.25   22.51   0
 -12  -3   8   25.66   30.07   0
 -12   3   8   16.44   15.38   0
  12  -3  -8   -0.08   15.13   0
 -11  -3   8   12.15   23.14   0
  11   3  -8   14.28   21.85   0
 -11   3   8   -0.79   14.36   0
  11  -3  -8    6.50   14.60   0
  10   3  -8   18.42   21.32   0
 -10  -3   8   19.70   22.99   0
  10  -3  -8   26.92   13.33   0
 -10   3   8   24.23   20.47   0
  -9  -3   8   24.38   23.38   0
   9  -3  -8   17.01   19.82   0
  -9   3   8    5.32   20.08   0
   9   3  -8   23.58   21.69   0
   8  -3  -8    8.61   20.85   0
  -8   3   8   19.41   20.29   0
   8   3  -8    7.23   20.73   0
  -8  -3   8    6.69   23.55   0
   7  -3  -8   11.99   14.67   0
  -7   3   8   14.54   20.68   0
  -7  -3   8   16.93   24.82   0
   7   3  -8    6.94   20.45   0
   6  -3  -8   69.37   20.78   0
   6   3  -8   40.36   21.27   0
  -6  -3   8   45.85   31.39   0
  -6   3   8   47.67   21.66   0
  -5   3   8   16.24   14.13   0
   5   3  -8   18.92   24.28   0
  -5  -3   8   15.93   30.70   0
   5  -3  -8   28.07   21.15   0
  -4  -3   8   89.61   25.78   0
  -4   3   8   62.42   16.02   0
   4   3  -8   66.16   25.79   0
   4  -3  -8   69.70   22.42   0
   3   3  -8   14.67   23.84   0
  -3   3   8    2.44   21.23   0
  -3  -3   8   17.32   24.69   0
   3  -3  -8   10.97   20.83   0
  -2   3   8  180.93   23.98   0
  -2   3   8  182.32   19.22   0
  -2  -3   8  166.59   24.90   0
   2   3  -8  146.64   23.55   0
   2  -3  -8  185.20   22.43   0
  -1   3   8   56.56   15.82   0
   1   3  -8   74.36   21.54   0
   1  -3  -8   65.93   20.93   0
  -1   3   8   53.26   23.13   0
  -1  -3   8   69.03   21.69   0
   0   3  -8   41.64   22.29   0
   0  -3  -8   45.60   19.41   0
   0   3   8   31.32   22.29   0
   0   3   8   37.87   16.68   0
   1   3   8   24.80   17.05   0
  -1  -3  -8   38.89   20.26   0
   1   3   8   40.26   20.81   0
  -1   3  -8   38.43   21.01   0
   2   3   8  346.79   26.42   0
   2   3   8  325.89   26.42   0
  -2  -3  -8  275.30   23.99   0
  -2   3  -8  353.04   29.11   0
   3   3   8   65.68   21.87   0
  -3   3  -8   81.80   23.66   0
  -3  -3  -8   59.21   20.42   0
  -3   3  -8   86.00   25.39   0
   3   3   8   68.23   16.78   0
   4   3   8   73.84   17.39   0
  -4  -3  -8   64.03   20.44   0
  -4   3  -8   57.89   16.65   0
  -4   3  -8   73.47   25.93   0
   4   3   8   69.81   26.12   0
  -5   3  -8   -4.94   21.61   0
  -5   3  -8   -2.71   22.45   0
   5   3   8    7.70   20.73   0
   5   3   8    2.04   16.27   0
  -5  -3  -8    0.33   21.27   0
  -6  -3  -8   86.01   24.08   0
   6   3   8   84.36   23.07   0
  -6   3  -8  110.39   23.47   0
  -6   3  -8  117.61   21.88   0
  -7  -3  -8    5.54   23.99   0
  -7   3  -8   11.76   15.08   0
  -7   3  -8   -3.28   22.46   0
   7   3   8   -9.84   16.99   0
  -8   3  -8   13.03   16.01   0
  -8  -3  -8   -3.32   22.42   0
  -8  -3  -8   26.07   25.14   0
   8   3   8  -13.19   23.07   0
  -8   3  -8    2.85   23.08   0
  -9  -3  -8   10.74   25.53   0
  -9   3  -8    6.71   14.65   0
  -9   3  -8   -2.83   16.18   0
  -9  -3  -8   15.68   22.40   0
   9   3   8   11.86   17.51   0
 -10  -3  -8    0.21   22.34   0
  10   3   8   21.27   16.97   0
 -10   3  -8    2.28   22.22   0
 -10   3  -8   14.50   20.77   0
 -10  -3  -8    1.51   26.41   0
 -11   3  -8    4.50   22.41   0
  11   3   8  -19.41   17.30   0
 -11   3  -8  -20.05   22.79   0
 -11  -3  -8    2.79   22.64   0
 -11  -3  -8   26.38   25.56   0
  12   3   8   14.55   18.42   0
 -12  -3  -8   23.89   22.92   0
 -12  -3  -8    9.88   18.55   0
 -12   3  -8   16.56   16.34   0
 -12   3  -8   19.04   22.41   0
 -13   3  -8    9.50   15.70   0
 -13  -3  -8   10.54   24.52   0
  13   3   8    5.09   18.06   0
 -13   3  -8  -12.29   23.68   0
 -13  -3  -8   15.86   27.33   0
 -14  -3  -8    7.24   18.30   0
 -14   3  -8    8.40   18.02   0
 -14   3  -8   26.42   17.61   0
 -14  -3  -8   -1.98   28.33   0
 -15   3  -8    7.72   24.51   0
 -15   3  -8   30.65   18.57   0
 -15  -3  -8  -22.22   30.47   0
 -15  -3  -8   12.89   26.93   0
 -16   3  -8   -8.64   18.89   0
 -16  -3  -8   18.31   30.32   0
 -16  -3  -8  -10.04   26.38   0
 -16   3  -8   -3.20   18.24   0
 -17   3  -8   21.33   20.10   0
 -17  -3  -8  -16.59   28.96   0
 -17   3  -8   21.37   19.25   0
 -17  -3  -8    9.46   32.68   0
  15  -4  -8   -8.46   19.12   0
 -15   4   8   -6.90   19.65   0
 -15  -4   8    9.71   39.80   0
 -15  -4   8   -6.52   43.06   0
 -14   4   8   -6.63   26.77   0
 -14  -4   8    7.94   51.67   0
  14  -4  -8  -20.03   27.00   0
 -14  -4   8   -9.53   59.14   0
 -13  -4   8    4.77   70.60   0
 -13  -4   8    1.62   76.68   0
  13  -4  -8    5.94   18.03   0
 -13   4   8    2.10   26.54   0
  12  -4  -8  -13.21   26.29   0
 -12   4   8   23.75   23.87   0
  11  -4  -8   30.05   24.47   0
 -11   4   8   30.27   17.26   0
  10  -4  -8   17.36   16.96   0
 -10   4   8    4.35   23.82   0
  -9   4   8   19.79   23.70   0
   9  -4  -8   12.82   23.75   0
   8  -4  -8   24.07   16.21   0
  -8   4   8    0.13   24.23   0
   7  -4  -8   30.18   23.82   0
  -7   4   8   11.13   22.49   0
   6  -4  -8    6.34   21.56   0
  -6   4   8   12.47   22.53   0
   5  -4  -8   -4.73   22.47   0
  -5   4   8   23.46   22.82   0
  -4   4   8   38.55   24.31   0
   4  -4  -8   18.63   23.26   0
  -3   4   8   27.17   23.93   0
   3  -4  -8   -7.19   21.25   0
  -3   4   8    6.80   23.45   0
  -2   4   8   11.67   22.40   0
  -2   4   8    1.25   17.52   0
   2  -4  -8   22.21   21.25   0
  -1   4   8   38.15   23.56   0
   1   4  -8   14.94   29.58   0
   1   4  -8   25.66   32.01   0
   1  -4  -8   17.26   26.60   0
  -1   4   8   14.50   23.72   0
   0   4  -8    6.55   21.57   0
   0   4   8    4.54   23.32   0
   0   4  -8   -2.36   26.51   0
   0   4   8   -1.27   23.49   0
   0  -4  -8    2.48   25.02   0
  -1   4  -8    6.82   28.53   0
   1   4   8   17.33   17.60   0
  -1   4  -8   20.05   22.27   0
  -1  -4  -8   13.71   26.11   0
   1   4   8   17.61   30.70   0
  -2   4  -8    5.90   23.32   0
   2   4   8    2.28   32.73   0
  -2  -4  -8    1.52   33.31   0
  -2   4  -8   -8.04   27.84   0
   2   4   8   21.43   24.37   0
  -3  -4  -8    9.74   36.20   0
   3   4   8   12.93   17.92   0
  -3   4  -8    7.17   23.81   0
  -3   4  -8    3.54   24.73   0
   4   4   8    1.18   17.59   0
  -4   4  -8    2.45   18.23   0
  -4   4  -8   14.30   22.89   0
   5   4   8   -3.06   17.54   0
  -5   4  -8   19.23   22.52   0
  -5   4  -8   22.49   26.84   0
   6   4   8    9.56   24.50   0
  -6   4  -8   13.58   24.76   0
  -6   4  -8    5.68   17.36   0
  -7   4  -8    3.56   23.93   0
   7   4   8   29.89   17.31   0
  -7   4  -8   -6.67   19.63   0
  -8   4  -8   35.44   27.18   0
  -8   4  -8   31.86   24.31   0
   8   4   8   67.73   25.15   0
  -8  -4  -8   20.08   46.55   0
  -8  -4  -8   18.09   41.88   0
  -9  -4  -8    3.33   38.13   0
  -9   4  -8    9.08   24.29   0
   9   4   8  -11.80   18.01   0
  -9  -4  -8    5.88   40.34   0
  -9   4  -8    7.30   26.28   0
 -10   4  -8   26.91   27.40   0
 -10  -4  -8    4.21   31.99   0
  10   4   8    3.92   25.30   0
 -10  -4  -8    6.52   38.56   0
 -10   4  -8  -11.02   18.78   0
 -11   4  -8   -0.04   19.51   0
 -11  -4  -8   14.24   41.30   0
 -11  -4  -8   -2.88   36.84   0
  11   4   8   20.18   27.50   0
 -11   4  -8    3.39   27.47   0
  12   4   8   23.21   27.75   0
 -12  -4  -8    4.30   33.57   0
 -12   4  -8   -0.72   29.62   0
 -12   4  -8   18.27   27.03   0
 -12  -4  -8    3.82   36.78   0
 -13   4  -8    7.47   20.20   0
 -13  -4  -8    1.32   43.59   0
 -13  -4  -8   14.32   37.20   0
  13   4   8    5.06   28.93   0
 -13   4  -8   66.61   27.55   0
 -14  -4  -8   -5.49   39.49   0
  14   4   8    1.84   29.07   0
 -14   4  -8    2.23   29.64   0
 -14   4  -8   28.98   29.96   0
 -14  -4  -8    3.51   37.37   0
  -9   5   8   -8.23   28.41   0
  -8   5   8    1.47   29.52   0
  -7   5   8   10.07   28.23   0
  -6   5   8    8.26   29.26   0
  -5   5   8    5.60   33.93   0
  -4   5   8    0.42   29.07   0
  -3   5   8   -4.22   29.43   0
  -3   5   8    5.27   35.16   0
  -2   5   8    8.27   19.51   0
  -2   5   8    0.59   47.48   0
  -2   5   8    0.70   44.07   0
  -1   5   8   12.10   20.44   0
   0   5   8   12.55   18.82   0
   1   5   8    9.49   27.50   0
   2   5   8    2.38   20.12   0
  -2   5  -8    3.59   53.69   0
  -2   5  -8    4.01   52.86   0
  -3   5  -8    6.47   39.24   0
  -3   5  -8    3.65   31.31   0
   3   5   8   -1.89   17.75   0
  -4   5  -8   -0.76   29.04   0
  -4   5  -8    3.64   27.18   0
   4   5   8   21.06   27.02   0
   5   5   8   -1.52   27.98   0
  -5   5  -8    8.14   29.98   0
  -5   5  -8    9.12   26.64   0
   6   5   8  -16.90   20.41   0
  -6   5  -8    2.17   27.63   0
  -6   5  -8  -14.14   29.39   0
   7   5   8   14.23   20.02   0
  -7   5  -8   -4.17   28.45   0
  -7   5  -8   -1.66   32.51   0
   8   5   8   -3.64   28.98   0
  -8   5  -8   -1.99   21.28   0
  -8   5  -8    9.75   31.79   0
  -9   5  -8    7.35   33.52   0
  21   0  -9   -9.10   26.53   0
 -21   0   9    0.64   26.52   0
  19   0  -9  -12.40   17.34   0
 -19   0   9   57.78   23.47   0
 -17   0   9   38.19   16.38   0
  17   0  -9    1.98   15.35   0
  15   0  -9    1.57   20.21   0
 -15   0   9    9.10   15.22   0
  13   0  -9  187.36   20.91   0
 -13   0   9  187.02   15.84   0
  11   0  -9  593.14   24.43   0
 -11   0   9  707.42   24.19   0
   9   0  -9   20.59   17.71   0
  -9   0   9    1.89   13.14   0
   7   0  -9  555.77   23.16   0
  -7   0   9  548.18   19.12   0
  -5   0   9   49.13   20.38   0
   5   0  -9   58.19   19.76   0
  -3   0   9   20.15   19.97   0
   3   0  -9    2.94   12.86   0
   1   0  -9 2355.87   39.37   0
  -1   0   9 2303.23   40.08   0
   1   0   9  523.24   21.70   0
  -1   0  -9  587.79   26.68   0
   3   0   9  930.30   32.49   0
  -3   0  -9 1094.64   33.00   0
  -5   0  -9 1481.68   32.48   0
   5   0   9 1106.20   27.93   0
  -7   0  -9   19.11   14.03   0
   7   0   9    2.76   13.90   0
  -9   0  -9  124.49   20.97   0
  -9   0  -9  108.52   19.29   0
 -11   0  -9   -3.04   20.89   0
 -11   0  -9    9.29   15.18   0
 -13   0  -9   15.11   21.81   0
 -13   0  -9  -13.98   15.60   0
 -15   0  -9   89.03   22.91   0
 -15   0  -9   54.35   17.51   0
 -17   0  -9   37.21   18.27   0
 -17   0  -9   50.30   24.31   0
 -19   0  -9   63.33   26.94   0
 -19   0  -9   10.14   17.94   0
 -21  -1   9    1.34   26.61   0
  21   1  -9  -23.89   18.63   0
  21  -1  -9   22.58   26.49   0
 -21   1   9   -2.15   27.81   0
  20  -1  -9  -29.99   24.41   0
  20   1  -9   -1.95   26.14   0
 -20   1   9   -5.61   17.92   0
 -20  -1   9   -3.45   18.61   0
  19  -1  -9   -6.50   17.52   0
 -19  -1   9   -4.79   18.21   0
 -19   1   9   24.29   24.31   0
  19   1  -9   -2.86   17.86   0
  18  -1  -9   -0.18   16.19   0
 -18  -1   9   27.32   22.91   0
  18   1  -9   21.39   23.08   0
 -18   1   9   40.54   16.45   0
  17  -1  -9   14.71   22.68   0
  17   1  -9   11.81   14.82   0
 -17  -1   9   23.45   22.41   0
 -17   1   9   24.15   16.33   0
 -16  -1   9   47.59   15.61   0
  16  -1  -9   28.69   14.59   0
  16   1  -9   29.14   15.20   0
 -16   1   9   48.70   15.36   0
 -15  -1   9   28.49   20.56   0
  15   1  -9   14.59   13.05   0
  15  -1  -9    7.93   20.51   0
 -15   1   9   16.55   14.61   0
  14  -1  -9    2.25   14.01   0
 -14  -1   9    0.80   14.80   0
  14   1  -9   15.20   14.74   0
 -14   1   9   12.17   20.79   0
  13   1  -9   10.89   19.46   0
  13  -1  -9    1.94   13.06   0
 -13  -1   9   11.67   14.42   0
 -13   1   9   21.10   13.71   0
 -12   1   9   -9.05   18.53   0
  12  -1  -9   10.71   12.87   0
 -12  -1   9   -9.92   13.55   0
  12   1  -9   -5.30   13.46   0
 -11  -1   9    6.13   19.14   0
  11   1  -9   20.88   18.34   0
 -11   1   9   23.82   18.78   0
  11  -1  -9   16.57   14.38   0
  10   1  -9   -3.41   12.67   0
 -10  -1   9   -1.23   13.09   0
  10  -1  -9   10.11   17.97   0
 -10   1   9   -1.70   13.34   0
   9  -1  -9   24.18   18.81   0
   9   1  -9   18.49   18.63   0
  -9  -1   9   26.10   18.53   0
  -9   1   9   16.66   13.62   0
   8   1  -9  633.47   25.21   0
   8  -1  -9  574.13   22.44   0
  -8  -1   9  603.59   25.92   0
  -8   1   9  569.00   18.88   0
   7   1  -9  468.14   23.73   0
   7  -1  -9  424.32   17.51   0
  -7  -1   9  428.66   24.01   0
  -7   1   9  443.92   18.31   0
  -6   1   9  276.07   21.17   0
   6  -1  -9  270.13   20.28   0
  -6  -1   9  301.06   21.91   0
   6   1  -9  269.98   17.15   0
   5   1  -9  436.46   19.91   0
  -5  -1   9  479.77   20.27   0
   5  -1  -9  456.42   18.33   0
  -5   1   9  484.14   23.19   0
  -4   1   9   34.02   20.04   0
  -4  -1   9   45.38   20.88   0
   4  -1  -9   39.42   13.95   0
   4   1  -9   36.64   14.72   0
  -3  -1   9   28.77   21.20   0
  -3   1   9   37.23   20.54   0
   3  -1  -9   50.70   20.94   0
   3   1  -9   31.09   21.22   0
  -2   1   9  619.46   27.84   0
   2   1  -9  598.03   27.91   0
   2  -1  -9  621.80   26.77   0
  -2  -1   9  593.52   28.90   0
  -1   1   9 1684.49   32.99   0
   1   1  -9 1730.10   34.33   0
   1  -1  -9 1696.62   32.13   0
  -1  -1   9 1693.66   39.33   0
   0   1  -9  536.53   28.02   0
   0  -1   9  501.13   28.88   0
   0  -1  -9  460.48   26.29   0
   0   1   9  451.37   21.72   0
   1  -1   9   65.90   23.49   0
  -1  -1  -9   53.29   16.20   0
  -1  -1  -9   54.77   19.32   0
  -1   1  -9   75.09   17.25   0
   1   1   9   57.54   23.03   0
  -2  -1  -9   21.79   22.19   0
  -2  -1  -9   11.35   26.70   0
   2  -1   9    3.78   22.38   0
   2   1   9    7.71   16.14   0
  -2   1  -9   16.61   16.08   0
   3  -1   9  131.13   17.82   0
   3   1   9  133.11   18.57   0
  -3   1  -9  149.18   23.74   0
  -3  -1  -9  114.01   18.83   0
  -3  -1  -9  142.55   17.58   0
   4  -1   9   82.93   15.68   0
   4   1   9   97.86   22.70   0
  -4  -1  -9  118.12   25.75   0
  -4   1  -9  120.95   21.90   0
  -4  -1  -9   75.32   16.61   0
   5   1   9  158.45   16.99   0
  -5   1  -9  219.51   21.73   0
  -5  -1  -9  179.72   23.23   0
   5  -1   9  176.32   17.01   0
   6   1   9  111.40   21.99   0
  -6   1  -9  110.34   15.33   0
   6  -1   9  100.00   20.63   0
  -6  -1  -9   90.18   16.82   0
   7   1   9  219.35   18.07   0
  -7  -1  -9  300.02   24.14   0
  -7   1  -9  264.61   22.45   0
  -8   1  -9   85.09   21.77   0
  -8  -1  -9   96.06   22.15   0
  -9   1  -9  122.71   21.91   0
  -9  -1  -9  120.37   16.35   0
 -10   1  -9  480.67   23.49   0
 -10  -1  -9  398.64   19.43   0
 -10   1  -9  462.73   23.25   0
 -11   1  -9  199.07   22.16   0
 -11   1  -9   97.89   19.49   0
 -11  -1  -9  171.48   23.41   0
 -11  -1  -9  184.76   21.99   0
 -11   1  -9  211.14   21.85   0
 -12   1  -9    1.70   20.42   0
 -12  -1  -9   18.28   21.31   0
 -12   1  -9    3.62   25.11   0
 -12   1  -9    5.34   13.81   0
 -12  -1  -9   -0.97   14.51   0
 -13  -1  -9   13.54   20.58   0
 -13   1  -9   19.58   15.04   0
 -13   1  -9   33.27   20.99   0
 -13  -1  -9   13.77   14.59   0
 -14   1  -9   19.41   14.78   0
 -14   1  -9    7.15   16.33   0
 -14  -1  -9    9.20   20.76   0
 -14  -1  -9   12.95   14.79   0
 -15  -1  -9   -4.63   15.85   0
 -15   1  -9   16.63   16.15   0
 -15  -1  -9   35.68   24.12   0
 -15   1  -9   30.12   22.25   0
 -16  -1  -9   33.41   24.35   0
 -16   1  -9  -14.51   24.09   0
 -16   1  -9   23.09   22.98   0
 -16  -1  -9   10.10   16.96   0
 -17  -1  -9   -3.53   25.11   0
 -17   1  -9   28.10   15.81   0
 -17   1  -9   11.59   23.15   0
 -17  -1  -9  -12.99   24.36   0
 -18   1  -9   -0.90   17.65   0
 -18   1  -9  -23.04   18.67   0
 -18  -1  -9    0.74   18.39   0
 -18  -1  -9   16.26   25.51   0
 -19   1  -9  -24.36   26.06   0
 -19  -1  -9   12.47   21.19   0
 -19   1  -9    1.03   26.57   0
 -19  -1  -9    4.90   27.16   0
 -20  -1  -9   16.09   19.97   0
 -20   1  -9    9.82   28.16   0
 -20   1  -9   10.31   20.98   0
 -20  -1  -9   -9.18   28.59   0
 -20  -2   9    0.98   29.97   0
  20  -2  -9   -3.97   26.28   0
 -20   2   9  -14.22   19.04   0
  19  -2  -9    5.77   25.80   0
  19   2  -9   15.36   19.42   0
 -19  -2   9   11.95   27.66   0
 -19   2   9   32.84   26.06   0
  18   2  -9    6.70   25.54   0
  18  -2  -9   25.66   24.38   0
 -18  -2   9    0.60   26.35   0
 -18   2   9  -10.39   18.40   0
 -17   2   9   -2.08   16.51   0
  17  -2  -9   -1.71   16.08   0
 -17  -2   9   16.54   17.54   0
  17   2  -9    3.67   17.51   0
  16  -2  -9   24.76   16.56   0
  16   2  -9    8.51   17.59   0
 -16  -2   9   20.15   25.04   0
 -16   2   9    9.39   16.85   0
 -15  -2   9   44.15   25.04   0
  15   2  -9   21.19   23.23   0
 -15   2   9   56.93   15.67   0
  15  -2  -9   23.01   16.53   0
 -14  -2   9   23.99   23.66   0
  14  -2  -9   41.26   21.00   0
 -14   2   9   25.17   21.84   0
  14   2  -9   15.47   21.59   0
  13  -2  -9   42.62   15.51   0
 -13  -2   9   73.21   15.21   0
  13   2  -9   29.38   13.87   0
 -13   2   9   67.39   15.42   0
  12   2  -9  165.32   22.95   0
  12  -2  -9  185.52   22.58   0
 -12  -2   9  186.16   17.28   0
 -12   2   9  215.94   16.61   0
  11  -2  -9   12.90   19.48   0
 -11  -2   9    9.48   21.52   0
 -11   2   9   35.19   13.45   0
  11   2  -9   21.01   20.14   0
 -10   2   9  136.80   19.80   0
 -10  -2   9  121.22   23.09   0
  10   2  -9  108.01   16.54   0
  10  -2  -9  101.83   15.84   0
  -9  -2   9   24.97   15.44   0
   9   2  -9   21.95   21.18   0
  -9   2   9   27.20   19.32   0
   9  -2  -9   31.91   19.08   0
  -8  -2   9  149.14   22.89   0
   8   2  -9  121.78   21.49   0
  -8   2   9  142.76   19.82   0
   8  -2  -9  122.97   19.75   0
  -7  -2   9   -1.50   20.95   0
   7   2  -9   18.42   20.78   0
   7  -2  -9   -2.25   12.91   0
  -7   2   9   -0.04   12.96   0
   6   2  -9   10.18   19.25   0
  -6  -2   9   12.49   21.11   0
  -6   2   9   -1.24   19.16   0
   6  -2  -9    6.84   13.04   0
   5  -2  -9   20.25   19.86   0
   5   2  -9   44.23   20.77   0
  -5   2   9   55.92   20.41   0
  -5  -2   9   28.21   16.28   0
   4  -2  -9   31.50   13.93   0
  -4   2   9   33.56   20.83   0
   4   2  -9   18.03   15.11   0
  -4  -2   9   27.46   21.63   0
  -3   2   9   24.81   14.50   0
   3   2  -9   24.98   20.57   0
  -3  -2   9   26.51   15.86   0
   3  -2  -9   17.24   13.86   0
  -2  -2   9    1.49   23.07   0
  -2   2   9   17.64   21.07   0
   2   2  -9   30.41   21.24   0
   2  -2  -9   22.99   13.91   0
  -1   2   9  437.25   25.33   0
   1   2  -9  351.27   22.22   0
  -1  -2   9  464.22   23.68   0
   1  -2  -9  380.64   19.56   0
   0   2  -9  517.40   28.48   0
   0  -2  -9  467.09   25.14   0
   0  -2   9  463.52   28.56   0
   0   2   9  313.99   20.04   0
  -1  -2  -9   53.32   21.06   0
   1  -2   9   46.17   16.69   0
   1   2   9   56.03   22.23   0
  -1   2  -9   61.83   22.12   0
  -2  -2  -9   16.31   20.07   0
   2  -2   9   24.41   21.21   0
   2   2   9    5.85   14.73   0
  -2   2  -9   10.09   15.33   0
  -3  -2  -9    6.17   21.84   0
   3  -2   9    8.59   21.75   0
   3   2   9    7.05   22.21   0
  -3   2  -9   14.21   22.91   0
  -4  -2  -9  591.07   29.86   0
   4   2   9  598.10   30.31   0
  -4   2  -9  640.87   28.62   0
   4  -2   9  491.42   21.62   0
  -5  -2  -9   40.74   23.42   0
   5   2   9   36.24   21.49   0
  -5   2  -9   21.17   20.48   0
   6   2   9  172.43   24.95   0
  -6   2  -9  207.02   22.40   0
  -6  -2  -9  186.29   25.36   0
   7   2   9   32.48   22.29   0
  -7   2  -9   37.63   15.44   0
  -7  -2  -9   45.63   22.96   0
  -8   2  -9  123.57   15.20   0
  -8   2  -9  162.44   16.77   0
  -8  -2  -9  138.21   19.96   0
  -9   2  -9    8.42   20.83   0
  -9   2  -9   23.79   21.67   0
  -9  -2  -9   33.27   23.80   0
 -10   2  -9   29.83   20.50   0
 -10   2  -9   37.30   15.73   0
 -10  -2  -9   36.08   15.93   0
 -10  -2  -9   36.12   17.15   0
 -11  -2  -9   42.30   21.57   0
 -11   2  -9   39.18   16.56   0
 -11   2  -9   41.99   14.22   0
 -11  -2  -9   43.68   24.71   0
 -12  -2  -9    7.52   17.36   0
 -12   2  -9    3.18   21.93   0
 -12   2  -9  -13.61   23.60   0
 -12  -2  -9    9.49   21.81   0
 -13   2  -9   22.74   22.51   0
 -13  -2  -9   15.33   22.62   0
 -13   2  -9    1.69   16.87   0
 -13  -2  -9   -2.09   25.12   0
 -14   2  -9    9.28   16.75   0
 -14   2  -9   16.38   27.95   0
 -14  -2  -9   24.94   25.16   0
 -14   2  -9   27.14   15.59   0
 -14  -2  -9   15.51   16.46   0
 -15  -2  -9   24.13   17.30   0
 -15   2  -9    8.75   25.66   0
 -15   2  -9    5.82   16.44   0
 -15  -2  -9   -3.06   26.76   0
 -16  -2  -9   26.66   24.10   0
 -16  -2  -9   21.26   27.61   0
 -16   2  -9   11.12   17.98   0
 -16   2  -9  -13.59   17.38   0
 -17   2  -9   -0.73   18.56   0
 -17  -2  -9   12.61   25.89   0
 -17  -2  -9    6.49   19.78   0
 -17   2  -9  -12.41   18.26   0
 -18  -2  -9   34.10   20.88   0
 -18  -2  -9    6.32   19.48   0
 -18   2  -9   -9.54   18.82   0
 -18   2  -9  -10.80   27.86   0
 -19  -2  -9   22.45   29.45   0
 -19   2  -9   -2.82   20.36   0
 -19   2  -9   30.18   21.19   0
 -19  -2  -9   10.22   22.65   0
 -18  -3   9   -8.84   29.09   0
 -18   3   9    7.46   19.63   0
  18  -3  -9   52.59   27.21   0
  17  -3  -9    8.52   18.78   0
 -17  -3   9    4.17   30.16   0
 -17   3   9    4.80   18.45   0
 -16  -3   9   -9.39   26.09   0
 -16   3   9   30.06   25.59   0
  16  -3  -9   13.63   17.69   0
 -15  -3   9   25.95   27.37   0
 -15   3   9   31.31   23.80   0
  15  -3  -9   -5.78   16.37   0
  15   3  -9    3.48   26.79   0
  14  -3  -9   -5.51   16.64   0
 -14  -3   9   17.11   25.58   0
 -14   3   9   17.99   16.31   0
  14   3  -9   -4.35   23.58   0
 -13   3   9   -8.09   15.60   0
 -13  -3   9   13.01   25.13   0
  13  -3  -9   -7.82   15.21   0
  13   3  -9   -5.05   22.75   0
  12  -3  -9    6.43   15.57   0
 -12  -3   9   -9.20   22.73   0
  12   3  -9    0.58   22.21   0
 -12   3   9   13.64   15.14   0
 -11  -3   9  -11.45   22.29   0
  11  -3  -9   28.73   20.43   0
 -11   3   9   -5.51   14.40   0
  11   3  -9    3.54   21.06   0
 -10  -3   9   19.77   24.06   0
  10  -3  -9   29.07   19.75   0
  10   3  -9    0.16   21.82   0
 -10   3   9   32.14   20.14   0
  -9  -3   9   27.20   23.39   0
   9   3  -9   14.26   21.06   0
   9  -3  -9   14.72   15.32   0
  -9   3   9   30.63   21.80   0
   8  -3  -9   36.98   21.33   0
  -8   3   9   51.90   15.32   0
  -8  -3   9   17.40   25.67   0
   8   3  -9   12.57   21.32   0
  -7  -3   9   18.64   23.51   0
  -7   3   9   21.34   20.67   0
   7   3  -9   16.50   24.91   0
   7  -3  -9   24.83   14.44   0
  -6   3   9   59.15   21.15   0
  -6  -3   9   56.94   30.99   0
   6   3  -9   48.45   21.13   0
   6  -3  -9   52.90   14.93   0
   5   3  -9   92.86   22.48   0
   5  -3  -9   98.57   16.02   0
  -5   3   9  126.75   22.74   0
  -5  -3   9  105.29   26.14   0
  -4   3   9   11.52   22.05   0
   4  -3  -9    4.71   21.10   0
  -4  -3   9   13.75   27.06   0
   4   3  -9    1.38   23.86   0
  -3   3   9   24.42   16.47   0
   3   3  -9   26.58   20.91   0
  -3  -3   9   32.63   28.06   0
   3  -3  -9   16.38   15.32   0
  -2   3   9   84.97   22.12   0
   2  -3  -9   48.29   21.97   0
   2   3  -9   73.79   22.78   0
  -2  -3   9   70.94   25.66   0
  -1  -3   9   71.37   23.27   0
   1  -3  -9   82.13   21.42   0
   1   3  -9   70.99   21.82   0
  -1   3   9   52.06   17.23   0
   0  -3  -9    3.07   19.64   0
   0  -3   9    4.81   16.19   0
   0   3  -9   -0.10   15.88   0
   0   3   9   -9.38   23.80   0
   0   3   9   -2.45   21.84   0
   1   3   9   60.15   24.30   0
   1   3   9   86.28   24.52   0
  -1  -3  -9   56.30   21.79   0
  -1   3  -9   74.65   23.46   0
  -2   3  -9  148.51   25.63   0
   2   3   9  133.50   18.53   0
   2   3   9  107.18   23.64   0
  -2  -3  -9  137.19   21.77   0
  -3  -3  -9    0.33   20.41   0
   3   3   9   45.89   23.89   0
   3   3   9   -5.71   20.93   0
  -3   3  -9    1.96   24.13   0
   4   3   9   33.59   23.27   0
   4   3   9   14.81   21.46   0
  -4  -3  -9    5.63   21.40   0
  -4   3  -9    9.18   16.74   0
  -4   3  -9   14.45   21.96   0
  -5  -3  -9   16.44   21.89   0
   5   3   9   20.70   15.79   0
   5   3   9   16.67   21.57   0
  -5   3  -9   -6.32   16.19   0
  -5   3  -9   -2.22   20.89   0
  -6  -3  -9    9.24   22.44   0
   6   3   9   -9.97   23.41   0
  -6   3  -9   -4.24   21.03   0
  -6   3  -9   24.39   23.40   0
  -7  -3  -9   16.77   24.62   0
  -7   3  -9    4.10   16.37   0
   7   3   9   48.49   23.65   0
  -7   3  -9    6.57   15.29   0
  -8  -3  -9   22.89   26.77   0
   8   3   9   23.87   17.57   0
  -8   3  -9   20.60   22.09   0
  -8   3  -9   18.65   24.06   0
  -9  -3  -9   43.94   20.47   0
  -9   3  -9   64.76   20.92   0
   9   3   9   30.55   17.91   0
  -9  -3  -9   42.20   24.17   0
  -9   3  -9   39.44   17.71   0
 -10  -3  -9   40.79   26.44   0
  10   3   9   35.59   25.12   0
 -10   3  -9   13.95   22.78   0
 -10  -3  -9   14.82   22.66   0
 -10   3  -9   33.24   20.96   0
 -11  -3  -9   38.22   24.14   0
 -11   3  -9   47.57   21.54   0
 -11   3  -9   38.47   23.71   0
 -11  -3  -9   39.12   19.32   0
 -12   3  -9   19.20   23.67   0
 -12   3  -9   17.71   22.53   0
 -12  -3  -9   -0.09   22.74   0
 -12  -3  -9   12.47   26.32   0
 -13  -3  -9   -3.38   17.94   0
 -13   3  -9  -11.02   16.65   0
 -13   3  -9    8.79   16.87   0
 -13  -3  -9   16.79   20.35   0
 -14   3  -9    2.30   18.00   0
 -14  -3  -9   11.54   17.38   0
 -14   3  -9   13.92   26.55   0
 -14  -3  -9    1.17   29.97   0
 -15  -3  -9   -4.62   30.84   0
 -15  -3  -9   11.75   19.13   0
 -15   3  -9    6.58   18.40   0
 -15   3  -9   22.47   36.99   0
 -15   3  -9    1.50   26.72   0
 -16  -3  -9  -15.27   27.19   0
 -16   3  -9   10.74   26.38   0
 -16   3  -9   17.73   28.37   0
 -16  -3  -9   -4.91   30.14   0
 -17   3  -9   15.91   27.80   0
 -17  -3  -9    2.60   29.86   0
 -17   3  -9   11.02   28.50   0
 -17  -3  -9   14.51   24.07   0
  15  -4  -9   -2.75   19.63   0
 -15   4   9    9.29   28.95   0
 -15  -4   9    5.34   43.86   0
 -14   4   9   20.40   18.90   0
 -14  -4   9    8.36   44.86   0
  14  -4  -9   29.89   27.31   0
 -14  -4   9    4.36   51.84   0
  13  -4  -9   10.45   18.42   0
 -13  -4   9    2.87   49.53   0
 -13   4   9   10.26   18.16   0
 -13  -4   9   -3.83   63.12   0
 -12   4   9   -0.14   19.30   0
  12  -4  -9   38.67   25.96   0
 -11   4   9   10.81   24.95   0
  11  -4  -9   -1.68   18.75   0
  10  -4  -9   18.33   25.20   0
 -10   4   9    5.36   25.53   0
   9  -4  -9    9.27   24.17   0
  -9   4   9   28.18   23.80   0
  -8   4   9    4.83   24.08   0
   8  -4  -9    1.75   17.96   0
   7  -4  -9   31.43   21.95   0
  -7   4   9    6.84   24.35   0
  -6   4   9   -1.64   23.05   0
   6  -4  -9    8.84   23.50   0
  -5   4   9   -2.32   16.96   0
   5  -4  -9   -1.94   16.22   0
  -4   4   9   30.97   23.31   0
   4  -4  -9   33.15   23.34   0
  -3   4   9    3.47   23.24   0
   3  -4  -9   19.03   22.48   0
   2  -4  -9   31.34   22.98   0
   2   4  -9   20.01   33.52   0
  -2   4   9    3.54   17.64   0
   2   4  -9   19.56   33.40   0
  -2   4   9   26.42   24.32   0
   1  -4  -9   27.70   22.34   0
  -1   4   9  -10.17   24.13   0
   1   4  -9   16.69   26.85   0
  -1   4   9   20.16   24.52   0
   1   4  -9   24.00   26.95   0
   0   4   9   15.15   21.70   0
   0   4   9    0.70   29.90   0
   0   4  -9   22.27   28.62   0
   0   4  -9   11.22   27.45   0
   0  -4  -9   13.66   22.04   0
  -1   4  -9   22.21   24.10   0
   1   4   9   18.18   24.53   0
   1   4   9    7.89   16.80   0
  -1   4  -9   10.38   23.12   0
  -1  -4  -9   20.40   27.16   0
  -2   4  -9    2.63   24.21   0
   2   4   9  -11.49   24.96   0
   2   4   9   -1.07   30.54   0
  -2  -4  -9    1.45   28.17   0
  -2   4  -9    5.21   22.49   0
   3   4   9   25.06   17.18   0
  -3  -4  -9    9.70   28.88   0
   3   4   9   19.05   29.12   0
  -3   4  -9   16.75   23.27   0
  -3   4  -9   22.89   24.68   0
   4   4   9   -0.34   17.22   0
  -4  -4  -9   -0.30   33.21   0
  -4   4  -9   20.88   22.68   0
  -4   4  -9   15.62   25.33   0
  -5  -4  -9   40.91   34.29   0
   5   4   9   40.14   17.08   0
  -5   4  -9   55.85   22.96   0
  -5   4  -9   20.79   17.93   0
  -5  -4  -9   44.33   34.96   0
  -6  -4  -9    7.62   32.45   0
  -6  -4  -9    5.82   32.84   0
   6   4   9   22.23   17.97   0
  -6   4  -9   14.78   24.26   0
  -6   4  -9    8.89   17.99   0
   7   4   9   14.28   25.16   0
  -7   4  -9    8.68   17.36   0
  -7  -4  -9    1.95   33.20   0
  -7   4  -9    3.35   17.47   0
  -7  -4  -9    1.50   33.04   0
  -8  -4  -9    5.37   35.11   0
  -8   4  -9    8.10   17.15   0
  -8  -4  -9    6.53   29.00   0
   8   4   9    8.12   18.37   0
  -8   4  -9   16.91   26.39   0
  -9  -4  -9   -0.18   32.47   0
  -9   4  -9   32.48   25.66   0
  -9  -4  -9    1.17   33.28   0
  -9   4  -9   16.19   19.53   0
   9   4   9   25.97   25.22   0
  10   4   9   24.05   18.63   0
 -10   4  -9   20.19   25.37   0
 -10  -4  -9   -2.03   31.17   0
 -10  -4  -9   -3.76   33.30   0
 -10   4  -9   19.64   27.32   0
 -11   4  -9  -18.17   18.60   0
  11   4   9    4.83   19.34   0
 -11  -4  -9    4.22   36.66   0
 -11   4  -9   -4.22   20.50   0
 -11  -4  -9   -3.07   32.44   0
  12   4   9   -5.78   20.25   0
 -12   4  -9   19.41   21.45   0
 -12  -4  -9    8.61   33.96   0
 -12  -4  -9    7.94   33.51   0
 -12   4  -9   10.43   27.49   0
 -13  -4  -9    4.17   38.06   0
 -13   4  -9    1.66   28.89   0
 -13  -4  -9   -0.24   30.43   0
 -13   4  -9   20.02   27.22   0
 -14   4  -9  -13.82   29.80   0
  -9   5   9   -1.48   20.25   0
  -8   5   9    6.53   28.56   0
  -7   5   9   25.53   28.86   0
  -6   5   9   13.27   29.31   0
  -5   5   9   -6.50   35.28   0
  -4   5   9    5.12   36.14   0
  -3   5   9    5.57   35.79   0
  -2   5   9   -2.49   36.83   0
  -1   5   9   24.01   29.65   0
   0   5   9   12.94   27.58   0
   1   5   9    7.10   19.22   0
  -2   5  -9    6.59   35.99   0
   2   5   9    7.66   27.86   0
  -2   5  -9    4.25   38.01   0
  -3   5  -9   -3.37   33.99   0
   3   5   9   25.27   20.10   0
  -3   5  -9   10.23   33.04   0
  -4   5  -9    7.60   39.03   0
   4   5   9   17.64   19.70   0
  -4   5  -9   12.75   26.24   0
  -5   5  -9    7.05   27.36   0
   5   5   9   28.03   20.09   0
  -5   5  -9   -5.56   30.16   0
   6   5   9    8.02   20.62   0
  -6   5  -9    1.77   26.54   0
  -6   5  -9    9.43   30.96   0
   7   5   9   14.60   30.04   0
  -7   5  -9    5.99   29.32   0
  -7   5  -9  -11.39   33.38   0
   8   5   9   12.67   21.02   0
  -8   5  -9  -12.37   29.46   0
  -8   5  -9   11.15   32.64   0
  20   0 -10   -2.67   42.12   0
 -20   0  10    6.10   18.23   0
  20   0 -10    1.65   24.68   0
  18   0 -10   19.93   23.09   0
 -18   0  10   24.18   23.67   0
  16   0 -10   45.36   15.44   0
 -16   0  10   58.06   15.65   0
  14   0 -10   39.39   15.05   0
 -14   0  10   47.34   21.15   0
  12   0 -10   85.59   19.91   0
 -12   0  10   60.19   20.60   0
  10   0 -10   40.40   13.46   0
 -10   0  10   54.75   18.87   0
   8   0 -10  193.52   14.90   0
  -8   0  10  235.72   20.18   0
   6   0 -10  216.43   19.09   0
  -6   0  10  590.05   23.63   0
  -4   0  10 1950.84   35.66   0
   4   0 -10 2009.49   35.10   0
   2   0 -10  137.89   16.72   0
  -2   0  10  117.98   22.09   0
   0   0 -10  552.30   25.65   0
   0   0  10  500.99   21.07   0
   2   0  10  169.00   21.77   0
  -2   0 -10  169.75   18.15   0
   4   0  10   10.41   21.20   0
  -4   0 -10    5.52   15.27   0
  -6   0 -10  124.16   15.82   0
   6   0  10   95.74   15.60   0
  -8   0 -10  221.42   27.64   0
   8   0  10  172.57   16.42   0
  -8   0 -10  137.59   16.11   0
 -10   0 -10   13.79   14.69   0
 -12   0 -10  427.03   18.22   0
 -12   0 -10  425.58   18.71   0
 -14   0 -10    8.00   16.52   0
 -14   0 -10   17.42   15.84   0
 -16   0 -10   21.46   22.26   0
 -16   0 -10   15.00   24.03   0
 -18   0 -10   18.78   18.82   0
 -18   0 -10   -5.52   25.78   0
 -20   0 -10   23.22   28.66   0
 -20   0 -10  -12.42   20.32   0
  21  -1 -10   -1.54   19.21   0
 -21   1  10  -12.35   27.96   0
 -21  -1  10   15.12   20.26   0
  21   1 -10    0.80   18.86   0
 -20   1  10   15.62   18.19   0
  20   1 -10   -0.65   25.43   0
 -20  -1  10    8.53   26.37   0
  20  -1 -10   10.55   17.59   0
 -19  -1  10   13.65   23.33   0
  19  -1 -10   28.98   23.78   0
  19   1 -10  -10.26   18.17   0
 -19   1  10   28.99   24.65   0
  18  -1 -10    6.48   15.68   0
  18   1 -10   -8.80   22.68   0
 -18  -1  10    8.09   22.77   0
 -18   1  10   19.26   23.28   0
 -17  -1  10   -4.23   22.43   0
 -17   1  10   27.59   22.49   0
  17  -1 -10    5.51   22.74   0
  17   1 -10   11.40   21.64   0
 -16  -1  10   18.64   14.77   0
  16   1 -10    5.43   21.24   0
 -16   1  10   32.96   20.87   0
  16  -1 -10   -0.77   14.57   0
  15  -1 -10   76.43   21.38   0
 -15   1  10   80.74   16.63   0
 -15  -1  10   94.57   21.70   0
  15   1 -10   77.66   20.98   0
  14   1 -10    5.91   18.57   0
  14  -1 -10   -2.10   20.40   0
 -14   1  10   22.87   13.92   0
 -14  -1  10    9.01   13.62   0
  13   1 -10    7.46   13.86   0
  13  -1 -10   23.10   14.01   0
 -13  -1  10   37.61   15.02   0
 -13   1  10   18.72   14.20   0
 -12  -1  10   11.39   20.30   0
 -12   1  10   22.76   13.40   0
  12   1 -10   18.02   19.34   0
  12  -1 -10   17.00   18.98   0
  11   1 -10  135.99   20.00   0
 -11   1  10  137.38   15.47   0
  11  -1 -10  129.89   19.39   0
 -11  -1  10  130.96   19.84   0
  10   1 -10  139.41   19.24   0
 -10  -1  10  104.11   19.98   0
  10  -1 -10  127.85   14.63   0
 -10   1  10  137.15   20.64   0
   9   1 -10  385.63   21.93   0
   9  -1 -10  381.48   17.32   0
  -9  -1  10  445.67   22.71   0
  -9   1  10  454.65   22.13   0
  -8  -1  10  170.59   21.87   0
   8   1 -10  169.44   21.25   0
   8  -1 -10  170.47   14.75   0
  -8   1  10  160.32   15.03   0
   7  -1 -10   77.35   18.98   0
  -7  -1  10   88.59   21.12   0
  -7   1  10   80.98   13.40   0
   7   1 -10   90.85   19.61   0
   6  -1 -10   21.82   13.42   0
  -6   1  10   17.59   17.76   0
  -6  -1  10    2.50   13.19   0
   6   1 -10   17.36   18.62   0
  -5  -1  10   19.79   19.46   0
  -5   1  10   29.38   18.66   0
   5   1 -10    8.20   18.51   0
   5  -1 -10   22.38   17.42   0
  -4  -1  10    3.46   20.17   0
  -4   1  10    3.75   19.24   0
   4   1 -10    8.30   13.23   0
   4  -1 -10   -3.87   12.83   0
   3  -1 -10   18.45   19.39   0
  -3   1  10   13.15   13.83   0
   3   1 -10    8.04   19.50   0
  -3  -1  10    4.51   14.84   0
  -2   1  10   47.19   20.99   0
   2   1 -10   33.46   21.36   0
   2  -1 -10   22.98   14.41   0
  -2  -1  10   39.26   15.90   0
  -1   1  10  134.93   22.82   0
   1   1 -10  139.10   23.97   0
   1  -1 -10  156.08   23.03   0
  -1  -1  10  145.23   17.49   0
   0   1 -10   61.00   16.00   0
   0  -1 -10   53.07   21.63   0
   0  -1  10   44.51   16.07   0
   0   1  10   42.42   21.30   0
  -1  -1 -10  976.05   31.80   0
   1   1  10  932.32   26.50   0
  -1   1 -10 1080.84   28.31   0
   1  -1  10  967.48   28.22   0
  -2  -1 -10  599.01   22.26   0
  -2  -1 -10  658.12   32.74   0
   2   1  10  525.23   22.85   0
   2  -1  10  555.05   28.55   0
  -2   1 -10  611.90   23.11   0
  -3  -1 -10  424.07   23.31   0
   3  -1  10  441.31   25.29   0
   3   1  10  397.20   21.26   0
  -3   1 -10  482.89   25.81   0
  -3  -1 -10  390.13   20.76   0
  -4  -1 -10   35.99   25.64   0
   4  -1  10   17.87   14.30   0
   4   1  10   21.32   15.26   0
  -4   1 -10   14.33   15.28   0
  -4  -1 -10   -4.43   21.39   0
  -5   1 -10  129.65   15.41   0
   5  -1  10  133.15   15.52   0
   5   1  10  108.88   22.11   0
  -5  -1 -10  117.80   18.39   0
  -5  -1 -10  168.49   23.27   0
   6  -1  10  150.16   20.73   0
   6   1  10  161.07   22.95   0
  -6   1 -10  165.50   20.66   0
  -6  -1 -10  148.30   17.84   0
  -7   1 -10  173.96   16.72   0
  -7  -1 -10  218.87   22.88   0
   7   1  10  139.12   16.11   0
   8   1  10   38.93   14.80   0
  -8  -1 -10   83.79   21.54   0
  -8   1 -10   19.68   15.37   0
  -9  -1 -10    4.32   21.58   0
  -9   1 -10    4.92   14.22   0
 -10  -1 -10   47.72   22.01   0
 -10   1 -10   64.02   21.15   0
 -11   1 -10    1.66   19.93   0
 -11  -1 -10   38.92   20.49   0
 -11   1 -10  -14.59   20.30   0
 -12   1 -10   28.06   20.83   0
 -12   1 -10   42.62   26.00   0
 -12  -1 -10    5.63   13.90   0
 -12   1 -10   28.41   15.49   0
 -12  -1 -10   11.12   21.90   0
 -13  -1 -10    1.23   14.02   0
 -13   1 -10    7.48   23.05   0
 -13  -1 -10    8.71   20.76   0
 -13   1 -10    4.37   21.55   0
 -14   1 -10    7.48   15.49   0
 -14  -1 -10    5.33   15.36   0
 -14  -1 -10   27.24   21.18   0
 -14   1 -10   -0.94   15.62   0
 -15   1 -10   12.09   23.14   0
 -15  -1 -10    5.72   22.46   0
 -15   1 -10   -5.15   16.82   0
 -15  -1 -10    3.73   23.84   0
 -16   1 -10   12.03   16.94   0
 -16  -1 -10   14.83   17.88   0
 -16   1 -10   12.09   16.44   0
 -16  -1 -10   -3.21   15.90   0
 -17  -1 -10  -11.93   18.01   0
 -17   1 -10   29.23   17.54   0
 -17  -1 -10   -6.44   18.15   0
 -17   1 -10    7.01   23.83   0
 -18   1 -10  -18.16   17.97   0
 -18  -1 -10    8.47   26.40   0
 -18   1 -10   21.85   28.04   0
 -18  -1 -10   -5.80   19.79   0
 -19   1 -10   -9.80   18.81   0
 -19  -1 -10   -0.33   21.01   0
 -19   1 -10   25.10   27.62   0
 -19  -1 -10    0.52   30.13   0
  20  -2 -10   15.46   19.40   0
 -20  -2  10   -5.03   30.52   0
  20   2 -10    8.52   29.18   0
 -20   2  10   -2.72   20.01   0
 -19  -2  10   11.18   27.91   0
  19  -2 -10  -15.22   18.65   0
  19   2 -10   15.94   19.32   0
 -19   2  10    1.64   26.25   0
  18  -2 -10   23.14   25.75   0
 -18  -2  10   20.37   27.10   0
 -18   2  10   35.99   25.48   0
  18   2 -10    4.48   17.56   0
  17  -2 -10   19.49   22.96   0
 -17  -2  10   12.36   17.25   0
  17   2 -10   15.69   23.71   0
 -17   2  10  -12.44   23.26   0
  16   2 -10    0.46   23.32   0
 -16  -2  10    2.41   24.34   0
 -16   2  10   21.43   23.49   0
  16  -2 -10  -13.36   16.77   0
 -15  -2  10    3.83   25.14   0
  15  -2 -10  -23.93   16.51   0
 -15   2  10  -11.61   16.77   0
  15   2 -10   -2.15   23.27   0
 -14  -2  10   26.10   24.07   0
  14  -2 -10   14.54   21.71   0
 -14   2  10   11.32   21.77   0
  14   2 -10    3.02   21.84   0
  13  -2 -10   23.88   15.06   0
  13   2 -10    4.95   15.79   0
 -13  -2  10   37.71   23.00   0
 -13   2  10   22.44   14.87   0
  12   2 -10   42.47   21.97   0
  12  -2 -10   27.42   13.92   0
 -12   2  10   56.11   15.53   0
 -12  -2  10   35.05   22.70   0
  11  -2 -10    8.75   19.79   0
 -11  -2  10   -7.11   20.53   0
 -11   2  10    1.59   14.13   0
  11   2 -10   -1.10   14.21   0
 -10  -2  10   46.16   21.70   0
 -10   2  10   32.81   14.63   0
  10   2 -10   31.12   21.09   0
  10  -2 -10   20.47   19.44   0
  -9  -2  10   87.84   21.94   0
   9   2 -10   82.93   22.76   0
   9  -2 -10   54.32   14.57   0
  -9   2  10   76.09   19.41   0
   8  -2 -10   21.62   13.73   0
  -8  -2  10   -4.31   21.45   0
  -8   2  10   -2.12   13.68   0
   8   2 -10    5.53   20.18   0
   7   2 -10   21.90   14.86   0
   7  -2 -10   32.70   14.29   0
  -7  -2  10   25.65   21.37   0
  -7   2  10   28.24   13.00   0
  -6  -2  10  156.57   23.30   0
   6  -2 -10  164.18   14.66   0
   6   2 -10  165.03   22.77   0
  -6   2  10  165.71   15.32   0
   5  -2 -10  359.62   17.67   0
  -5   2  10  395.41   17.96   0
   5   2 -10  365.59   25.11   0
  -5  -2  10  342.19   20.47   0
   4  -2 -10   40.68   19.61   0
  -4   2  10   42.07   14.42   0
   4   2 -10   25.07   20.61   0
  -4  -2  10   19.15   23.17   0
  -3   2  10  295.38   19.12   0
   3   2 -10  341.96   25.17   0
  -3  -2  10  351.96   26.39   0
   3  -2 -10  132.63   19.60   0
  -2   2  10   33.87   20.49   0
   2   2 -10   16.97   15.53   0
  -2  -2  10   25.00   17.73   0
   2  -2 -10   33.80   20.34   0
  -1   2  10   96.03   16.47   0
   1   2 -10  102.71   22.20   0
   1  -2 -10   87.58   15.78   0
  -1  -2  10  111.70   23.53   0
   0   2 -10   69.24   17.19   0
   0  -2 -10   52.66   21.38   0
   0  -2  10   71.64   17.30   0
   0   2  10   59.01   21.01   0
  -1  -2 -10  280.44   23.67   0
   1  -2  10  276.67   20.10   0
   1   2  10  269.36   19.94   0
  -1   2 -10  275.83   20.02   0
  -2  -2 -10    7.41   15.63   0
   2  -2  10    2.27   15.20   0
   2   2  10   11.16   16.15   0
  -2   2 -10   35.47   21.88   0
  -3  -2 -10   17.13   22.20   0
   3  -2  10   -4.70   14.43   0
   3   2  10    8.79   22.35   0
  -3   2 -10   -8.74   21.03   0
  -4  -2 -10   30.38   23.28   0
   4  -2  10    1.56   20.79   0
   4   2  10   17.60   16.98   0
  -4   2 -10    1.80   14.80   0
  -5  -2 -10    8.51   23.44   0
   5   2  10   28.99   21.86   0
  -5   2 -10    7.08   14.81   0
   6   2  10  105.54   17.69   0
  -6   2 -10   92.92   14.92   0
  -6  -2 -10   84.78   24.60   0
   7   2  10  176.19   19.12   0
  -7   2 -10  266.90   23.04   0
  -7  -2 -10  198.89   26.63   0
  -8   2 -10    0.25   14.74   0
  -8  -2 -10   15.62   22.81   0
  -9   2 -10   71.78   21.36   0
  -9   2 -10  101.26   22.63   0
  -9  -2 -10   73.65   24.52   0
 -10   2 -10  -17.44   15.56   0
 -10   2 -10   -1.09   20.96   0
 -10  -2 -10   35.01   24.21   0
 -11  -2 -10   96.50   21.25   0
 -11   2 -10  105.24   17.19   0
 -11  -2 -10   90.29   24.46   0
 -11   2 -10  102.98   17.08   0
 -12  -2 -10    5.25   15.44   0
 -12   2 -10    8.02   22.47   0
 -12   2 -10    4.30   23.21   0
 -12  -2 -10    7.13   26.75   0
 -13   2 -10   55.71   16.30   0
 -13   2 -10   46.00   17.42   0
 -13  -2 -10   47.95   23.15   0
 -13  -2 -10   47.47   25.04   0
 -14  -2 -10   -1.72   22.39   0
 -14   2 -10   21.40   28.31   0
 -14   2 -10   18.52   24.44   0
 -14  -2 -10   16.25   27.04   0
 -14   2 -10   18.94   15.76   0
 -15   2 -10  -15.85   17.65   0
 -15   2 -10  -15.95   24.66   0
 -15  -2 -10    9.32   24.19   0
 -15  -2 -10    8.33   25.97   0
 -16  -2 -10   25.49   18.37   0
 -16   2 -10   -1.93   17.23   0
 -16   2 -10   -6.60   23.25   0
 -16  -2 -10   13.85   29.86   0
 -17  -2 -10   -1.03   29.23   0
 -17  -2 -10   14.37   27.64   0
 -17   2 -10   -7.09   27.19   0
 -17   2 -10   14.43   17.66   0
 -18   2 -10   15.82   19.50   0
 -18  -2 -10   -9.06   19.62   0
 -18  -2 -10    0.99   29.98   0
 -18   2 -10    0.26   28.06   0
  18  -3 -10    4.03   19.04   0
 -18  -3  10    2.38   28.95   0
 -18   3  10   28.86   27.77   0
  17  -3 -10    9.82   18.78   0
 -17  -3  10   15.25   27.86   0
 -17   3  10   -2.29   25.73   0
  16  -3 -10    4.93   17.12   0
 -16  -3  10   -8.03   26.51   0
 -16   3  10   -3.31   17.05   0
  16   3 -10    1.65   26.52   0
  15   3 -10    6.31   24.48   0
  15  -3 -10   15.24   18.09   0
 -15  -3  10   -1.93   27.42   0
 -15   3  10   -3.60   17.09   0
 -14  -3  10    9.82   25.83   0
 -14   3  10   -2.35   17.35   0
  14   3 -10   21.28   24.40   0
  14  -3 -10   12.75   17.47   0
 -13  -3  10   29.12   24.64   0
  13   3 -10   15.73   23.42   0
  13  -3 -10   15.84   15.20   0
 -13   3  10   27.71   23.50   0
 -12  -3  10   18.87   24.72   0
  12  -3 -10   -4.07   22.12   0
 -12   3  10   13.96   22.16   0
  12   3 -10   -1.73   21.11   0
 -11  -3  10    1.06   22.55   0
  11  -3 -10   29.50   20.39   0
 -11   3  10    5.83   14.38   0
  11   3 -10   -2.28   21.50   0
 -10  -3  10   45.33   24.85   0
  10   3 -10   43.55   22.09   0
  10  -3 -10   61.58   15.42   0
 -10   3  10   40.11   21.82   0
  -9   3  10   10.96   22.44   0
   9  -3 -10   25.44   21.00   0
   9   3 -10   -7.55   20.87   0
  -9  -3  10    5.75   23.08   0
   8   3 -10   73.47   21.36   0
  -8  -3  10   74.60   24.80   0
   8  -3 -10   63.66   16.51   0
  -8   3  10   75.41   16.04   0
   7  -3 -10   35.42   14.87   0
  -7   3  10   34.41   15.25   0
   7   3 -10   36.93   21.01   0
  -7  -3  10   45.15   24.81   0
  -6  -3  10    5.64   24.80   0
   6   3 -10   -3.50   21.08   0
   6  -3 -10    8.11   14.01   0
  -6   3  10    1.68   20.66   0
  -5   3  10   10.98   20.63   0
   5  -3 -10   16.50   14.45   0
  -5  -3  10   19.72   24.06   0
   5   3 -10    2.10   19.03   0
  -4   3  10   11.98   20.44   0
   4  -3 -10   11.21   21.11   0
   4   3 -10    0.05   20.07   0
  -4  -3  10    6.08   23.20   0
  -3   3  10   13.61   22.12   0
  -3  -3  10    5.52   22.21   0
   3   3 -10   11.77   19.18   0
   3  -3 -10    7.51   21.19   0
  -2  -3  10   32.15   22.37   0
  -2   3  10   24.90   15.39   0
   2  -3 -10   39.26   21.10   0
   2   3 -10   38.25   20.44   0
   1  -3 -10   34.73   14.35   0
   1   3 -10   36.04   22.11   0
  -1  -3  10   51.49   25.09   0
  -1   3  10   22.73   22.99   0
   0   3 -10    7.68   15.62   0
   0  -3  10   -0.68   22.46   0
   0   3  10   10.78   22.33   0
   0  -3 -10    0.14   19.96   0
  -1   3 -10   11.87   22.35   0
   1   3  10   17.42   22.72   0
  -1  -3 -10   15.42   13.96   0
  -2  -3 -10   77.53   24.26   0
   2   3  10   86.90   25.03   0
  -2   3 -10  102.61   25.74   0
  -3  -3 -10   27.10   22.46   0
   3   3  10    7.85   21.95   0
  -3   3 -10   17.02   24.35   0
  -4  -3 -10   14.90   21.55   0
   4   3  10   30.83   21.87   0
  -4   3 -10   18.26   16.46   0
  -5   3 -10   19.29   21.10   0
   5   3  10   -0.44   22.91   0
   5   3  10   12.27   17.06   0
  -5  -3 -10   17.42   22.54   0
  -5   3 -10   -4.34   16.38   0
  -6  -3 -10   58.66   24.85   0
   6   3  10   38.86   23.42   0
  -6   3 -10   39.84   24.04   0
  -6   3 -10   52.50   15.66   0
  -7  -3 -10   26.36   26.08   0
  -7   3 -10   15.49   22.51   0
  -7   3 -10   -2.26   17.70   0
  -8  -3 -10   60.31   27.62   0
  -8   3 -10   66.14   25.42   0
  -8   3 -10   46.82   15.93   0
  -9  -3 -10   15.12   25.94   0
  -9  -3 -10    8.81   24.13   0
  -9   3 -10    1.95   16.30   0
  -9   3 -10    9.76   23.29   0
 -10  -3 -10   10.95   18.63   0
 -10  -3 -10   11.73   22.74   0
 -10   3 -10    3.07   23.51   0
 -10   3 -10    3.17   23.11   0
 -11   3 -10   -1.33   17.36   0
 -11  -3 -10    3.01   22.59   0
 -11   3 -10   17.27   22.30   0
 -11  -3 -10   19.69   20.15   0
 -12  -3 -10   10.92   25.04   0
 -12   3 -10   -0.46   16.47   0
 -12   3 -10   15.12   21.84   0
 -12  -3 -10   -6.04   27.80   0
 -13   3 -10   -7.09   24.96   0
 -13   3 -10    6.93   24.83   0
 -13  -3 -10    9.01   25.39   0
 -13  -3 -10   17.87   26.85   0
 -14   3 -10   -8.87   19.21   0
 -14   3 -10    9.16   25.91   0
 -14  -3 -10   11.37   25.92   0
 -14  -3 -10   28.83   29.75   0
 -15  -3 -10    8.96   26.48   0
 -15   3 -10   -1.89   18.68   0
 -15   3 -10    8.37   30.32   0
 -15   3 -10    9.45   19.97   0
 -15  -3 -10   24.99   32.31   0
 -16  -3 -10   16.36   28.10   0
 -16   3 -10  -11.36   19.32   0
 -16   3 -10   -6.20   20.95   0
 -16  -3 -10   -1.16   22.83   0
  14  -4 -10    1.23   27.79   0
 -14  -4  10    1.41   37.28   0
 -14   4  10   10.16   26.48   0
 -14  -4  10   -2.72   42.97   0
  13  -4 -10    7.46   20.03   0
 -13  -4  10   -2.81   37.43   0
 -13   4  10   -7.20   28.39   0
 -13  -4  10    9.65   52.71   0
 -12  -4  10   13.03   44.02   0
 -12   4  10   31.63   26.63   0
 -12  -4  10   13.03   56.74   0
  12  -4 -10   28.24   26.45   0
 -11  -4  10    7.73   45.10   0
  11  -4 -10  -10.26   26.84   0
 -11   4  10    9.62   27.11   0
 -11  -4  10    3.84   55.67   0
  10  -4 -10    5.05   17.02   0
 -10   4  10    5.16   18.42   0
  -9   4  10   -2.30   23.40   0
   9  -4 -10   15.32   17.43   0
   8  -4 -10    7.55   24.54   0
  -8   4  10   24.45   24.28   0
   7  -4 -10   13.20   24.77   0
  -7   4  10   35.66   22.81   0
  -6   4  10  -14.37   23.93   0
   6  -4 -10  -11.19   22.78   0
  -5   4  10    5.42   22.61   0
   5  -4 -10   31.92   23.55   0
  -4   4  10   42.87   24.33   0
   4  -4 -10   38.81   22.40   0
   4   4 -10   33.92   39.63   0
   4   4 -10   28.29   37.94   0
  -3   4  10    5.49   23.24   0
   3  -4 -10   23.60   21.64   0
   3   4 -10   11.51   32.60   0
   3   4 -10    8.16   29.91   0
   2   4 -10   11.84   28.39   0
  -2   4  10   17.28   24.94   0
   2  -4 -10   14.68   24.13   0
   2   4 -10    4.73   27.58   0
   1  -4 -10   -6.72   21.62   0
   1   4 -10  -10.30   27.20   0
  -1   4  10    8.34   24.60   0
   1   4 -10    6.58   27.66   0
   0   4 -10   12.66   23.16   0
   0   4 -10    8.92   28.62   0
   0   4  10    0.28   24.63   0
   0  -4 -10    4.45   28.12   0
  -1   4 -10   -1.83   24.82   0
  -1   4 -10    1.69   22.64   0
   1   4  10   14.95   18.53   0
  -1  -4 -10   11.34   27.40   0
   1   4  10   15.81   25.06   0
  -2   4 -10    5.47   23.85   0
  -2   4 -10    6.17   23.74   0
   2   4  10   16.93   17.06   0
  -2  -4 -10   -0.24   21.34   0
   2   4  10    1.31   24.74   0
  -3   4 -10    9.31   22.38   0
  -3  -4 -10    6.42   29.56   0
   3   4  10   -8.29   17.64   0
   3   4  10    5.61   31.86   0
  -3   4 -10   12.05   24.55   0
   4   4  10   40.13   24.53   0
  -4  -4 -10   37.22   29.76   0
  -4   4 -10   25.51   20.04   0
  -4   4 -10   32.45   23.11   0
  -5  -4 -10   20.72   24.30   0
   5   4  10  -25.72   27.32   0
  -5   4 -10   33.83   23.06   0
  -5   4 -10   10.38   25.20   0
   6   4  10   51.12   25.02   0
  -6   4 -10    1.20   18.02   0
  -6   4 -10   14.74   24.70   0
  -6  -4 -10    0.21   29.19   0
  -6  -4 -10    8.96   29.45   0
   7   4  10   16.98   17.67   0
  -7  -4 -10   -1.50   28.78   0
  -7   4 -10  -13.02   24.67   0
  -7   4 -10    6.20   27.05   0
  -7  -4 -10    0.07   29.64   0
   8   4  10   -3.35   17.29   0
  -8   4 -10   16.08   24.65   0
  -8  -4 -10   11.56   31.08   0
  -8   4 -10   -3.90   19.33   0
  -8  -4 -10    0.41   30.17   0
  -9   4 -10    8.28   20.00   0
   9   4  10   13.21   19.21   0
  -9  -4 -10   -6.93   33.83   0
  -9  -4 -10    6.57   31.20   0
  -9   4 -10   10.04   21.37   0
 -10   4 -10    9.73   19.64   0
 -10  -4 -10   -2.14   32.15   0
 -10   4 -10   -2.91   26.01   0
 -10  -4 -10   -9.33   36.28   0
 -11  -4 -10   -3.62   33.44   0
 -11   4 -10   -0.84   19.03   0
 -11   4 -10    6.82   28.85   0
 -11  -4 -10   -0.85   31.52   0
 -12   4 -10    2.36   28.19   0
 -12  -4 -10   -1.69   35.44   0
 -12   4 -10    6.82   29.33   0
 -12  -4 -10   -6.77   29.47   0
 -13   4 -10    1.48   31.56   0
 -13  -4 -10   16.75   45.88   0
 -13  -4 -10   -4.58   37.22   0
 -13   4 -10   -1.91   19.94   0
  -8   5  10   -5.14   28.78   0
   8  -5 -10    9.53   20.96   0
  -7   5  10   10.44   30.50   0
   7  -5 -10   13.01   29.95   0
  -6   5  10   -1.65   28.24   0
   6  -5 -10   -5.01   27.35   0
   5  -5 -10   17.61   29.54   0
  -5   5  10   -4.09   28.52   0
   4  -5 -10    6.17   34.80   0
  -4   5  10    1.55   29.61   0
   3  -5 -10   -0.92   27.74   0
  -3   5  10    6.71   30.65   0
  -2   5  10    5.37   36.00   0
  -1   5  10    3.33   42.01   0
   2   5  10   13.42   20.02   0
  -2   5 -10    1.94   32.53   0
  -2   5 -10    8.02   35.35   0
  -3   5 -10   -7.71   29.15   0
   3   5  10    6.56   28.33   0
  -3   5 -10   12.47   33.88   0
  -4   5 -10   14.82   31.80   0
   4   5  10  -11.48   28.88   0
  -4   5 -10    7.57   33.14   0
  -5   5 -10    4.48   31.99   0
  -5   5 -10    9.77   34.64   0
   5   5  10    9.32   29.34   0
   6   5  10   36.17   28.53   0
  -6   5 -10   10.67   28.38   0
  -6   5 -10    7.08   31.05   0
   7   5  10   22.14   30.60   0
  -7   5 -10   11.77   30.19   0
  -7   5 -10   29.49   33.33   0
 -21   0  11    7.72   18.75   0
  21   0 -11   -0.08   18.16   0
  19   0 -11  -13.12   17.35   0
 -19   0  11   38.01   24.11   0
  17   0 -11   10.33   15.74   0
 -17   0  11    4.81   22.88   0
  15   0 -11    4.84   14.59   0
 -15   0  11    6.00   14.76   0
 -13   0  11  401.15   22.19   0
  13   0 -11  304.66   17.26   0
 -11   0  11  251.37   16.81   0
  11   0 -11  268.44   21.16   0
   9   0 -11  311.01   21.08   0
  -9   0  11  320.12   21.46   0
  -7   0  11  697.85   23.92   0
   7   0 -11  728.30   23.01   0
  -5   0  11   38.39   19.19   0
   5   0 -11   35.65   19.47   0
  -3   0  11   86.40   21.15   0
   3   0 -11   79.36   20.02   0
   1   0 -11  372.78   18.71   0
  -1   0  11  394.26   19.07   0
  -1   0 -11   22.27   15.12   0
   1   0  11   29.45   20.50   0
   3   0  11  568.70   27.39   0
  -3   0 -11  690.27   27.49   0
   5   0  11 1146.19   26.39   0
  -5   0 -11 1272.23   25.62   0
   7   0  11   98.02   16.20   0
  -7   0 -11  118.37   22.24   0
  -9   0 -11  312.20   22.18   0
  -9   0 -11  395.76   18.88   0
 -11   0 -11   27.35   15.86   0
 -13   0 -11   -8.08   22.48   0
 -13   0 -11    6.95   16.37   0
 -15   0 -11   36.55   23.66   0
 -15   0 -11   35.70   15.91   0
 -17   0 -11   16.66   17.42   0
 -17   0 -11   42.05   25.24   0
 -19   0 -11   28.74   26.46   0
 -19   0 -11  -11.23   28.23   0
  20  -1 -11   12.96   18.13   0
 -20   1  11   19.07   26.09   0
 -20  -1  11   24.22   18.60   0
  20   1 -11   35.26   26.25   0
  19  -1 -11   -4.20   17.22   0
 -19  -1  11   21.45   17.83   0
  19   1 -11   25.51   17.21   0
 -19   1  11   14.97   18.43   0
  18   1 -11   40.96   23.36   0
 -18   1  11    3.13   16.94   0
 -18  -1  11   24.97   17.61   0
  18  -1 -11   16.91   22.84   0
 -17  -1  11   36.94   23.05   0
  17  -1 -11   13.09   15.83   0
 -17   1  11   29.23   16.60   0
  17   1 -11   18.49   21.66   0
 -16   1  11   21.51   15.04   0
  16  -1 -11    4.70   15.28   0
  16   1 -11    8.96   21.99   0
 -16  -1  11   30.19   22.26   0
 -15  -1  11  -13.72   21.51   0
  15   1 -11   17.78   20.93   0
 -15   1  11   -4.93   20.52   0
  15  -1 -11    2.76   20.22   0
  14   1 -11   14.18   13.52   0
  14  -1 -11    8.31   21.65   0
 -14  -1  11   -6.24   13.44   0
 -14   1  11   -7.37   14.83   0
 -13  -1  11   41.93   21.65   0
 -13   1  11   44.91   14.43   0
  13   1 -11   27.09   19.00   0
  13  -1 -11   26.06   19.04   0
 -12  -1  11   59.72   14.52   0
 -12   1  11   41.24   13.42   0
  12   1 -11   31.29   13.53   0
  12  -1 -11   48.32   19.62   0
 -11  -1  11  -12.01   19.66   0
  11   1 -11   -6.23   13.45   0
  11  -1 -11   -0.63   13.88   0
 -11   1  11   19.43   19.16   0
  10   1 -11   46.58   18.67   0
 -10  -1  11   29.27   14.37   0
  10  -1 -11   27.59   19.58   0
 -10   1  11   25.86   13.73   0
   9   1 -11  -12.64   12.96   0
   9  -1 -11    8.43   13.30   0
  -9  -1  11    6.35   13.67   0
  -9   1  11   -3.83   13.80   0
   8   1 -11  244.27   15.96   0
   8  -1 -11  253.37   21.48   0
  -8  -1  11  235.43   16.40   0
  -8   1  11  234.15   20.89   0
   7  -1 -11  124.83   19.52   0
  -7  -1  11   88.53   15.28   0
  -7   1  11   87.62   19.56   0
   7   1 -11  106.27   20.80   0
  -6  -1  11  125.76   22.49   0
  -6   1  11  126.45   14.65   0
   6   1 -11  135.04   15.66   0
   6  -1 -11  149.24   18.54   0
  -5  -1  11  123.56   21.80   0
   5   1 -11  106.56   21.15   0
  -5   1  11  127.88   15.11   0
   5  -1 -11  145.38   19.43   0
  -4  -1  11   -0.68   14.32   0
  -4   1  11  -11.25   12.89   0
   4  -1 -11    9.95   13.65   0
   4   1 -11    7.91   13.55   0
   3   1 -11   79.00   20.45   0
  -3   1  11   47.17   13.85   0
   3  -1 -11   55.55   14.08   0
  -3  -1  11   42.73   15.34   0
  -2   1  11 1419.84   28.79   0
   2   1 -11 1514.44   33.75   0
   2  -1 -11 1422.54   27.17   0
  -2  -1  11 1384.92   29.78   0
   1   1 -11  161.00   22.70   0
   1  -1 -11  142.37   16.22   0
  -1  -1  11  171.03   22.98   0
  -1   1  11  156.33   22.20   0
   0   1 -11  172.87   23.03   0
   0  -1 -11  159.93   22.04   0
   0  -1  11  151.45   17.94   0
   0   1  11  135.89   17.03   0
  -1  -1 -11    1.70   15.27   0
   1  -1  11   -6.22   21.59   0
   1   1  11    3.23   15.03   0
  -1   1 -11   14.85   15.45   0
  -2  -1 -11   89.90   16.22   0
  -2  -1 -11   96.53   20.43   0
   2  -1  11   65.49   21.70   0
   2   1  11   80.77   16.29   0
  -2   1 -11   75.60   21.71   0
  -3  -1 -11  131.98   22.68   0
  -3  -1 -11  152.51   28.35   0
   3  -1  11  142.07   16.01   0
   3   1  11  169.69   22.80   0
  -3   1 -11  153.37   22.34   0
  -4   1 -11  159.99   15.81   0
   4   1  11  153.85   17.32   0
   4  -1  11  140.38   21.98   0
  -4  -1 -11  126.76   18.75   0
  -4  -1 -11  143.47   23.91   0
  -5  -1 -11    6.62   16.17   0
   5  -1  11   19.92   20.00   0
   5   1  11   18.58   16.18   0
  -5  -1 -11   10.84   23.70   0
  -5   1 -11   12.09   14.49   0
  -6  -1 -11   70.53   16.14   0
   6  -1  11   72.17   15.30   0
   6   1  11   70.70   15.61   0
  -6   1 -11   67.54   15.58   0
   7  -1  11   19.56   14.06   0
   7   1  11   23.08   14.55   0
  -7   1 -11   25.54   15.62   0
  -7  -1 -11   36.06   21.46   0
   8   1  11  124.10   17.20   0
  -8   1 -11  121.71   16.08   0
  -8  -1 -11  162.23   23.16   0
  -9  -1 -11   89.60   15.81   0
  -9   1 -11   89.48   17.05   0
 -10   1 -11  122.12   22.15   0
 -10  -1 -11  119.25   16.44   0
 -11   1 -11   24.41   21.31   0
 -11  -1 -11    5.63   21.40   0
 -11   1 -11   20.92   14.76   0
 -12   1 -11   -4.39   26.73   0
 -12   1 -11   14.14   15.80   0
 -12  -1 -11   14.84   14.10   0
 -12  -1 -11   34.96   21.06   0
 -12   1 -11   48.21   22.42   0
 -13   1 -11    7.17   16.18   0
 -13  -1 -11   14.94   21.47   0
 -13   1 -11   16.36   25.99   0
 -13   1 -11   -0.16   15.75   0
 -13  -1 -11    7.67   22.13   0
 -14  -1 -11   63.85   23.89   0
 -14   1 -11   29.92   23.62   0
 -14   1 -11   50.34   22.34   0
 -14  -1 -11   60.67   24.86   0
 -15   1 -11   21.73   16.75   0
 -15  -1 -11   44.34   22.96   0
 -15   1 -11   -0.12   23.91   0
 -15  -1 -11    6.31   18.28   0
 -16   1 -11   30.91   23.72   0
 -16   1 -11   24.16   24.46   0
 -16  -1 -11   33.19   23.82   0
 -16  -1 -11   24.09   25.00   0
 -17   1 -11   20.19   25.12   0
 -17  -1 -11    9.16   26.97   0
 -17   1 -11    8.71   17.07   0
 -17  -1 -11   22.17   24.44   0
 -18   1 -11   15.00   27.45   0
 -18  -1 -11   -4.57   18.98   0
 -18   1 -11  -12.60   27.10   0
 -18  -1 -11  -20.33   28.05   0
 -19  -1 -11    3.44   20.30   0
 -19  -1 -11    3.21   27.91   0
 -19   1 -11  -14.29   20.81   0
 -19   1 -11   -1.29   27.74   0
  19   2 -11    3.75   26.98   0
 -19  -2  11   15.89   19.43   0
  19  -2 -11    5.80   18.47   0
 -19   2  11   -4.86   18.36   0
  18  -2 -11   -2.59   18.20   0
  18   2 -11   -2.18   18.19   0
 -18  -2  11   -4.80   18.67   0
 -18   2  11   -2.11   18.98   0
  17   2 -11   -2.45   18.28   0
 -17  -2  11  -11.97   26.68   0
 -17   2  11    7.75   17.58   0
  17  -2 -11   30.99   22.82   0
 -16  -2  11   70.33   24.56   0
  16  -2 -11   -3.25   22.70   0
 -16   2  11   17.22   15.86   0
  16   2 -11   15.67   16.39   0
  15  -2 -11   27.90   15.04   0
 -15  -2  11  -10.12   25.14   0
  15   2 -11  -25.96   15.96   0
 -15   2  11   34.83   22.91   0
  14   2 -11    9.69   21.12   0
 -14  -2  11   27.17   22.50   0
 -14   2  11   14.36   15.26   0
  14  -2 -11   14.95   21.13   0
  13   2 -11   21.16   14.82   0
  13  -2 -11   30.68   15.91   0
 -13  -2  11   42.49   22.87   0
 -13   2  11   45.69   15.50   0
  12  -2 -11   96.50   15.94   0
 -12   2  11  130.54   16.86   0
 -12  -2  11  125.95   21.94   0
  12   2 -11  123.34   22.28   0
 -11  -2  11  -10.66   14.30   0
  11  -2 -11   -3.31   13.72   0
 -11   2  11   31.16   19.92   0
  11   2 -11   -6.61   14.26   0
 -10  -2  11   12.69   21.85   0
  10   2 -11    7.40   19.93   0
 -10   2  11   19.90   14.37   0
  10  -2 -11    4.72   13.88   0
  -9  -2  11  -10.10   21.59   0
   9   2 -11    1.11   20.60   0
  -9   2  11   17.91   14.48   0
   9  -2 -11    5.38   13.63   0
  -8  -2  11  231.92   25.53   0
   8   2 -11  211.67   18.03   0
   8  -2 -11  220.12   20.88   0
  -8   2  11  240.52   21.24   0
   7   2 -11   24.34   14.68   0
  -7  -2  11   26.67   15.09   0
   7  -2 -11   45.36   19.34   0
  -7   2  11   28.36   14.03   0
  -6  -2  11  582.81   23.18   0
   6  -2 -11  542.25   19.59   0
  -6   2  11  606.11   24.85   0
   6   2 -11  620.19   27.83   0
   5  -2 -11   27.14   19.10   0
  -5   2  11   51.06   19.04   0
   5   2 -11   52.36   20.91   0
  -5  -2  11   25.26   22.77   0
  -4   2  11    7.23   13.26   0
   4   2 -11   -1.66   19.65   0
  -4  -2  11    1.69   22.62   0
   4  -2 -11   -3.78   13.57   0
  -3   2  11  133.58   16.05   0
   3   2 -11  126.26   22.01   0
  -3  -2  11  102.61   24.92   0
   3  -2 -11  102.21   15.36   0
  -2   2  11    6.28   13.28   0
   2   2 -11    4.27   15.88   0
  -2  -2  11   -4.03   15.92   0
   2  -2 -11   -1.12   13.48   0
   1   2 -11    8.38   21.40   0
   1  -2 -11    3.06   19.54   0
  -1  -2  11   -7.66   15.72   0
  -1   2  11    1.08   13.98   0
   0   2 -11   83.77   22.03   0
   0  -2 -11   64.14   21.27   0
   0  -2  11   50.76   15.81   0
   0   2  11   63.35   16.62   0
  -1  -2 -11   38.57   20.50   0
   1  -2  11   63.25   23.06   0
   1   2  11   45.66   16.04   0
  -1   2 -11   36.34   15.53   0
  -2  -2 -11   46.12   14.85   0
   2  -2  11   35.56   20.47   0
   2   2  11   32.85   15.09   0
  -2   2 -11   49.96   21.95   0
  -3  -2 -11   69.25   23.68   0
   3  -2  11   60.06   15.04   0
   3   2  11   65.88   18.33   0
  -3   2 -11   81.89   16.35   0
  -4  -2 -11  491.83   23.34   0
   4  -2  11  502.94   25.48   0
   4   2  11  416.51   23.38   0
  -4   2 -11  423.10   20.45   0
   5   2  11   22.66   23.21   0
  -5  -2 -11   20.34   17.32   0
   5  -2  11    1.98   20.32   0
  -5   2 -11    2.98   14.78   0
   6   2  11  326.81   26.58   0
  -6   2 -11  339.73   18.81   0
  -6  -2 -11  341.82   26.97   0
  -7   2 -11   12.89   20.95   0
  -7  -2 -11   14.42   22.06   0
   7   2  11    7.76   16.72   0
   8   2  11   80.75   17.20   0
  -8   2 -11  129.46   17.08   0
  -8  -2 -11  119.73   18.12   0
  -9   2 -11   -5.83   14.52   0
  -9   2 -11  -14.14   20.51   0
  -9  -2 -11   -8.08   16.41   0
 -10   2 -11   11.88   14.58   0
 -10   2 -11   11.79   20.97   0
 -10  -2 -11    6.96   24.18   0
 -11   2 -11   23.04   15.47   0
 -11   2 -11   17.89   15.99   0
 -11  -2 -11   -4.54   19.17   0
 -12  -2 -11   -1.47   17.62   0
 -12   2 -11  -16.84   16.91   0
 -12  -2 -11    4.58   25.18   0
 -12   2 -11    8.22   15.94   0
 -13  -2 -11   10.03   22.62   0
 -13  -2 -11   -9.84   17.66   0
 -13   2 -11   14.52   22.23   0
 -13   2 -11    1.64   23.02   0
 -14   2 -11  -30.77   25.12   0
 -14   2 -11   18.63   29.77   0
 -14  -2 -11   11.39   24.59   0
 -14   2 -11  -12.10   18.42   0
 -14  -2 -11   -8.35   27.00   0
 -15  -2 -11    6.48   18.18   0
 -15   2 -11    2.14   18.27   0
 -15  -2 -11   19.09   20.56   0
 -15   2 -11    1.83   17.55   0
 -16   2 -11   16.50   26.39   0
 -16   2 -11    5.08   18.39   0
 -16  -2 -11    9.45   30.27   0
 -16  -2 -11   19.99   19.98   0
 -17  -2 -11   -1.30   28.46   0
 -17   2 -11   11.52   19.89   0
 -17  -2 -11   11.93   21.03   0
 -17   2 -11    0.01   26.54   0
 -18  -2 -11  -25.20   29.17   0
 -18   2 -11   11.44   27.77   0
 -18   2 -11  -12.50   20.20   0
 -18  -2 -11   -1.81   32.02   0
 -17  -3  11   -2.61   28.60   0
  17  -3 -11   11.58   27.31   0
 -17   3  11    9.56   19.12   0
  17   3 -11    6.33   27.65   0
 -16  -3  11   18.43   28.56   0
  16   3 -11   -0.02   27.09   0
 -16   3  11    9.92   18.01   0
  16  -3 -11    9.33   25.88   0
 -15  -3  11   13.39   26.55   0
 -15   3  11  -13.78   24.16   0
  15   3 -11    8.86   25.80   0
  15  -3 -11    6.16   17.20   0
 -14  -3  11    4.07   26.83   0
 -14   3  11   12.70   23.50   0
  14  -3 -11   -4.62   17.54   0
  14   3 -11   21.70   24.70   0
 -13  -3  11    5.79   25.94   0
  13   3 -11    9.22   23.51   0
 -13   3  11   10.16   23.18   0
  13  -3 -11   11.98   16.44   0
 -12  -3  11   13.44   25.70   0
  12  -3 -11   -5.91   22.25   0
 -12   3  11    5.88   22.90   0
  12   3 -11   -5.49   21.88   0
 -11  -3  11   20.91   24.76   0
  11  -3 -11   11.22   15.27   0
  11   3 -11   31.40   21.93   0
 -11   3  11   15.67   14.53   0
 -10  -3  11   27.28   23.72   0
  10   3 -11    7.39   21.43   0
  10  -3 -11    4.33   21.14   0
 -10   3  11   15.29   21.37   0
  -9   3  11   53.25   20.81   0
   9   3 -11   56.49   22.21   0
  -9  -3  11   53.77   24.44   0
   9  -3 -11   46.06   15.95   0
  -8   3  11   -6.34   15.35   0
   8   3 -11   14.41   21.11   0
   8  -3 -11   27.19   22.06   0
  -8  -3  11    5.88   23.87   0
  -7   3  11   57.25   16.57   0
  -7  -3  11   57.59   24.77   0
   7  -3 -11   59.69   22.38   0
   7   3 -11   66.51   22.05   0
   6   3 -11   17.03   20.84   0
  -6   3  11   29.03   22.09   0
   6  -3 -11   36.55   22.16   0
  -6  -3  11   18.22   24.85   0
  -5   3  11    7.12   20.90   0
   5  -3 -11   34.15   20.98   0
  -5  -3  11   -5.13   24.36   0
   5   3 -11    4.60   19.33   0
  -4   3  11   22.24   15.20   0
   4  -3 -11   31.77   21.07   0
  -4  -3  11   12.01   23.80   0
   4   3 -11   18.88   20.48   0
  -3   3  11  208.48   24.10   0
   3  -3 -11  146.50   16.43   0
  -3  -3  11  200.59   27.16   0
   3   3 -11  131.34   23.44   0
  -2   3  11   84.17   17.02   0
   2  -3 -11   91.35   22.86   0
   2   3 -11   79.57   21.45   0
  -2  -3  11   87.12   24.19   0
   1   3 -11  215.71   24.37   0
  -1  -3  11  236.43   26.13   0
  -1   3  11  208.29   24.21   0
   1  -3 -11  181.49   22.74   0
   0   3 -11   60.30   24.19   0
   0  -3  11   60.57   23.63   0
   0   3  11   57.28   24.92   0
   0  -3 -11   50.23   20.34   0
  -1   3 -11   10.33   23.01   0
  -1  -3 -11   -5.01   21.42   0
   1   3  11    9.51   23.55   0
   1  -3  11    4.87   15.06   0
  -2  -3 -11   16.91   21.87   0
   2   3  11   21.53   15.90   0
  -2   3 -11   26.90   23.81   0
  -3  -3 -11   17.45   21.31   0
   3   3  11   22.88   22.42   0
  -3   3 -11   11.81   16.70   0
  -4  -3 -11    2.35   15.42   0
   4   3  11   15.56   23.56   0
  -4   3 -11   -0.10   22.87   0
  -5  -3 -11   12.63   22.91   0
  -5   3 -11    9.53   23.95   0
   5   3  11   16.24   22.80   0
  -6   3 -11   10.15   16.49   0
  -6  -3 -11   36.73   25.45   0
   6   3  11   42.87   23.44   0
  -6   3 -11   25.23   24.09   0
  -7   3 -11   54.70   22.68   0
  -7  -3 -11   33.38   26.21   0
  -7   3 -11   37.83   24.37   0
  -8   3 -11   -4.32   15.88   0
  -8  -3 -11   17.68   26.76   0
  -8   3 -11   33.53   24.75   0
  -9  -3 -11   37.33   26.28   0
  -9   3 -11   -1.21   24.17   0
  -9   3 -11   16.20   16.53   0
 -10  -3 -11   25.33   25.37   0
 -10  -3 -11    9.48   24.52   0
 -10   3 -11   19.95   17.25   0
 -10   3 -11   22.21   22.93   0
 -11  -3 -11   25.96   25.15   0
 -11   3 -11   38.28   22.70   0
 -11   3 -11   12.76   16.51   0
 -11  -3 -11   15.74   20.13   0
 -12  -3 -11    7.08   25.21   0
 -12   3 -11   -4.80   17.85   0
 -12   3 -11   15.80   23.84   0
 -12  -3 -11    1.83   28.73   0
 -13  -3 -11    3.42   26.68   0
 -13   3 -11  -10.73   18.97   0
 -13   3 -11   22.44   23.56   0
 -13  -3 -11    4.30   31.24   0
 -14   3 -11    5.22   25.53   0
 -14   3 -11   21.49   26.97   0
 -14  -3 -11   19.43   30.07   0
 -14  -3 -11    7.09   19.57   0
 -15   3 -11    3.46   32.52   0
 -15   3 -11   17.11   27.91   0
 -15  -3 -11   -2.37   18.39   0
 -15   3 -11   10.86   20.93   0
 -15  -3 -11   14.32   30.33   0
 -16  -3 -11    4.31   20.11   0
 -16   3 -11    9.97   28.11   0
 -16   3 -11   -5.83   20.63   0
 -16  -3 -11  -11.64   34.09   0
 -14   4  11   21.90   27.97   0
  14  -4 -11   14.30   26.40   0
 -14  -4  11    6.69   45.40   0
  13  -4 -11   17.11   19.88   0
 -13   4  11   21.31   18.52   0
 -13  -4  11    5.02   42.90   0
  12  -4 -11   -3.22   26.33   0
 -12   4  11   10.67   19.10   0
 -12  -4  11    3.08   51.67   0
  11  -4 -11    9.05   25.76   0
 -11   4  11   -1.01   19.13   0
 -11  -4  11   16.17   48.96   0
 -10   4  11   -0.86   18.94   0
 -10  -4  11   -0.12   45.14   0
  10  -4 -11   18.90   24.87   0
  -9   4  11   -6.70   18.01   0
   9   4 -11    1.72   35.92   0
  -9  -4  11    5.62   42.60   0
   9  -4 -11    0.92   26.06   0
   8  -4 -11   -3.22   24.32   0
  -8   4  11   18.98   17.61   0
   8   4 -11    6.28   34.64   0
  -8  -4  11    6.55   48.72   0
  -7   4  11   20.86   16.75   0
   7  -4 -11    3.02   24.60   0
   7   4 -11    7.75   33.61   0
   6   4 -11    6.14   31.93   0
  -6   4  11   14.93   23.63   0
   6  -4 -11    4.50   23.12   0
  -5   4  11  -13.74   24.41   0
   5  -4 -11   -6.49   23.00   0
   5   4 -11    0.05   27.17   0
   4  -4 -11   16.53   22.55   0
  -4   4  11    8.99   16.00   0
   4   4 -11   14.03   28.64   0
   3  -4 -11    1.57   15.21   0
   3   4 -11    2.35   27.36   0
  -3   4  11    7.84   23.28   0
   2   4 -11    7.73   23.99   0
   2   4 -11   10.57   23.01   0
   2  -4 -11    7.88   21.55   0
  -2   4  11   -3.41   16.69   0
   1   4 -11   -2.46   23.32   0
   1   4 -11    1.75   23.02   0
  -1   4  11   -1.47   23.55   0
   1  -4 -11    2.45   22.12   0
   0   4 -11   33.15   23.19   0
   0   4  11   24.01   24.39   0
   0  -4 -11   18.01   22.66   0
   0   4 -11    5.90   23.95   0
  -1  -4 -11    8.48   22.60   0
  -1   4 -11   15.42   26.37   0
  -1   4 -11   11.76   28.87   0
   1   4  11    9.03   25.73   0
  -2   4 -11   20.54   26.06   0
  -2  -4 -11   20.77   29.33   0
   2   4  11   17.07   26.07   0
  -2   4 -11   20.89   23.82   0
  -3  -4 -11   10.64   30.44   0
   3   4  11   21.22   26.56   0
  -3   4 -11   10.37   23.02   0
  -3   4 -11   17.91   25.86   0
  -4  -4 -11    0.70   23.65   0
  -4   4 -11    4.83   16.17   0
   4   4  11   -2.59   31.75   0
  -4   4 -11   32.91   25.41   0
  -5   4 -11   15.26   23.33   0
  -5   4 -11   -6.75   18.34   0
  -5  -4 -11    7.26   29.50   0
  -6  -4 -11    2.36   24.10   0
  -6   4 -11    4.22   27.33   0
  -6   4 -11   -4.55   24.85   0
  -7  -4 -11   -4.30   29.28   0
  -7  -4 -11    3.88   25.55   0
  -7   4 -11   12.07   17.31   0
  -7   4 -11   23.36   27.53   0
  -8  -4 -11    0.25   27.07   0
  -8  -4 -11   12.06   28.72   0
  -8   4 -11  -10.92   24.50   0
  -8   4 -11   16.14   26.99   0
  -9   4 -11   -1.28   18.92   0
  -9  -4 -11   16.17   35.77   0
  -9   4 -11    4.65   27.96   0
  -9  -4 -11   10.65   26.52   0
 -10   4 -11   33.47   26.89   0
 -10  -4 -11   -8.01   31.26   0
 -10  -4 -11   14.77   27.63   0
 -10   4 -11   26.81   29.13   0
 -11   4 -11   10.40   18.91   0
 -11  -4 -11   10.91   28.15   0
 -11  -4 -11   23.79   32.91   0
 -11   4 -11   -1.42   19.75   0
 -12  -4 -11   -1.29   36.65   0
 -12   4 -11   10.98   27.31   0
 -12  -4 -11    7.68   44.81   0
 -12   4 -11   -9.23   20.88   0
 -13   4 -11   -7.93   19.34   0
 -13   4 -11  -21.02   21.11   0
  -8   5  11    0.85   29.90   0
  -7   5  11   13.95   20.12   0
   7  -5 -11    0.92   29.80   0
  -6   5  11    1.56   29.28   0
   6  -5 -11    1.56   27.90   0
   5  -5 -11    4.58   28.90   0
  -5   5  11    0.97   30.15   0
   4  -5 -11    0.21   34.82   0
  -4   5  11    1.42   29.59   0
   3  -5 -11    9.37   34.73   0
  -3   5  11    8.63   38.33   0
   2  -5 -11    3.06   35.12   0
  -2   5  11    9.75   30.98   0
   1  -5 -11    0.15   40.09   0
  -1   5  11    1.42   36.00   0
   0   5  11    1.81   53.17   0
  -1   5 -11    2.07   38.81   0
  -1   5 -11    3.93   38.56   0
  -2   5 -11   -2.68   35.05   0
  -2   5 -11   -1.35   27.73   0
  -3   5 -11    7.06   36.66   0
  -3   5 -11   -2.22   27.61   0
  -4   5 -11   11.35   38.42   0
  -4   5 -11   -0.44   28.08   0
  -5   5 -11    1.60   31.46   0
  -5   5 -11    3.47   26.80   0
  -6   5 -11   -7.22   29.55   0
  -6   5 -11   21.17   32.12   0
  20   0 -12   26.11   18.76   0
 -20   0  12   -0.06   19.51   0
 -18   0  12  -24.02   17.19   0
  18   0 -12   16.08   15.90   0
  16   0 -12   92.64   16.86   0
 -16   0  12  168.55   17.11   0
 -14   0  12  107.48   22.40   0
  14   0 -12   60.64   15.41   0
  12   0 -12   33.56   13.73   0
 -12   0  12   25.98   14.51   0
  10   0 -12   30.88   18.83   0
 -10   0  12   53.18   19.02   0
   8   0 -12   -0.38   18.52   0
  -8   0  12    7.04   19.37   0
  -6   0  12  473.96   22.85   0
   6   0 -12  468.52   21.78   0
  -4   0  12  763.98   25.67   0
   4   0 -12  746.29   21.88   0
   2   0 -12    5.88   19.92   0
  -2   0  12  -12.02   19.07   0
   0   0 -12 3187.03   43.58   0
   0   0  12 2929.74   40.41   0
   2   0  12  537.95   21.52   0
  -2   0 -12  660.55   21.81   0
   4   0  12  167.83   21.72   0
  -4   0 -12  141.86   22.97   0
   6   0  12   29.29   14.64   0
  -6   0 -12   23.75   20.65   0
   8   0  12   96.49   16.85   0
  -8   0 -12  105.30   16.42   0
 -10   0 -12   73.40   25.06   0
 -10   0 -12   34.36   15.26   0
 -12   0 -12  246.96   19.60   0
 -14   0 -12   -2.68   22.95   0
 -14   0 -12   14.76   15.99   0
 -16   0 -12   30.22   25.41   0
 -16   0 -12   19.20   27.44   0
 -18   0 -12   -7.50   19.52   0
 -18   0 -12    4.78   18.49   0
 -20   1  12   22.00   26.37   0
  20  -1 -12   31.33   27.36   0
  20   1 -12  -15.43   19.59   0
 -20  -1  12   21.31   27.80   0
  19   1 -12   -8.18   18.06   0
 -19  -1  12   14.52   26.40   0
 -19   1  12    1.12   24.90   0
  19  -1 -12    4.92   17.21   0
 -18  -1  12  -12.25   25.81   0
 -18   1  12   25.69   24.10   0
  18  -1 -12  -14.10   22.58   0
  18   1 -12    7.43   23.52   0
  17  -1 -12   -2.17   15.89   0
  17   1 -12    5.09   22.33   0
 -17   1  12   21.52   22.82   0
 -17  -1  12   -2.25   16.21   0
  16   1 -12  -11.80   22.30   0
  16  -1 -12    3.87   46.02   0
  16  -1 -12    7.92   21.97   0
 -16  -1  12   15.72   23.09   0
 -16   1  12   13.40   16.00   0
  15   1 -12   -9.81   20.79   0
  15  -1 -12   28.95   21.09   0
 -15  -1  12   -9.04   15.44   0
 -15   1  12    2.85   14.81   0
  14  -1 -12   -8.70   15.47   0
 -14  -1  12   16.36   15.13   0
 -14   1  12   16.91   14.37   0
  14   1 -12    7.13   13.29   0
 -13  -1  12   42.80   20.63   0
 -13   1  12   14.93   14.74   0
  13   1 -12   15.06   19.15   0
  13  -1 -12   37.61   20.72   0
 -12  -1  12   23.99   14.19   0
 -12   1  12   32.79   14.49   0
  12   1 -12   45.19   19.81   0
  12  -1 -12   81.32   19.07   0
 -11  -1  12  208.63   17.07   0
  11   1 -12  156.71   20.80   0
  11  -1 -12  173.19   15.50   0
 -11   1  12  192.50   20.64   0
  10   1 -12  132.27   20.00   0
 -10  -1  12  137.41   20.51   0
  10  -1 -12  149.86   20.18   0
 -10   1  12  128.26   15.51   0
   9   1 -12   78.25   19.27   0
  -9   1  12   70.76   18.86   0
   9  -1 -12   71.67   13.80   0
  -9  -1  12   83.73   14.46   0
   8   1 -12   25.54   18.79   0
   8  -1 -12   24.75   18.96   0
  -8  -1  12   38.75   19.70   0
  -8   1  12   24.05   13.58   0
   7  -1 -12   47.46   19.55   0
  -7  -1  12   65.98   15.01   0
  -7   1  12   52.97   14.14   0
   7   1 -12   29.00   11.97   0
  -6  -1  12  225.16   17.65   0
  -6   1  12  257.03   16.48   0
   6   1 -12  252.52   21.63   0
   6  -1 -12  300.53   21.33   0
  -5  -1  12  246.43   17.71   0
  -5   1  12  257.24   15.88   0
   5   1 -12  252.57   21.90   0
   5  -1 -12  203.17   15.90   0
  -4  -1  12  124.05   16.86   0
  -4   1  12  125.96   14.62   0
   4   1 -12  131.17   15.73   0
   4  -1 -12  111.75   19.45   0
  -3   1  12   95.21   14.40   0
   3  -1 -12  103.42   14.55   0
  -3  -1  12  116.36   21.08   0
   3   1 -12   80.57   19.89   0
  -2   1  12    3.33   18.79   0
   2   1 -12   18.59   20.24   0
   2  -1 -12   19.70   18.57   0
  -2  -1  12    7.23   20.35   0
   1   1 -12   25.09   14.93   0
   1  -1 -12   26.99   19.59   0
  -1  -1  12   25.23   20.77   0
  -1   1  12   26.18   14.27   0
   0   1 -12   16.15   15.00   0
   0  -1 -12   19.49   20.13   0
   0  -1  12   22.08   20.90   0
   0   1  12   11.97   19.73   0
  -1  -1 -12  150.72   16.63   0
   1  -1  12  132.66   16.46   0
   1   1  12  122.29   16.36   0
  -1   1 -12  160.07   17.16   0
  -2  -1 -12  200.61   23.60   0
   2  -1  12  189.18   17.82   0
   2   1  12  184.64   18.25   0
  -2   1 -12  183.07   22.24   0
  -3  -1 -12   -5.12   21.50   0
  -3  -1 -12   14.85   25.95   0
   3   1  12    8.74   20.99   0
   3  -1  12   -9.39   15.03   0
  -3   1 -12   17.66   15.94   0
  -4  -1 -12   30.27   18.46   0
   4  -1  12   13.83   14.89   0
   4   1  12   10.50   21.92   0
  -4   1 -12   21.49   20.56   0
  -4  -1 -12   22.20   22.21   0
  -5  -1 -12  781.48   31.56   0
   5  -1  12  585.06   21.53   0
   5   1  12  566.48   21.64   0
  -5   1 -12  659.68   21.99   0
  -5  -1 -12  679.48   27.70   0
   6  -1  12  257.31   23.49   0
  -6  -1 -12  275.71   20.11   0
   6   1  12  272.31   23.05   0
  -6   1 -12  320.07   18.08   0
  -6  -1 -12  340.36   23.63   0
   7  -1  12  147.11   23.44   0
   7   1  12  134.81   21.57   0
  -7   1 -12  167.68   17.32   0
  -7  -1 -12  193.51   22.20   0
  -8   1 -12   64.01   16.11   0
  -8  -1 -12   46.94   22.25   0
   8   1  12   22.83   20.61   0
  -9   1 -12    5.75   16.10   0
  -9  -1 -12   -3.92   16.46   0
   9   1  12    6.89   15.15   0
 -10  -1 -12   16.33   15.68   0
 -10   1 -12    8.72   20.98   0
 -11   1 -12   52.33   22.32   0
 -11  -1 -12   58.25   21.41   0
 -12   1 -12   -3.35   17.22   0
 -12   1 -12   14.94   20.80   0
 -12   1 -12   -1.17   22.13   0
 -12  -1 -12   -9.23   15.64   0
 -13   1 -12   -0.40   19.97   0
 -13  -1 -12    9.43   15.09   0
 -13   1 -12   -4.32   15.66   0
 -13   1 -12    9.59   21.86   0
 -13  -1 -12   -6.56   15.98   0
 -14  -1 -12    0.77   16.52   0
 -14   1 -12    3.54   16.27   0
 -14  -1 -12   13.66   17.76   0
 -14   1 -12   15.81   15.05   0
 -15   1 -12    5.22   23.56   0
 -15   1 -12    4.80   17.65   0
 -15  -1 -12   18.88   24.79   0
 -15  -1 -12    8.49   17.32   0
 -16   1 -12   16.47   16.83   0
 -16  -1 -12   19.93   17.75   0
 -16  -1 -12   16.29   18.92   0
 -16   1 -12    3.44   17.65   0
 -17   1 -12    2.79   19.20   0
 -17  -1 -12   13.00   20.16   0
 -17   1 -12    7.86   25.74   0
 -17  -1 -12   22.51   18.93   0
 -18   1 -12  -12.11   19.38   0
 -18  -1 -12    4.88   19.46   0
 -18  -1 -12   -3.94   27.49   0
 -18   1 -12   -0.52   18.74   0
 -19   1 -12  -20.87   28.20   0
 -19  -1 -12   21.73   19.80   0
 -19   1 -12   -0.09   20.54   0
 -19  -1 -12   22.14   21.22   0
 -19  -2  12   28.56   28.13   0
  19  -2 -12   -4.49   26.38   0
 -19   2  12   18.56   19.20   0
  19   2 -12    2.53   27.55   0
  18  -2 -12   54.34   24.75   0
 -18  -2  12    3.64   27.91   0
  18   2 -12   -7.30   18.00   0
 -18   2  12    2.10   18.68   0
 -17  -2  12   22.93   26.90   0
 -17   2  12   40.01   25.05   0
  17  -2 -12   24.08   17.20   0
  17   2 -12    7.22   17.28   0
 -16  -2  12    8.19   18.29   0
  16  -2 -12   36.26   23.78   0
 -16   2  12   24.87   23.64   0
  16   2 -12   10.33   16.41   0
  15  -2 -12   42.93   17.09   0
 -15  -2  12   82.27   24.66   0
  15   2 -12   27.96   24.65   0
 -15   2  12   57.76   17.15   0
  14   2 -12    2.91   22.14   0
  14  -2 -12   35.69   21.49   0
 -14  -2  12    6.43   24.04   0
 -14   2  12   22.79   15.17   0
  13   2 -12    1.29   22.20   0
  13  -2 -12   11.08   15.10   0
 -13  -2  12   23.32   23.34   0
 -13   2  12   17.56   22.25   0
  12   2 -12  -16.19   22.03   0
 -12  -2  12  -10.00   22.37   0
 -12   2  12   23.36   15.33   0
  12  -2 -12   20.18   14.77   0
 -11  -2  12    6.93   15.91   0
 -11   2  12   -1.73   14.42   0
  11   2 -12    6.46   22.11   0
  11  -2 -12    4.11   15.37   0
 -10  -2  12   12.62   21.11   0
  10   2 -12   12.13   14.58   0
 -10   2  12   13.55   14.45   0
  10  -2 -12   15.16   14.05   0
  -9  -2  12   36.02   16.20   0
   9   2 -12   23.43   14.63   0
  -9   2  12   23.20   14.69   0
   9  -2 -12   39.95   14.69   0
  -8  -2  12   14.50   13.93   0
   8   2 -12   13.88   21.33   0
   8  -2 -12    8.81   19.50   0
  -8   2  12   23.12   19.77   0
  -7  -2  12   17.14   21.79   0
   7  -2 -12   38.73   19.42   0
  -7   2  12   19.46   19.55   0
   7   2 -12    9.49   20.36   0
   6  -2 -12   72.29   19.10   0
  -6   2  12   60.00   19.44   0
   6   2 -12   49.19   21.07   0
  -6  -2  12   45.97   16.32   0
   5  -2 -12  176.50   20.14   0
  -5   2  12  177.45   21.00   0
   5   2 -12  164.66   18.08   0
  -5  -2  12  182.82   24.33   0
  -4   2  12   -0.49   13.34   0
   4   2 -12    5.58   12.64   0
  -4  -2  12    8.57   19.21   0
   4  -2 -12   -7.68   12.84   0
  -3   2  12  148.81   16.05   0
   3   2 -12  185.12   18.50   0
  -3  -2  12  195.17   23.31   0
   3  -2 -12  197.66   20.88   0
  -2   2  12    5.83   13.37   0
   2   2 -12   11.63   15.72   0
   2  -2 -12    1.28   19.10   0
  -2  -2  12   18.42   16.95   0
  -1  -2  12  141.90   23.62   0
   1   2 -12  154.32   23.16   0
   1  -2 -12  140.21   15.04   0
  -1   2  12  127.32   15.29   0
   0   2 -12   32.97   16.01   0
   0  -2 -12   47.46   14.93   0
   0  -2  12   37.15   15.09   0
   0   2  12   40.66   21.43   0
  -1  -2 -12  365.49   24.88   0
   1  -2  12  401.03   20.82   0
   1   2  12  401.72   25.80   0
  -1   2 -12  361.29   19.36   0
  -2  -2 -12   17.38   14.13   0
   2  -2  12    4.63   15.19   0
   2   2  12   18.24   22.50   0
  -2   2 -12   -4.42   20.96   0
   3   2  12   26.02   23.19   0
  -3  -2 -12   15.02   16.82   0
   3  -2  12   22.68   21.02   0
  -3   2 -12   35.14   15.20   0
  -4  -2 -12   19.45   15.57   0
   4  -2  12   -3.73   20.21   0
   4   2  12    9.41   15.20   0
  -4   2 -12    6.39   21.83   0
  -5  -2 -12  135.13   25.27   0
   5  -2  12  135.43   22.32   0
   5   2  12  105.70   18.67   0
  -5   2 -12  135.54   16.89   0
  -6  -2 -12  102.52   18.81   0
   6   2  12   98.31   18.94   0
  -6   2 -12  113.63   16.52   0
   7   2  12  -15.89   21.81   0
  -7   2 -12    6.41   21.56   0
  -7  -2 -12   32.24   22.31   0
   8   2  12    7.01   23.09   0
  -8   2 -12    8.75   15.66   0
  -8  -2 -12    9.19   16.10   0
  -9   2 -12   -7.83   21.89   0
  -9  -2 -12    9.95   25.11   0
 -10   2 -12   22.85   14.64   0
 -10   2 -12   17.34   16.66   0
 -10  -2 -12   29.72   25.43   0
 -11   2 -12   37.61   22.28   0
 -11  -2 -12   38.01   25.72   0
 -11   2 -12   22.24   23.90   0
 -12   2 -12    0.52   23.39   0
 -12  -2 -12   15.78   16.19   0
 -12   2 -12    9.90   16.89   0
 -12  -2 -12  -12.46   18.07   0
 -13   2 -12   12.00   17.06   0
 -13   2 -12   11.22   17.25   0
 -13  -2 -12    4.91   24.24   0
 -13  -2 -12   41.44   24.27   0
 -14   2 -12   -9.17   18.25   0
 -14   2 -12   18.23   29.13   0
 -14   2 -12   18.38   24.87   0
 -14  -2 -12   17.28   17.78   0
 -14  -2 -12   25.86   26.08   0
 -15   2 -12   41.74   26.14   0
 -15  -2 -12    4.59   18.83   0
 -15   2 -12   23.01   29.57   0
 -15   2 -12  -11.55   17.46   0
 -15  -2 -12   10.54   25.20   0
 -16   2 -12    2.22   18.49   0
 -16   2 -12   -1.09   18.52   0
 -16  -2 -12   -3.90   29.63   0
 -16  -2 -12   18.06   18.66   0
 -17   2 -12   -6.57   19.24   0
 -17   2 -12   12.12   19.54   0
 -17  -2 -12   10.79   20.36   0
 -17  -2 -12   33.27   31.13   0
 -18   2 -12    8.87   19.41   0
 -18   2 -12  -18.92   21.20   0
 -17  -3  12   12.22   29.34   0
  17  -3 -12    6.21   19.58   0
  17   3 -12   11.18   27.95   0
 -17   3  12   -4.05   19.38   0
  16  -3 -12   -5.25   25.00   0
 -16  -3  12   -1.88   29.62   0
 -16   3  12    0.76   25.66   0
  16   3 -12   -2.92   27.09   0
 -15  -3  12  -12.78   26.96   0
 -15   3  12    1.74   17.69   0
  15  -3 -12    6.95   25.01   0
  15   3 -12   11.26   26.25   0
 -14  -3  12   25.43   26.91   0
 -14   3  12   26.84   16.74   0
  14  -3 -12   47.38   24.69   0
  14   3 -12    7.92   25.04   0
 -13  -3  12    2.55   24.96   0
  13  -3 -12   -1.77   15.69   0
 -13   3  12   12.48   16.42   0
  13   3 -12  -11.91   23.43   0
 -12  -3  12   22.09   27.14   0
  12  -3 -12   27.25   21.97   0
 -12   3  12   27.98   16.59   0
  12   3 -12   19.84   21.96   0
 -11  -3  12   13.06   16.29   0
  11   3 -12    9.16   22.39   0
  11  -3 -12   19.76   15.67   0
 -11   3  12   24.09   22.29   0
  10  -3 -12   31.69   21.98   0
 -10   3  12   81.20   22.05   0
  10   3 -12   47.82   22.49   0
 -10  -3  12   66.78   24.62   0
  -9   3  12   39.13   20.63   0
   9   3 -12   36.25   22.61   0
   9  -3 -12   26.10   15.35   0
  -9  -3  12   15.99   18.53   0
  -8   3  12    7.19   14.89   0
   8   3 -12   14.93   21.39   0
   8  -3 -12    6.30   15.33   0
  -8  -3  12    1.03   24.68   0
   7   3 -12    8.63   16.40   0
  -7   3  12   -8.22   15.19   0
   7  -3 -12   10.04   21.40   0
  -7  -3  12    6.14   25.14   0
   6   3 -12   31.37   21.49   0
  -6   3  12   30.51   22.03   0
   6  -3 -12   25.26   15.89   0
  -6  -3  12   26.98   24.56   0
  -5   3  12   23.10   20.84   0
   5  -3 -12   17.40   15.16   0
  -5  -3  12   16.33   25.01   0
   5   3 -12   14.93   20.80   0
  -4   3  12   69.32   22.52   0
   4  -3 -12   62.17   20.99   0
  -4  -3  12   42.89   25.81   0
   4   3 -12   17.45   21.45   0
  -3   3  12   52.10   21.53   0
   3  -3 -12   55.75   20.97   0
   3   3 -12   34.72   21.62   0
  -3  -3  12   20.33   24.72   0
   2  -3 -12   61.18   21.70   0
   2   3 -12   40.80   22.62   0
  -2  -3  12   66.12   23.57   0
  -2   3  12   53.46   16.25   0
   1   3 -12   20.60   15.32   0
   1  -3 -12   26.80   20.79   0
  -1  -3  12   18.98   24.09   0
  -1   3  12   14.80   16.39   0
   0   3 -12   62.72   24.07   0
   0  -3  12   63.21   24.18   0
   0  -3 -12   67.43   21.77   0
   0   3  12   91.22   23.40   0
  -1   3 -12    6.78   16.17   0
  -1  -3 -12    5.43   15.47   0
   1   3  12    3.42   15.64   0
   1  -3  12    0.76   23.15   0
   2  -3  12   10.92   23.56   0
   2   3  12   33.34   23.21   0
  -2  -3 -12   18.35   21.94   0
  -2   3 -12   40.14   23.59   0
  -3  -3 -12   46.97   22.67   0
   3   3  12   41.98   23.55   0
  -3   3 -12   58.50   24.88   0
  -4  -3 -12   43.11   24.81   0
   4   3  12   50.61   24.49   0
  -4   3 -12   59.30   17.74   0
  -5  -3 -12   19.63   23.48   0
   5   3  12   17.66   23.43   0
  -5   3 -12   13.76   26.62   0
  -6  -3 -12   50.65   25.56   0
   6   3  12   30.05   24.96   0
  -6   3 -12   69.97   18.28   0
  -7   3 -12   52.10   24.96   0
  -7  -3 -12   16.93   19.20   0
   7   3  12   25.54   24.90   0
  -7   3 -12   11.96   25.88   0
  -8  -3 -12   29.94   19.27   0
  -8   3 -12   32.20   17.79   0
  -8   3 -12   17.81   18.47   0
  -9   3 -12   35.86   23.69   0
  -9  -3 -12    8.99   24.82   0
  -9   3 -12   13.96   24.22   0
 -10  -3 -12   10.26   27.42   0
 -10  -3 -12   19.13   18.91   0
 -10   3 -12    5.26   24.62   0
 -10   3 -12   21.39   25.67   0
 -11  -3 -12    6.74   27.79   0
 -11   3 -12   14.97   15.89   0
 -11  -3 -12   20.76   18.11   0
 -11   3 -12   -7.38   23.94   0
 -12   3 -12   -6.75   17.24   0
 -12   3 -12   25.00   24.78   0
 -12  -3 -12   11.56   26.71   0
 -12  -3 -12    3.35   29.20   0
 -13  -3 -12   11.36   26.79   0
 -13   3 -12   13.64   27.07   0
 -13   3 -12   -0.78   18.48   0
 -13  -3 -12    5.31   29.83   0
 -14   3 -12  -15.68   19.65   0
 -14   3 -12    0.17   18.66   0
 -14  -3 -12    7.22   28.12   0
 -14  -3 -12  -14.84   28.74   0
 -15   3 -12   16.92   28.02   0
 -15   3 -12   12.50   33.23   0
 -15  -3 -12    2.02   20.37   0
 -15   3 -12   22.82   27.92   0
 -15  -3 -12  -10.44   32.15   0
 -14   4  12   10.69   20.79   0
  13  -4 -12    7.67   18.48   0
 -13   4  12   17.21   27.41   0
 -13  -4  12   12.56   44.10   0
  12  -4 -12    7.14   27.03   0
 -12   4  12    8.68   27.64   0
 -12  -4  12   11.10   43.93   0
  11   4 -12   10.04   36.45   0
 -11   4  12   21.00   26.42   0
 -11  -4  12    0.37   41.99   0
  11  -4 -12    9.72   26.81   0
  10  -4 -12    5.38   24.94   0
 -10   4  12    0.01   25.61   0
 -10  -4  12    4.37   40.31   0
  10   4 -12    3.70   31.48   0
   9   4 -12    2.83   36.06   0
  -9   4  12   22.11   26.03   0
   9  -4 -12    3.86   24.44   0
  -9  -4  12   -4.24   44.27   0
  -8   4  12   34.26   24.82   0
   8  -4 -12   10.67   23.73   0
  -8  -4  12    2.61   37.20   0
   8   4 -12   12.99   33.61   0
   7   4 -12    7.84   28.87   0
  -7   4  12   13.81   24.39   0
   7  -4 -12   -8.73   23.93   0
  -7  -4  12   15.49   34.77   0
   6  -4 -12   13.43   22.96   0
  -6   4  12   12.34   25.15   0
  -6  -4  12    1.35   31.94   0
   6   4 -12    7.31   28.57   0
  -5   4  12   19.28   22.33   0
   5   4 -12   12.78   28.77   0
   5  -4 -12   -0.11   16.40   0
  -4   4  12   21.06   25.94   0
   4   4 -12    8.83   27.57   0
   4  -4 -12   16.28   23.04   0
   3  -4 -12  -11.34   21.86   0
   3   4 -12    9.86   24.93   0
  -3   4  12    8.37   23.84   0
   2   4 -12    0.97   29.71   0
   2  -4 -12   12.35   23.62   0
  -2   4  12   -9.29   23.88   0
   1   4 -12   -2.28   24.63   0
   1  -4 -12    7.85   22.52   0
  -1   4  12   -5.70   23.57   0
   0   4 -12   27.60   26.78   0
   0   4 -12   41.60   26.73   0
   0   4  12   39.50   28.79   0
   0  -4 -12   42.49   25.53   0
  -1   4 -12    6.44   26.47   0
  -1  -4 -12   12.72   22.62   0
   1   4  12   15.34   27.51   0
  -1   4 -12    5.72   25.19   0
  -2   4 -12    9.49   24.64   0
  -2  -4 -12   10.14   24.86   0
   2   4  12    2.99   27.64   0
  -2   4 -12   20.50   24.02   0
  -3   4 -12   10.04   24.40   0
  -3   4 -12   -6.40   23.25   0
  -3  -4 -12   -0.48   26.61   0
   3   4  12   -4.42   28.35   0
  -4   4 -12    9.13   25.48   0
  -4   4 -12  -18.16   25.97   0
   4   4  12   -1.88   28.20   0
  -4  -4 -12    4.22   24.99   0
  -5   4 -12   -4.82   24.53   0
  -5  -4 -12   13.09   24.14   0
  -5   4 -12   -2.32   26.65   0
  -6   4 -12   -0.55   17.10   0
  -6  -4 -12    9.97   31.59   0
  -6   4 -12   14.42   26.99   0
  -7   4 -12   -0.72   25.85   0
  -7  -4 -12   10.16   26.18   0
  -7   4 -12   -7.28   26.85   0
  -8  -4 -12    4.24   26.49   0
  -8  -4 -12   10.30   35.30   0
  -8   4 -12    5.84   20.05   0
  -8   4 -12   24.51   26.49   0
  -9  -4 -12   -4.76   37.16   0
  -9  -4 -12    9.17   34.78   0
  -9   4 -12  -16.85   18.61   0
  -9   4 -12   13.49   19.71   0
 -10  -4 -12   14.95   37.78   0
 -10   4 -12   10.56   26.57   0
 -10   4 -12    7.23   22.71   0
 -10  -4 -12   -5.23   29.00   0
 -11  -4 -12    2.01   35.55   0
 -11   4 -12   -6.55   27.61   0
 -11  -4 -12    2.74   30.96   0
 -11   4 -12   13.38   30.13   0
 -12   4 -12   14.57   19.63   0
 -12  -4 -12   -0.59   30.14   0
 -12  -4 -12    7.09   37.25   0
 -12   4 -12    3.57   29.42   0
  -7   5  12   10.64   30.58   0
  -6   5  12    3.82   31.48   0
   6  -5 -12  -10.03   30.41   0
   5  -5 -12    4.04   28.10   0
  -5   5  12   17.01   30.02   0
   4  -5 -12    8.03   29.02   0
  -4   5  12   15.95   31.63   0
  -3   5  12    8.25   31.52   0
   3  -5 -12    6.06   37.42   0
   2  -5 -12   -2.36   28.55   0
  -2   5  12    7.51   36.15   0
   1  -5 -12    0.82   35.95   0
  -1   5  12    5.96   39.01   0
   0   5 -12    4.16   48.38   0
   0   5  12    3.02   44.45   0
   0   5 -12   -1.07   43.62   0
   0  -5 -12    4.94   40.81   0
  -1  -5 -12    3.64   55.18   0
   1   5  12    1.94   53.29   0
  -1   5 -12    8.37   39.73   0
  -1   5 -12    5.19   34.82   0
  -2   5 -12   -3.12   31.17   0
  -2   5 -12    0.36   35.60   0
  -3   5 -12    6.45   31.63   0
  -3   5 -12    6.24   37.26   0
  -4   5 -12   11.29   32.10   0
  -4   5 -12   -3.35   29.75   0
  -5   5 -12   -1.59   33.16   0
  -5   5 -12   -8.41   29.13   0
 -19   0  13   10.95   18.35   0
  19   0 -13   12.11   18.36   0
  17   0 -13   18.50   23.73   0
 -17   0  13   66.36   23.91   0
  15   0 -13   17.22   21.32   0
 -15   0  13    8.58   21.73   0
 -13   0  13   21.29   20.26   0
  13   0 -13   17.34   14.49   0
  11   0 -13   11.52   19.75   0
 -11   0  13  -12.80   20.17   0
   9   0 -13  384.48   22.40   0
  -9   0  13  398.25   18.53   0
  -7   0  13  687.42   20.02   0
   7   0 -13  251.29   14.99   0
  -5   0  13    8.32   18.65   0
   5   0 -13  -18.57   18.13   0
  -3   0  13  358.15   18.35   0
   3   0 -13  371.19   22.62   0
   1   0 -13  498.10   20.29   0
  -1   0  13  478.92   20.67   0
  -1   0 -13   11.34   14.80   0
   1   0  13   18.41   21.23   0
   3   0  13  217.23   22.63   0
  -3   0 -13  284.54   18.57   0
   5   0  13  385.37   20.08   0
  -5   0 -13  457.14   25.68   0
   7   0  13  315.82   24.32   0
  -7   0 -13  387.99   19.06   0
   9   0  13  247.69   24.60   0
  -9   0 -13  275.59   22.07   0
  -9   0 -13  312.15   24.58   0
 -11   0 -13    9.55   19.23   0
 -11   0 -13   -2.34   23.13   0
 -13   0 -13   59.46   24.20   0
 -13   0 -13   53.04   22.71   0
 -15   0 -13   24.00   25.01   0
 -15   0 -13    4.65   26.41   0
 -17   0 -13   -3.56   18.98   0
 -17   0 -13   -5.42   19.89   0
 -19   0 -13   20.30   21.39   0
 -19   0 -13    6.52   19.83   0
  20  -1 -13   11.10   18.86   0
  20   1 -13   15.62   19.02   0
 -20  -1  13   -5.73   18.94   0
 -20   1  13   -3.52   19.42   0
 -19  -1  13   11.55   19.25   0
 -19   1  13    7.39   17.57   0
  19  -1 -13   -0.77   24.29   0
  19   1 -13  -14.31   25.10   0
 -18  -1  13  -10.25   18.91   0
  18  -1 -13   35.67   17.24   0
 -18   1  13   27.07   17.33   0
  18   1 -13    7.30   24.56   0
  17   1 -13   -6.95   22.99   0
  17  -1 -13   24.81   22.32   0
 -17  -1  13   -0.72   23.27   0
 -17   1  13   12.38   15.57   0
  16   1 -13   17.52   22.58   0
  16  -1 -13   -8.13   15.87   0
 -16  -1  13   -3.48   16.11   0
 -16   1  13   33.88   22.62   0
  15   1 -13   16.75   21.80   0
  15  -1 -13   35.53   15.37   0
 -15  -1  13   20.94   16.14   0
 -15   1  13   26.24   15.04   0
 -14  -1  13  128.46   16.56   0
 -14   1  13  156.61   21.88   0
  14   1 -13  109.46   16.12   0
  14  -1 -13  108.05   15.87   0
  13   1 -13   26.38   19.79   0
 -13  -1  13   41.41   20.23   0
 -13   1  13   45.81   21.48   0
  13  -1 -13   34.54   14.64   0
 -12  -1  13   53.95   14.59   0
 -12   1  13   69.24   14.35   0
  12   1 -13   73.27   19.85   0
  12  -1 -13   83.34   20.85   0
  11   1 -13   18.71   19.38   0
 -11  -1  13   13.13   14.38   0
  11  -1 -13   33.26   19.46   0
 -11   1  13   62.12   19.83   0
  10   1 -13   14.07   19.62   0
 -10  -1  13  -10.33   19.89   0
  10  -1 -13   19.04   18.60   0
 -10   1  13    8.86   13.95   0
   9   1 -13   41.35   19.05   0
   9  -1 -13   53.94   13.19   0
  -9  -1  13   47.65   14.90   0
  -9   1  13   69.20   21.49   0
   8  -1 -13   58.89   14.73   0
  -8  -1  13   53.40   19.88   0
  -8   1  13   62.93   14.04   0
   8   1 -13   61.07   14.52   0
   7  -1 -13   12.08   18.31   0
  -7  -1  13   10.91   13.34   0
  -7   1  13   20.51   13.76   0
   7   1 -13   -6.60   18.96   0
  -6  -1  13   43.18   14.85   0
  -6   1  13   49.75   19.53   0
   6   1 -13   46.72   14.61   0
   6  -1 -13   33.85   12.04   0
  -5  -1  13   41.08   19.56   0
  -5   1  13   42.98   14.10   0
   5   1 -13   19.04   13.53   0
   5  -1 -13   40.79   19.59   0
  -4   1  13  218.96   21.12   0
   4   1 -13  212.85   22.03   0
   4  -1 -13  219.39   20.53   0
  -4  -1  13  210.40   16.79   0
  -3   1  13  306.29   21.01   0
   3   1 -13  323.07   18.90   0
   3  -1 -13  299.03   16.55   0
  -3  -1  13  291.75   24.34   0
  -2   1  13  530.21   23.76   0
   2   1 -13  574.09   21.57   0
   2  -1 -13  520.52   20.00   0
  -2  -1  13  518.90   25.53   0
   1   1 -13  170.10   17.30   0
   1  -1 -13  186.40   20.97   0
  -1  -1  13  158.17   17.10   0
  -1   1  13  180.87   16.14   0
   0   1 -13    4.29   14.65   0
   0  -1 -13  -12.85   14.55   0
   0  -1  13   19.96   21.18   0
   0   1  13    8.16   20.29   0
  -1   1 -13   38.28   15.59   0
  -1  -1 -13   69.56   20.44   0
   1  -1  13   39.98   15.94   0
   1   1  13   45.20   21.02   0
  -2  -1 -13  394.45   25.06   0
   2  -1  13  314.23   25.09   0
   2   1  13  360.91   24.10   0
  -2   1 -13  360.92   18.86   0
  -3  -1 -13  376.27   19.96   0
  -3  -1 -13  451.01   31.88   0
   3  -1  13  357.27   24.14   0
   3   1  13  340.25   24.04   0
  -3   1 -13  420.32   24.86   0
  -4  -1 -13  183.20   21.50   0
   4  -1  13  130.02   15.85   0
   4   1  13  134.27   16.24   0
  -4   1 -13  198.22   22.01   0
  -4  -1 -13  179.80   22.70   0
   5   1  13  -10.70   20.55   0
  -5  -1 -13   28.89   19.26   0
   5  -1  13   12.39   14.67   0
  -5   1 -13   26.29   14.87   0
  -5  -1 -13   24.06   20.81   0
  -6  -1 -13   38.29   26.47   0
   6  -1  13   -2.99   15.15   0
   6   1  13   26.93   21.22   0
  -6   1 -13   14.69   22.00   0
  -6  -1 -13    6.94   15.19   0
   7  -1  13  113.36   16.49   0
   7   1  13   95.93   22.55   0
  -7   1 -13  101.60   16.60   0
  -7  -1 -13  111.19   16.18   0
   8   1  13    7.14   14.40   0
   8  -1  13   -9.05   14.95   0
  -8   1 -13   -8.69   15.40   0
  -8  -1 -13   -3.98   14.83   0
  -9   1 -13    6.52   14.36   0
  -9  -1 -13   13.57   22.90   0
   9   1  13    9.66   21.31   0
 -10   1 -13   -4.53   22.06   0
 -10  -1 -13   23.93   21.45   0
 -11   1 -13   13.47   15.70   0
 -11  -1 -13   11.70   15.04   0
 -12   1 -13    9.41   17.10   0
 -12  -1 -13   30.85   22.32   0
 -12   1 -13   32.57   28.82   0
 -12   1 -13    9.52   15.28   0
 -13   1 -13   39.72   15.58   0
 -13  -1 -13   47.50   21.07   0
 -13   1 -13   37.79   27.28   0
 -13  -1 -13   35.01   24.03   0
 -13   1 -13   13.75   22.39   0
 -14  -1 -13   68.72   24.82   0
 -14   1 -13   36.03   17.55   0
 -14   1 -13   88.00   24.00   0
 -14  -1 -13   97.67   26.18   0
 -15  -1 -13   12.07   23.68   0
 -15   1 -13   -3.97   24.65   0
 -15  -1 -13    6.22   18.80   0
 -15   1 -13   11.38   23.86   0
 -16  -1 -13   30.98   24.21   0
 -16   1 -13   10.00   17.73   0
 -16   1 -13    8.82   18.52   0
 -16  -1 -13   -3.51   28.01   0
 -17   1 -13   16.51   27.13   0
 -17  -1 -13   11.54   25.89   0
 -17   1 -13    1.19   19.78   0
 -17  -1 -13  -15.86   27.95   0
 -18   1 -13   -2.56   20.14   0
 -18  -1 -13   -9.40   29.29   0
 -18   1 -13   -5.32   19.21   0
 -18  -1 -13    2.24   27.18   0
  19  -2 -13  -17.69   19.54   0
  19   2 -13   11.59   29.23   0
 -19   2  13   27.48   27.32   0
 -19  -2  13    7.84   29.30   0
  18   2 -13   -0.54   18.86   0
 -18  -2  13  -24.44   26.97   0
 -18   2  13  -22.12   26.42   0
  18  -2 -13   -9.89   17.87   0
 -17  -2  13   -4.23   18.30   0
 -17   2  13    8.81   25.22   0
  17  -2 -13   14.52   25.14   0
  17   2 -13   19.73   17.66   0
 -16  -2  13   15.12   25.65   0
  16  -2 -13    0.85   17.39   0
  16   2 -13   -5.35   25.01   0
 -16   2  13   -9.73   16.55   0
  15   2 -13   13.46   24.35   0
  15  -2 -13   25.55   22.91   0
 -15  -2  13   10.81   17.49   0
 -15   2  13    4.04   22.85   0
 -14  -2  13   28.55   24.41   0
  14   2 -13   -6.28   15.48   0
  14  -2 -13   -0.45   15.94   0
 -14   2  13   -4.08   23.18   0
 -13  -2  13   21.06   16.64   0
 -13   2  13    4.40   21.67   0
  13   2 -13    5.90   22.31   0
  13  -2 -13    8.35   15.12   0
 -12  -2  13   23.72   22.71   0
 -12   2  13   34.71   22.07   0
  12   2 -13    8.19   22.55   0
  12  -2 -13   33.23   21.20   0
 -11  -2  13   25.83   22.22   0
 -11   2  13   36.82   15.28   0
  11   2 -13    9.38   14.48   0
  11  -2 -13   29.38   21.44   0
 -10  -2  13   20.18   21.07   0
  10   2 -13   17.13   20.79   0
 -10   2  13   35.43   15.32   0
  10  -2 -13   30.83   14.61   0
  -9  -2  13   52.59   21.86   0
   9   2 -13   58.37   20.84   0
  -9   2  13   54.53   14.98   0
   9  -2 -13   37.98   14.45   0
   8   2 -13   84.48   21.35   0
  -8  -2  13   81.02   22.87   0
   8  -2 -13   72.05   20.37   0
  -8   2  13   75.99   20.83   0
  -7  -2  13   10.28   20.89   0
   7  -2 -13   11.98   13.68   0
  -7   2  13   23.93   19.82   0
   7   2 -13   27.65   20.50   0
   6  -2 -13   50.73   14.29   0
  -6   2  13   66.07   19.98   0
   6   2 -13   47.68   16.55   0
  -6  -2  13   56.19   16.34   0
  -5   2  13   26.31   19.55   0
   5   2 -13   16.49   19.33   0
  -5  -2  13    1.55   22.41   0
   5  -2 -13   16.87   13.77   0
  -4   2  13   93.01   20.07   0
   4   2 -13   84.70   21.77   0
  -4  -2  13   93.70   23.41   0
   4  -2 -13   94.81   19.10   0
  -3   2  13   28.27   19.64   0
   3   2 -13    9.00   19.82   0
   3  -2 -13   16.76   13.00   0
  -3  -2  13   14.76   15.96   0
  -2   2  13   41.17   19.79   0
   2   2 -13   33.60   20.80   0
   2  -2 -13   30.92   14.23   0
  -2  -2  13   27.97   15.33   0
   1   2 -13   31.80   16.28   0
   1  -2 -13   41.67   19.19   0
  -1  -2  13   37.04   23.13   0
  -1   2  13   27.47   14.55   0
   0   2 -13   -4.80   14.21   0
   0  -2 -13   19.21   19.56   0
   0  -2  13   24.33   20.54   0
   0   2  13   31.97   20.34   0
  -1   2 -13   65.17   21.06   0
  -1  -2 -13   41.79   19.80   0
   1   2  13   43.10   21.10   0
   1  -2  13   56.59   21.96   0
  -2  -2 -13   30.80   21.05   0
   2  -2  13   11.28   15.38   0
   2   2  13   38.07   21.73   0
  -2   2 -13    2.13   21.27   0
  -3  -2 -13   36.30   22.79   0
   3   2  13   18.98   21.66   0
  -3   2 -13   13.97   15.45   0
   3  -2  13   32.37   20.79   0
  -4  -2 -13  113.53   18.57   0
   4  -2  13  112.09   22.12   0
   4   2  13   91.64   23.17   0
  -4   2 -13  102.71   16.61   0
  -5  -2 -13    0.87   22.99   0
   5  -2  13    4.49   15.58   0
   5   2  13   35.08   20.71   0
  -5   2 -13   19.27   21.86   0
  -6  -2 -13   16.52   17.14   0
   6   2  13   17.31   22.72   0
  -6   2 -13   23.48   23.56   0
   6  -2  13   33.43   15.52   0
  -7   2 -13   58.05   16.35   0
   7   2  13   49.94   16.77   0
  -7  -2 -13   62.06   23.91   0
   8   2  13   93.46   23.74   0
  -8   2 -13   66.11   16.26   0
  -8  -2 -13   83.58   17.96   0
  -9   2 -13   31.47   16.85   0
  -9  -2 -13    8.98   25.96   0
 -10   2 -13   54.30   23.06   0
 -10  -2 -13   29.39   18.76   0
 -11   2 -13    7.68   15.63   0
 -11   2 -13   -0.12   24.00   0
 -11  -2 -13    2.04   18.23   0
 -12   2 -13   13.45   16.91   0
 -12   2 -13    5.33   23.33   0
 -12  -2 -13   10.34   26.03   0
 -13  -2 -13    5.17   16.59   0
 -13   2 -13   26.33   25.34   0
 -13  -2 -13   12.35   25.92   0
 -13   2 -13   39.60   23.38   0
 -14  -2 -13    9.98   26.64   0
 -14   2 -13    6.88   29.28   0
 -14   2 -13    9.73   16.77   0
 -14   2 -13   -8.51   18.38   0
 -14  -2 -13    4.74   27.49   0
 -15   2 -13   19.80   26.05   0
 -15   2 -13    1.54   28.15   0
 -15  -2 -13  -26.10   26.46   0
 -15   2 -13    3.07   26.59   0
 -15  -2 -13    9.70   27.05   0
 -16  -2 -13    3.36   27.50   0
 -16   2 -13   30.57   26.96   0
 -16  -2 -13    2.06   21.35   0
 -16   2 -13   13.02   26.64   0
 -17   2 -13   32.36   29.19   0
 -17   2 -13   -4.14   20.19   0
 -17  -2 -13  -32.29   30.26   0
 -17  -2 -13   25.20   28.89   0
  17  -3 -13    8.58   18.79   0
 -17  -3  13   11.80   30.94   0
 -17   3  13   22.37   27.07   0
  17   3 -13   -9.41   28.34   0
 -16  -3  13   15.80   30.09   0
  16   3 -13   29.73   27.88   0
 -16   3  13    2.36   19.17   0
  16  -3 -13   -4.52   18.83   0
 -15  -3  13   21.73   28.24   0
 -15   3  13  -10.13   24.85   0
  15  -3 -13    4.99   16.94   0
  15   3 -13   24.33   27.95   0
 -14  -3  13   -0.44   27.24   0
  14  -3 -13    7.90   23.80   0
 -14   3  13    3.66   25.39   0
  14   3 -13   -1.47   24.28   0
 -13  -3  13   59.32   27.29   0
  13   3 -13   38.09   24.42   0
  13  -3 -13   53.69   25.36   0
 -13   3  13   49.00   24.88   0
 -12  -3  13   11.25   17.81   0
  12   3 -13    5.57   23.69   0
  12  -3 -13   13.81   16.20   0
 -12   3  13   19.93   23.41   0
 -11  -3  13   42.16   24.87   0
  11  -3 -13    3.42   22.94   0
 -11   3  13   26.38   21.85   0
  11   3 -13   21.63   21.87   0
 -10   3  13   21.36   14.18   0
  10   3 -13   19.97   23.67   0
  10  -3 -13   17.26   15.74   0
 -10  -3  13   19.01   24.88   0
  -9   3  13   11.11   21.59   0
   9   3 -13    6.26   21.95   0
   9  -3 -13   -4.54   15.42   0
  -9  -3  13   17.62   24.40   0
   8  -3 -13    1.13   14.86   0
   8   3 -13   -0.36   21.85   0
  -8   3  13  -12.78   15.53   0
  -8  -3  13    2.67   24.98   0
   7   3 -13   -1.61   22.26   0
  -7   3  13    6.93   23.01   0
   7  -3 -13   12.13   21.94   0
  -7  -3  13   20.33   25.44   0
  -6   3  13   19.23   15.76   0
   6  -3 -13   19.37   15.44   0
  -6  -3  13   37.36   25.90   0
   6   3 -13   23.11   21.91   0
  -5   3  13    6.12   16.04   0
   5  -3 -13   21.90   22.55   0
  -5  -3  13   12.44   17.92   0
   5   3 -13    9.76   15.62   0
  -4   3  13    5.55   15.58   0
   4  -3 -13    3.55   21.82   0
   4   3 -13   20.89   22.28   0
  -4  -3  13   21.98   25.57   0
  -3   3  13   51.77   22.13   0
   3  -3 -13   49.21   20.77   0
   3   3 -13   37.90   22.00   0
  -3  -3  13   52.94   24.97   0
   2   3 -13   -0.35   21.66   0
  -2  -3  13   -1.76   24.28   0
  -2   3  13   10.83   15.64   0
   2  -3 -13   22.17   20.45   0
   1   3 -13   67.85   23.54   0
  -1  -3  13   94.01   24.72   0
   1  -3 -13   67.29   21.39   0
  -1   3  13   56.49   23.29   0
   0   3 -13   13.84   22.76   0
   0  -3  13   30.38   16.89   0
   0  -3 -13   26.12   20.87   0
   0   3  13   15.41   22.31   0
  -1   3 -13   14.72   23.08   0
  -1  -3 -13   -1.32   21.08   0
   1   3  13    1.29   22.86   0
   1  -3  13    2.80   16.15   0
  -2   3 -13   41.70   24.06   0
  -2  -3 -13   25.06   22.83   0
   2  -3  13   47.11   23.90   0
   2   3  13   33.06   16.85   0
  -3  -3 -13   28.74   22.18   0
   3   3  13   30.48   23.15   0
  -3   3 -13   44.17   23.58   0
  -4  -3 -13   21.33   25.04   0
   4   3  13    1.84   25.63   0
  -4   3 -13    3.01   24.83   0
  -5  -3 -13    0.50   25.44   0
   5   3  13    4.71   24.45   0
  -5   3 -13   -8.47   18.30   0
  -6  -3 -13   37.87   26.85   0
   6   3  13   41.98   23.16   0
  -6   3 -13   -0.23   24.57   0
   7   3  13    9.14   24.88   0
  -7  -3 -13   -2.62   26.22   0
  -7   3 -13   -3.12   16.80   0
  -8  -3 -13   -9.77   25.59   0
  -8   3 -13    2.76   23.33   0
  -8   3 -13   25.90   17.41   0
  -9  -3 -13   17.41   18.74   0
  -9   3 -13   -9.05   23.55   0
  -9   3 -13    7.99   17.07   0
 -10  -3 -13    9.21   19.36   0
 -10   3 -13   27.82   25.65   0
 -10   3 -13   -0.45   17.67   0
 -11  -3 -13    5.34   28.53   0
 -11   3 -13    0.95   24.10   0
 -11  -3 -13   -6.85   18.89   0
 -11   3 -13   -2.23   17.52   0
 -12  -3 -13   10.86   29.95   0
 -12   3 -13    9.34   23.19   0
 -12  -3 -13   -0.76   27.48   0
 -12   3 -13  -10.98   19.60   0
 -13  -3 -13   17.61   26.35   0
 -13   3 -13  -15.16   19.83   0
 -13   3 -13   -6.57   19.07   0
 -13  -3 -13   -0.42   28.64   0
 -14  -3 -13    8.20   28.77   0
 -14   3 -13   21.40   27.45   0
 -14   3 -13   -5.14   18.80   0
 -14  -3 -13    4.35   30.96   0
 -15   3 -13   -8.14   31.80   0
 -15   3 -13   13.33   19.54   0
 -15   3 -13    8.85   20.61   0
 -15  -3 -13   22.20   20.28   0
 -15  -3 -13   -4.34   32.31   0
  13  -4 -13   14.02   27.18   0
 -13   4  13   10.95   28.89   0
 -13  -4  13    4.09   44.12   0
  13   4 -13    1.98   28.99   0
 -12   4  13    5.52   18.34   0
  12   4 -13    0.64   35.00   0
 -12  -4  13   26.93   46.87   0
  12  -4 -13   15.13   27.34   0
 -11   4  13   -0.58   18.63   0
  11   4 -13   -4.13   31.96   0
  11  -4 -13    3.15   25.43   0
 -11  -4  13   11.17   45.38   0
 -10   4  13    4.55   18.41   0
  10  -4 -13   12.51   25.97   0
 -10  -4  13    8.31   35.97   0
  10   4 -13    7.54   32.00   0
  -9   4  13   29.39   25.08   0
   9  -4 -13    0.50   25.26   0
   9   4 -13   -0.71   31.32   0
  -9  -4  13   11.04   38.86   0
   8   4 -13    2.81   30.19   0
  -8   4  13   20.56   18.66   0
   8  -4 -13   16.89   25.60   0
  -8  -4  13   15.69   37.87   0
   7  -4 -13   19.05   18.48   0
  -7   4  13   19.53   18.00   0
  -7  -4  13   11.57   30.40   0
   7   4 -13    0.21   28.84   0
  -6   4  13  -11.39   24.59   0
  -6  -4  13   -6.10   32.99   0
   6   4 -13   -3.31   26.86   0
   6  -4 -13   -5.60   23.94   0
  -5   4  13   14.52   25.80   0
   5   4 -13    8.77   24.20   0
  -5  -4  13    9.21   29.23   0
   5  -4 -13    2.13   24.30   0
  -4   4  13    5.23   24.39   0
  -4  -4  13    5.77   33.15   0
   4  -4 -13    4.90   24.68   0
   4   4 -13    8.76   23.27   0
   3  -4 -13  -15.44   22.86   0
   3   4 -13   12.09   30.02   0
  -3   4  13    6.99   25.03   0
   2  -4 -13   24.28   22.48   0
   2   4 -13   -4.18   26.11   0
  -2   4  13  -19.96   23.79   0
   1   4 -13   -6.45   25.62   0
   1  -4 -13    8.88   23.84   0
  -1   4  13   15.51   26.52   0
   0   4 -13    2.06   24.40   0
   0  -4 -13   10.60   24.51   0
   0   4  13   16.28   24.68   0
  -1   4 -13    5.98   26.01   0
  -1  -4 -13    3.36   24.09   0
   1   4  13   -0.46   25.62   0
  -2  -4 -13   18.08   25.32   0
  -2   4 -13   12.26   26.35   0
  -2   4 -13   29.71   26.95   0
   2   4  13   15.32   27.26   0
  -3   4 -13    6.63   18.51   0
   3   4  13   20.72   27.72   0
  -3   4 -13   -3.78   24.51   0
  -3  -4 -13    2.76   25.30   0
   4   4  13    0.45   26.87   0
  -4   4 -13   26.84   24.47   0
  -4  -4 -13   -1.63   30.65   0
  -4   4 -13   -6.69   26.54   0
   5   4  13    8.95   26.84   0
  -5  -4 -13   14.23   31.39   0
  -5   4 -13   -7.34   24.43   0
  -5   4 -13   -1.10   27.32   0
  -6   4 -13   21.95   25.78   0
  -6  -4 -13   14.65   33.47   0
  -6   4 -13   -8.33   19.11   0
  -7   4 -13    0.17   26.21   0
  -7  -4 -13   16.05   35.23   0
  -7   4 -13   -7.59   19.84   0
  -8   4 -13   18.53   26.42   0
  -8  -4 -13    5.64   28.28   0
  -8  -4 -13   10.13   29.87   0
  -8   4 -13   17.72   29.11   0
  -9  -4 -13   11.61   27.88   0
  -9  -4 -13   -3.92   31.38   0
  -9   4 -13   22.39   30.00   0
  -9   4 -13   -5.42   27.02   0
 -10  -4 -13   -8.56   28.02   0
 -10  -4 -13  113.13   41.32   0
 -10   4 -13   -5.84   18.50   0
 -10   4 -13   -7.75   29.23   0
 -11  -4 -13   -9.06   35.84   0
 -11   4 -13   21.78   29.03   0
 -11   4 -13   13.00   23.15   0
 -11  -4 -13   -7.89   31.19   0
  -6   5  13   21.58   31.05   0
   5  -5 -13   -4.82   29.37   0
  -5   5  13   10.11   31.22   0
   4  -5 -13   16.49   37.68   0
  -4   5  13    4.12   30.58   0
  -3   5  13    4.26   31.65   0
   3  -5 -13   -5.19   31.23   0
  -2   5  13    4.74   32.78   0
   2  -5 -13   -2.96   29.17   0
  -1   5  13    7.28   38.88   0
   1  -5 -13   12.32   36.01   0
   0   5  13    5.77   38.98   0
   0   5 -13    5.48   39.73   0
   0  -5 -13   -2.60   36.59   0
   0   5 -13    2.98   39.83   0
  -1   5 -13    3.41   35.56   0
   1   5  13    6.37   44.96   0
  -1   5 -13    5.20   37.79   0
  -1  -5 -13   12.63   42.18   0
  -2   5 -13    4.20   29.87   0
  -2   5 -13    6.34   30.55   0
  -2  -5 -13    6.90   51.25   0
  -3   5 -13    7.26   30.03   0
  -3   5 -13   18.46   30.90   0
  -4   5 -13   -2.72   28.37   0
  -4   5 -13    6.16   33.32   0
 -20   0  14   19.03   27.19   0
  20   0 -14    3.19   18.23   0
  18   0 -14   25.63   24.67   0
 -18   0  14   27.32   25.28   0
  16   0 -14   51.84   16.86   0
 -16   0  14   99.79   22.90   0
 -14   0  14   -5.79   15.41   0
  14   0 -14  -10.45   21.12   0
 -12   0  14  147.69   16.47   0
  12   0 -14  107.77   21.03   0
  10   0 -14  144.63   15.71   0
 -10   0  14  107.10   20.97   0
  -8   0  14   -6.68   19.93   0
   8   0 -14   -1.44   20.48   0
  -6   0  14   89.88   20.41   0
   6   0 -14   70.34   14.21   0
  -4   0  14   34.28   19.59   0
   4   0 -14   56.44   19.25   0
   2   0 -14  100.60   15.36   0
  -2   0  14   69.50   20.11   0
   0   0 -14 1005.03   25.49   0
   0   0  14  891.52   24.30   0
  -2   0 -14  117.72   21.82   0
   2   0  14  116.58   21.64   0
   4   0  14  302.11   24.15   0
  -4   0 -14  375.75   18.40   0
   6   0  14  109.28   16.03   0
  -6   0 -14  132.37   22.86   0
   8   0  14   85.92   22.31   0
  -8   0 -14   83.09   22.59   0
 -10   0 -14    1.98   26.13   0
 -10   0 -14    6.58   22.47   0
 -12   0 -14  -24.00   16.69   0
 -14   0 -14   25.79   23.89   0
 -14   0 -14  -35.60   26.15   0
 -16   0 -14   44.89   26.80   0
 -16   0 -14   33.13   18.55   0
 -18   0 -14  -26.73   29.08   0
 -18   0 -14   30.88   29.69   0
  20   1 -14   -6.26   26.86   0
 -20  -1  14   -7.47   19.34   0
 -20   1  14   -7.50   19.61   0
  20  -1 -14    5.47   26.90   0
 -19  -1  14   21.98   26.38   0
 -19   1  14   -3.26   18.18   0
  19  -1 -14    1.62   18.36   0
  19   1 -14    8.02   18.44   0
 -18  -1  14   -2.07   25.74   0
  18   1 -14   -2.05   18.10   0
  18  -1 -14  -22.28   23.87   0
 -18   1  14    4.01   17.24   0
  17  -1 -14    5.82   16.30   0
  17  -1 -14    8.93   45.23   0
 -17  -1  14   -1.23   16.90   0
  17   1 -14    3.37   15.84   0
 -17   1  14   46.77   23.08   0
  16   1 -14    9.78   16.18   0
  16  -1 -14   15.07   16.13   0
 -16   1  14   12.91   16.21   0
 -16  -1  14   15.06   16.65   0
  15  -1 -14    3.48   21.67   0
 -15  -1  14   24.08   22.89   0
 -15   1  14   58.63   21.69   0
  15   1 -14  -17.04   21.70   0
 -14  -1  14    4.90   14.65   0
 -14   1  14    6.31   20.98   0
  14   1 -14    8.87   15.59   0
  14  -1 -14   19.05   20.62   0
 -13  -1  14   38.88   14.95   0
 -13   1  14   51.64   21.38   0
  13   1 -14   -1.96   19.36   0
  13  -1 -14   21.31   21.31   0
 -12  -1  14   17.09   15.67   0
  12   1 -14    0.33   13.67   0
 -12   1  14   30.41   15.36   0
  12  -1 -14   11.90   13.94   0
 -11  -1  14   57.08   14.45   0
  11   1 -14   45.70   14.39   0
  11  -1 -14   42.96   20.63   0
 -11   1  14   32.96   20.27   0
  10   1 -14   14.03   20.04   0
  10  -1 -14   36.78   14.01   0
 -10   1  14   20.55   13.89   0
 -10  -1  14   37.32   19.33   0
   9   1 -14   56.36   15.04   0
   9  -1 -14   87.08   20.74   0
  -9  -1  14   78.17   14.97   0
  -9   1  14   88.56   21.18   0
   8  -1 -14   16.37   19.16   0
  -8  -1  14   -4.19   13.79   0
  -8   1  14   -8.67   14.25   0
   8   1 -14    7.88   13.98   0
  -7  -1  14  455.79   23.41   0
  -7   1  14  380.50   18.62   0
   7   1 -14  421.34   18.32   0
   7  -1 -14  380.73   17.59   0
  -6  -1  14   75.75   20.03   0
  -6   1  14   86.05   14.67   0
   6   1 -14   63.81   13.93   0
   6  -1 -14   69.24   14.47   0
  -5  -1  14  490.30   23.45   0
  -5   1  14  477.70   18.75   0
   5   1 -14  476.75   23.11   0
   5  -1 -14  462.62   18.49   0
  -4   1  14   54.42   14.05   0
   4   1 -14   52.63   14.18   0
   4  -1 -14   48.49   20.88   0
  -4  -1  14   49.49   14.72   0
  -3   1  14    7.22   19.78   0
   3   1 -14   13.90   14.65   0
   3  -1 -14   -7.06   20.26   0
  -3  -1  14   12.62   14.33   0
   2   1 -14  111.71   21.69   0
   2  -1 -14  109.34   20.79   0
  -2  -1  14  112.64   16.13   0
  -2   1  14  111.08   21.36   0
   1   1 -14  103.47   15.49   0
   1  -1 -14   74.57   20.39   0
  -1  -1  14  101.58   16.13   0
  -1   1  14   94.48   21.02   0
   0   1 -14   40.89   20.92   0
   0  -1 -14    8.95   20.89   0
   0  -1  14   33.82   14.53   0
   0   1  14   24.36   14.41   0
  -1   1 -14   13.93   21.20   0
  -1  -1 -14  -19.38   20.37   0
   1  -1  14   -8.28   14.10   0
   1   1  14   18.29   19.86   0
  -2  -1 -14   92.43   16.42   0
   2  -1  14   64.91   15.83   0
   2   1  14   66.41   15.05   0
  -2   1 -14   78.97   16.17   0
  -3  -1 -14    4.83   20.48   0
  -3  -1 -14   -4.27   20.33   0
   3  -1  14    0.00   15.16   0
   3   1  14  -12.76   20.06   0
  -3   1 -14   -2.47   21.36   0
  -4  -1 -14   22.23   21.27   0
  -4  -1 -14   21.40   19.48   0
   4  -1  14   14.58   21.02   0
   4   1  14    8.56   15.08   0
  -4   1 -14   16.30   15.06   0
  -5  -1 -14  178.19   28.22   0
   5   1  14  155.20   17.13   0
   5  -1  14  160.69   17.00   0
  -5   1 -14  177.69   23.15   0
  -5  -1 -14  154.12   22.54   0
  -6  -1 -14   61.88   19.04   0
   6  -1  14  110.05   16.41   0
   6   1  14   57.21   16.20   0
  -6   1 -14  114.82   22.54   0
  -6  -1 -14  103.12   16.86   0
   7  -1  14  310.04   19.14   0
   7   1  14  332.47   24.18   0
  -7  -1 -14  396.03   23.22   0
  -7   1 -14  239.39   17.92   0
  -7  -1 -14  352.49   19.13   0
   8  -1  14   -5.12   20.58   0
   8   1  14   -4.46   15.73   0
  -8   1 -14   32.25   22.00   0
  -8  -1 -14   16.00   22.47   0
   9   1  14   14.25   16.02   0
  -9   1 -14   44.95   21.96   0
  -9  -1 -14   32.41   16.04   0
 -10   1 -14  171.38   17.62   0
 -10  -1 -14  148.24   18.16   0
 -11   1 -14   91.98   17.59   0
 -11  -1 -14  110.92   24.06   0
 -12   1 -14   -2.11   27.41   0
 -12   1 -14    6.88   16.16   0
 -12  -1 -14   32.93   16.70   0
 -13   1 -14    7.53   20.22   0
 -13   1 -14   23.69   16.31   0
 -13   1 -14  -10.70   16.61   0
 -13  -1 -14   19.16   17.36   0
 -14  -1 -14   -5.67   23.31   0
 -14   1 -14   -9.37   24.59   0
 -14   1 -14   13.48   23.72   0
 -14  -1 -14    1.23   17.32   0
 -15  -1 -14    4.22   25.58   0
 -15   1 -14    5.14   18.05   0
 -15  -1 -14   -8.18   27.32   0
 -15   1 -14   24.28   17.13   0
 -16   1 -14   -5.63   18.25   0
 -16   1 -14    2.05   26.62   0
 -16  -1 -14   -0.09   20.08   0
 -16  -1 -14   27.93   26.16   0
 -17   1 -14  -22.34   26.49   0
 -17  -1 -14   29.95   27.17   0
 -17   1 -14   14.50   27.89   0
 -17  -1 -14    6.31   27.39   0
 -18   1 -14   27.46   29.28   0
 -18  -1 -14   12.67   30.03   0
 -18   1 -14  -10.19   19.51   0
 -18  -1 -14    3.26   20.12   0
 -18  -2  14    7.97   27.46   0
 -18   2  14   -0.46   18.60   0
  18  -2 -14    5.85   26.01   0
  18   2 -14   -2.44   18.58   0
 -17  -2  14   28.59   27.86   0
  17  -2 -14    7.72   18.48   0
 -17   2  14   13.23   18.47   0
  17   2 -14   -4.70   18.41   0
  16   2 -14   15.56   25.39   0
  16  -2 -14   28.87   24.66   0
 -16  -2  14    2.84   27.39   0
 -16   2  14   -9.56   23.35   0
  15   2 -14   52.41   23.26   0
  15  -2 -14   19.78   16.62   0
 -15   2  14   12.55   17.15   0
 -15  -2  14    0.67   24.63   0
  14  -2 -14    6.60   15.75   0
 -14  -2  14   27.13   17.66   0
 -14   2  14  -11.10   17.16   0
  14   2 -14    2.68   16.74   0
 -13  -2  14   32.51   23.74   0
 -13   2  14   11.83   15.62   0
  13   2 -14   -8.17   15.33   0
  13  -2 -14   -9.20   21.26   0
 -12  -2  14   22.83   15.91   0
 -12   2  14   26.70   22.18   0
  12   2 -14    6.83   14.85   0
  12  -2 -14    8.50   21.97   0
 -11  -2  14   64.36   23.67   0
  11   2 -14   54.19   17.24   0
 -11   2  14   53.68   16.55   0
  11  -2 -14   73.39   21.89   0
 -10  -2  14   13.96   14.72   0
 -10   2  14   25.25   20.45   0
  10  -2 -14   33.96   21.49   0
  10   2 -14   18.87   21.44   0
  -9  -2  14   12.34   15.88   0
   9   2 -14   24.19   21.10   0
  -9   2  14   22.26   15.01   0
   9  -2 -14   17.85   14.72   0
   8   2 -14  119.48   21.69   0
  -8  -2  14  142.40   22.58   0
   8  -2 -14  129.26   15.36   0
  -8   2  14  187.95   21.94   0
   7  -2 -14    5.52   14.34   0
  -7   2  14    3.22   14.45   0
   7   2 -14    4.04   14.41   0
  -7  -2  14   -6.10   21.59   0
   6  -2 -14   11.78   19.24   0
  -6   2  14    0.64   20.17   0
   6   2 -14   -7.88   19.97   0
  -6  -2  14   -0.08   21.95   0
  -5   2  14   42.38   14.62   0
   5   2 -14   74.29   20.85   0
  -5  -2  14   55.34   15.69   0
   5  -2 -14   47.01   19.66   0
  -4   2  14   18.56   13.81   0
   4   2 -14   31.57   19.46   0
  -4  -2  14   34.20   14.53   0
   4  -2 -14    9.46   13.64   0
  -3   2  14   10.32   19.50   0
   3  -2 -14   -3.98   13.69   0
  -3  -2  14    9.20   21.06   0
   3   2 -14   11.33   21.66   0
   2   2 -14  111.99   20.74   0
   2  -2 -14   93.00   19.71   0
  -2  -2  14   95.42   23.47   0
  -2   2  14   81.79   20.29   0
   1   2 -14  219.00   19.02   0
   1  -2 -14  211.35   21.10   0
  -1  -2  14  209.39   24.37   0
  -1   2  14  199.72   21.86   0
   0   2 -14   54.06   20.86   0
   0  -2 -14   42.83   15.50   0
   0  -2  14   35.46   16.02   0
   0   2  14   21.63   15.09   0
  -1   2 -14  362.14   24.45   0
  -1  -2 -14  305.29   22.80   0
   1   2  14  323.29   25.12   0
   1  -2  14  329.57   26.11   0
   2  -2  14   15.57   14.94   0
   2   2  14  -14.34   14.12   0
  -2  -2 -14   23.20   20.69   0
  -2   2 -14   21.73   19.96   0
  -3  -2 -14   40.72   22.66   0
   3  -2  14   39.57   22.27   0
   3   2  14   32.44   22.26   0
  -3   2 -14   37.63   22.04   0
  -4  -2 -14   25.87   16.35   0
   4  -2  14   16.56   15.63   0
   4   2  14   26.31   21.63   0
  -4   2 -14    5.81   22.16   0
  -5  -2 -14   39.57   16.66   0
   5   2  14   36.61   22.47   0
   5  -2  14   31.16   16.08   0
  -5   2 -14   36.04   16.13   0
  -6  -2 -14   48.29   23.58   0
   6  -2  14    4.78   21.83   0
   6   2  14   10.62   15.76   0
  -6   2 -14    2.15   21.94   0
  -7  -2 -14   -4.41   16.83   0
   7   2  14   10.71   15.42   0
  -7   2 -14    7.39   15.56   0
   8   2  14    6.58   23.93   0
  -8   2 -14   48.74   21.15   0
  -8  -2 -14   -0.82   17.57   0
   9   2  14   17.59   17.21   0
  -9   2 -14   27.53   23.85   0
  -9  -2 -14   -3.19   24.29   0
 -10   2 -14   -6.53   17.29   0
 -10  -2 -14   15.00   17.17   0
 -11   2 -14   39.81   18.23   0
 -11  -2 -14   29.28   19.86   0
 -11   2 -14   18.27   16.36   0
 -12   2 -14   13.77   23.55   0
 -12   2 -14   21.03   17.78   0
 -12  -2 -14   21.57   26.73   0
 -13   2 -14   17.72   18.66   0
 -13  -2 -14   19.83   24.73   0
 -13   2 -14  -12.10   18.91   0
 -13  -2 -14   11.07   18.37   0
 -14   2 -14    6.77   30.29   0
 -14  -2 -14    6.67   16.78   0
 -14   2 -14   -1.20   26.35   0
 -14   2 -14   -9.83   25.48   0
 -14  -2 -14   14.44   18.02   0
 -15   2 -14   18.83   18.88   0
 -15   2 -14    9.41   21.52   0
 -15   2 -14   25.34   18.53   0
 -15  -2 -14   14.24   19.00   0
 -15  -2 -14    9.94   20.03   0
 -16   2 -14   31.59   26.84   0
 -16  -2 -14   17.11   20.51   0
 -16   2 -14   -9.42   28.22   0
 -16  -2 -14   25.55   30.49   0
 -17   2 -14   24.21   29.98   0
 -17   2 -14   10.83   19.84   0
 -17  -2 -14   23.03   32.43   0
 -17  -2 -14   -5.68   19.43   0
  16   3 -14   -3.72   28.32   0
 -16  -3  14    1.47   30.13   0
 -16   3  14    5.14   19.97   0
  16  -3 -14   21.03   27.44   0
 -15  -3  14  -11.80   27.61   0
 -15   3  14   18.97   18.34   0
  15  -3 -14  -17.90   26.03   0
  15   3 -14   22.49   28.20   0
 -14  -3  14   14.64   27.49   0
  14   3 -14    5.41   25.33   0
 -14   3  14   15.58   18.57   0
  14  -3 -14   -8.76   17.48   0
 -13  -3  14    4.21   27.80   0
  13   3 -14    1.90   18.29   0
  13  -3 -14   -0.60   24.43   0
 -13   3  14    3.60   17.11   0
 -12  -3  14   19.21   26.22   0
  12  -3 -14   13.60   16.71   0
 -12   3  14   75.22   22.84   0
  12   3 -14   17.32   17.74   0
 -11   3  14  -14.23   15.54   0
  11   3 -14   19.03   23.57   0
  11  -3 -14   37.42   22.10   0
 -11  -3  14   22.87   24.54   0
 -10   3  14   16.18   23.58   0
  10   3 -14   18.86   15.80   0
  10  -3 -14   13.03   14.42   0
 -10  -3  14   14.85   24.64   0
   9   3 -14   -3.24   15.40   0
   9  -3 -14    8.32   22.04   0
  -9   3  14    5.52   15.12   0
  -9  -3  14   21.21   24.31   0
   8   3 -14    3.65   22.65   0
  -8   3  14    1.03   22.13   0
   8  -3 -14   -5.89   21.04   0
  -8  -3  14   19.42   18.02   0
   7   3 -14    5.26   22.16   0
  -7   3  14   17.49   22.47   0
   7  -3 -14   27.75   22.21   0
  -7  -3  14    0.58   25.66   0
  -6   3  14   50.67   23.67   0
   6  -3 -14   56.89   23.09   0
  -6  -3  14   52.78   25.76   0
   6   3 -14   21.24   21.27   0
  -5   3  14   43.09   22.92   0
   5  -3 -14   23.99   15.52   0
  -5  -3  14   32.54   25.81   0
   5   3 -14   38.57   22.19   0
  -4   3  14   35.03   24.75   0
   4  -3 -14   -1.28   23.07   0
   4   3 -14   11.22   15.43   0
  -4  -3  14   39.98   23.34   0
  -3   3  14   -1.11   15.96   0
   3  -3 -14    3.16   13.47   0
   3   3 -14   -7.59   22.83   0
  -3  -3  14    7.80   18.33   0
   2   3 -14   15.23   22.43   0
  -2  -3  14   20.70   25.17   0
   2  -3 -14   13.57   15.47   0
  -2   3  14   17.94   22.15   0
   1   3 -14   14.95   17.93   0
  -1  -3  14   19.36   24.68   0
   1  -3 -14    4.00   15.62   0
  -1   3  14   17.69   17.10   0
   0   3 -14   18.37   24.35   0
   0  -3  14   -0.85   23.79   0
   0  -3 -14   -0.28   14.74   0
   0   3  14   20.11   22.32   0
  -1   3 -14   24.37   16.31   0
   1  -3  14    5.34   24.55   0
  -1  -3 -14   25.29   23.45   0
   1   3  14   31.64   24.13   0
  -2   3 -14    5.05   15.36   0
   2  -3  14   14.79   15.90   0
  -2  -3 -14   30.72   23.11   0
   2   3  14   -0.81   15.57   0
   3  -3  14   13.00   23.51   0
   3   3  14   14.60   17.53   0
  -3  -3 -14   29.07   24.28   0
  -3   3 -14   42.40   24.20   0
  -4  -3 -14    8.92   24.07   0
   4   3  14  -10.73   24.16   0
  -4   3 -14   13.73   26.58   0
  -5  -3 -14    1.60   25.81   0
   5   3  14   19.81   25.38   0
  -5   3 -14   23.46   17.97   0
  -6  -3 -14   40.10   26.23   0
   6   3  14   19.65   25.23   0
  -6   3 -14    7.28   16.95   0
  -7  -3 -14   11.45   26.78   0
  -7   3 -14   17.46   24.54   0
   7   3  14   14.53   17.85   0
  -8  -3 -14    6.42   26.58   0
  -8   3 -14   -2.90   16.73   0
   8   3  14   -8.08   18.64   0
  -8   3 -14    0.56   24.32   0
  -9   3 -14  -22.52   24.72   0
  -9  -3 -14   -0.44   27.37   0
  -9   3 -14    3.12   25.85   0
 -10  -3 -14   22.57   27.27   0
 -10   3 -14   25.70   24.74   0
 -10   3 -14    6.75   25.58   0
 -11  -3 -14   12.13   17.75   0
 -11  -3 -14   17.01   28.74   0
 -11   3 -14   11.18   18.02   0
 -11   3 -14    7.16   25.58   0
 -12  -3 -14   -8.29   20.94   0
 -12   3 -14   14.83   27.15   0
 -12  -3 -14   21.87   19.04   0
 -12   3 -14    7.29   27.46   0
 -13  -3 -14   21.14   31.17   0
 -13   3 -14    6.13   26.25   0
 -13   3 -14   56.55   28.62   0
 -13  -3 -14    3.21   27.74   0
 -14  -3 -14    6.40   20.67   0
 -14   3 -14   13.28   29.86   0
 -14   3 -14   15.40   27.15   0
 -14  -3 -14    9.35   30.84   0
  13   4 -14   -0.19   36.51   0
 -13   4  14  -16.25   19.45   0
 -12   4  14    4.28   28.50   0
  12   4 -14    9.94   27.79   0
  12  -4 -14    3.09   26.53   0
 -12  -4  14    6.53   44.30   0
 -11   4  14   29.72   26.94   0
  11  -4 -14   22.08   27.21   0
 -11  -4  14    5.11   36.40   0
  11   4 -14    5.31   32.79   0
  10   4 -14   -1.40   32.99   0
 -10   4  14   -0.62   26.56   0
  10  -4 -14    0.96   26.82   0
 -10  -4  14   19.26   35.23   0
   9   4 -14    3.50   31.50   0
  -9   4  14   32.23   25.87   0
   9  -4 -14   -2.03   25.49   0
  -9  -4  14    2.28   41.58   0
   8  -4 -14    3.26   25.19   0
  -8   4  14   32.80   27.27   0
  -8  -4  14   -9.70   41.94   0
   8   4 -14   10.61   30.62   0
  -7   4  14   40.08   27.13   0
  -7  -4  14    1.48   37.37   0
   7   4 -14    2.43   24.64   0
   7  -4 -14   11.73   18.20   0
  -6   4  14   -0.78   17.55   0
  -6  -4  14    6.21   35.26   0
   6   4 -14   -3.98   24.05   0
   6  -4 -14   19.17   25.66   0
  -5   4  14   14.14   25.41   0
   5   4 -14    4.28   23.73   0
  -5  -4  14    6.53   29.17   0
   5  -4 -14    5.24   24.50   0
  -4  -4  14    2.59   34.77   0
   4  -4 -14   16.27   23.75   0
   4   4 -14    5.73   23.33   0
  -4   4  14   10.12   24.96   0
  -3  -4  14   18.57   28.53   0
   3  -4 -14   -0.13   17.36   0
   3   4 -14   21.66   31.08   0
  -3   4  14   32.90   18.27   0
   2  -4 -14    2.10   24.31   0
   2   4 -14   14.68   24.76   0
  -2   4  14  -10.57   25.16   0
   1  -4 -14    8.87   24.89   0
   1   4 -14   18.56   26.49   0
  -1   4  14   15.67   25.67   0
   0  -4 -14   11.84   18.21   0
   0   4 -14    3.95   25.00   0
   0   4  14   23.84   27.18   0
  -1  -4 -14   10.42   24.43   0
  -1   4 -14   -3.67   18.01   0
   1   4  14   11.94   26.04   0
  -2  -4 -14   14.21   24.86   0
  -2   4 -14    9.50   26.86   0
   2   4  14   10.51   28.78   0
  -3   4 -14   -8.94   27.51   0
  -3   4 -14    4.07   26.01   0
   3   4  14    0.88   27.95   0
  -3  -4 -14   14.85   24.74   0
  -4   4 -14   14.41   26.89   0
   4   4  14   -0.24   27.13   0
  -4  -4 -14   -1.63   25.18   0
  -4   4 -14   14.23   26.02   0
  -5   4 -14   16.23   25.62   0
   5   4  14    9.76   34.46   0
  -5  -4 -14   -9.36   25.91   0
  -5   4 -14   -8.32   26.68   0
  -6  -4 -14    2.58   26.43   0
  -6   4 -14   17.95   27.45   0
  -6   4 -14   17.50   21.50   0
  -7   4 -14   28.20   26.86   0
  -7  -4 -14    4.30   28.80   0
  -7   4 -14   -6.77   28.17   0
  -8   4 -14    6.62   28.20   0
  -8  -4 -14    3.24   30.43   0
  -8   4 -14   10.53   30.47   0
  -9   4 -14   -4.25   28.07   0
  -9  -4 -14   15.58   30.15   0
  -9  -4 -14    6.55   32.07   0
  -9   4 -14   14.39   29.77   0
 -10  -4 -14   23.01   35.00   0
 -10  -4 -14   -4.88   28.35   0
 -10   4 -14   12.54   29.85   0
 -10   4 -14    8.47   27.93   0
 -11  -4 -14    1.26   30.77   0
 -11   4 -14   13.32   21.00   0
 -11   4 -14  -15.33   29.73   0
  -5   5  14    4.28   32.60   0
  -4   5  14    8.99   31.65   0
   3  -5 -14   -9.56   28.63   0
  -3   5  14    5.69   31.96   0
   2  -5 -14   -8.53   30.53   0
  -2   5  14   12.35   32.64   0
   1   5 -14   -0.62   41.78   0
   1  -5 -14    7.30   37.43   0
  -1   5  14    1.04   32.94   0
   1   5 -14    8.54   40.81   0
   0   5 -14    2.62   36.47   0
   0  -5 -14    6.19   37.64   0
   0   5  14   -8.33   39.07   0
   0   5 -14   13.66   37.06   0
  -1   5 -14    8.26   27.69   0
   1   5  14   -1.43   32.60   0
  -1   5 -14   10.79   30.67   0
  -1  -5 -14   -5.57   36.38   0
  -2   5 -14    8.99   40.52   0
   2   5  14    4.41   43.90   0
  -2   5 -14   -4.71   38.22   0
  -3   5 -14    2.73   31.87   0
  19   0 -15  -10.83   19.18   0
 -19   0  15   -9.29   19.54   0
  17   0 -15   11.38   24.43   0
 -17   0  15   -5.48   24.95   0
 -15   0  15   -2.34   15.41   0
  15   0 -15   11.01   21.50   0
  13   0 -15   10.04   21.33   0
 -13   0  15    9.74   15.30   0
 -11   0  15   23.55   20.29   0
  11   0 -15    4.63   20.12   0
   9   0 -15  222.54   21.89   0
  -9   0  15  245.15   17.46   0
  -7   0  15  288.44   23.88   0
   7   0 -15  293.53   21.48   0
  -5   0  15  267.53   16.68   0
   5   0 -15  279.10   16.82   0
   3   0 -15  661.63   21.21   0
  -3   0  15  619.51   25.67   0
   1   0 -15    1.95   14.49   0
  -1   0  15   -0.74   14.49   0
  -1   0 -15   78.81   22.05   0
   1   0  15   47.59   15.70   0
   3   0  15   10.76   20.61   0
  -3   0 -15    1.40   14.76   0
   5   0  15   39.98   15.48   0
  -5   0 -15   67.47   15.66   0
   7   0  15  259.33   23.99   0
  -7   0 -15  320.03   18.84   0
  -9   0 -15  194.53   20.56   0
   9   0  15  169.96   23.57   0
  -9   0 -15  164.37   17.30   0
 -11   0 -15   20.88   27.35   0
 -11   0 -15    8.40   16.78   0
 -13   0 -15   69.72   23.93   0
 -15   0 -15   22.77   18.07   0
 -15   0 -15   22.60   26.33   0
 -17   0 -15  -13.68   19.00   0
 -17   0 -15  -22.49   28.26   0
 -19  -1  15   -5.84   27.24   0
 -19   1  15    8.52   28.04   0
  19  -1 -15   -5.22   19.17   0
  19   1 -15  -11.61   26.81   0
 -18  -1  15   16.39   18.88   0
  18   1 -15    4.12   25.01   0
 -18   1  15    7.13   25.53   0
  18  -1 -15   14.46   18.06   0
  17   1 -15   -2.21   24.47   0
  17  -1 -15  -28.38   23.20   0
  17  -1 -15    8.31   42.18   0
 -17  -1  15   -2.53   26.21   0
 -17   1  15   -6.76   16.58   0
  16   1 -15    7.60   16.48   0
  16  -1 -15   -2.91   15.61   0
 -16  -1  15    9.69   23.07   0
 -16   1  15   21.42   22.97   0
 -15  -1  15   43.87   21.97   0
 -15   1  15   -2.44   16.71   0
  15   1 -15   -7.25   15.71   0
  15  -1 -15   18.35   15.86   0
 -14  -1  15   56.87   23.37   0
 -14   1  15   57.80   16.00   0
  14   1 -15   20.89   22.75   0
  14  -1 -15   48.81   15.69   0
 -13  -1  15   52.13   16.06   0
 -13   1  15   34.88   15.04   0
  13   1 -15   34.80   16.71   0
  13  -1 -15   -2.05   14.71   0
 -12  -1  15   50.21   21.18   0
  12   1 -15   28.43   14.50   0
 -12   1  15   37.71   20.97   0
  12  -1 -15    9.56   20.74   0
  11   1 -15   28.55   13.11   0
 -11  -1  15    1.73   19.88   0
  11  -1 -15    6.46   14.59   0
 -11   1  15   10.30   14.44   0
  10   1 -15   25.36   14.32   0
 -10  -1  15   17.96   15.04   0
  10  -1 -15   60.30   19.75   0
 -10   1  15   61.07   14.20   0
   9   1 -15   38.97   19.49   0
   9  -1 -15   33.51   14.07   0
  -9  -1  15   39.14   21.02   0
  -9   1  15   34.48   13.94   0
   8  -1 -15  127.43   15.95   0
  -8  -1  15  156.68   21.00   0
  -8   1  15  139.47   16.60   0
   8   1 -15  120.13   14.91   0
  -7  -1  15   76.07   15.30   0
  -7   1  15   87.08   20.44   0
   7   1 -15   80.33   14.67   0
   7  -1 -15   67.75   14.38   0
  -6  -1  15   59.16   20.79   0
  -6   1  15   57.50   14.95   0
   6   1 -15   57.78   14.33   0
   6  -1 -15   47.40   15.33   0
  -5  -1  15    6.10   19.43   0
  -5   1  15    2.32   20.37   0
   5   1 -15   -1.21   14.25   0
   5  -1 -15   -4.40   19.71   0
  -4   1  15   65.18   20.68   0
   4   1 -15   70.39   19.77   0
   4  -1 -15   75.98   14.57   0
  -4  -1  15   52.13   14.45   0
  -3   1  15   29.33   14.85   0
   3   1 -15   36.65   14.22   0
   3  -1 -15   23.02   14.31   0
  -3  -1  15   40.15   20.85   0
   2   1 -15   31.38   14.65   0
   2  -1 -15   41.26   20.45   0
  -2  -1  15   16.94   15.01   0
  -2   1  15   33.02   19.34   0
   1   1 -15   30.68   20.36   0
   1  -1 -15   36.39   20.01   0
  -1  -1  15   21.49   14.83   0
  -1   1  15   28.15   14.66   0
   0   1 -15    7.12   14.78   0
   0  -1 -15   31.18   14.45   0
   0  -1  15   28.01   19.93   0
   0   1  15   16.54   14.44   0
  -1   1 -15  123.69   17.01   0
  -1  -1 -15  152.94   23.17   0
   1  -1  15   87.80   22.11   0
   1   1  15  140.79   21.73   0
  -2   1 -15  341.43   24.03   0
  -2  -1 -15  382.53   19.50   0
   2  -1  15  293.00   18.62   0
   2   1  15  293.02   23.77   0
  -3  -1 -15  133.02   16.69   0
   3  -1  15  136.22   23.16   0
   3   1  15  128.56   21.95   0
  -3   1 -15  148.95   22.56   0
  -4  -1 -15   92.13   16.83   0
  -4  -1 -15   85.55   29.11   0
   4  -1  15   65.71   17.19   0
   4   1  15   90.90   21.08   0
  -4   1 -15   86.24   17.01   0
  -5  -1 -15   47.54   20.36   0
   5  -1  15   30.46   15.26   0
   5   1  15   57.33   20.65   0
  -5   1 -15   25.54   17.27   0
  -5  -1 -15   45.41   21.45   0
  -6  -1 -15   38.08   18.88   0
   6  -1  15   30.76   16.10   0
   6   1  15   54.70   21.82   0
  -6   1 -15   59.17   16.05   0
  -6  -1 -15   38.09   15.47   0
  -7  -1 -15    9.95   25.87   0
   7  -1  15   25.40   15.02   0
   7   1  15    8.39   14.87   0
  -7   1 -15   -8.05   21.50   0
  -7  -1 -15   11.40   22.70   0
   8   1  15   27.89   16.34   0
   8  -1  15   29.82   21.18   0
  -8   1 -15   53.06   16.35   0
  -8  -1 -15   24.46   16.39   0
   9   1  15   -8.34   14.59   0
  -9   1 -15    8.52   16.77   0
  -9  -1 -15    1.00   22.56   0
  10   1  15    9.98   14.80   0
 -10   1 -15   37.32   23.33   0
 -10  -1 -15   43.72   23.08   0
 -11   1 -15   13.71   23.35   0
 -11  -1 -15    4.36   16.16   0
 -12   1 -15   35.25   16.10   0
 -12   1 -15    4.80   27.08   0
 -12  -1 -15   25.34   24.49   0
 -13   1 -15   22.66   27.44   0
 -13   1 -15   34.16   24.09   0
 -13   1 -15   53.77   25.48   0
 -13  -1 -15    4.66   23.67   0
 -14   1 -15   -4.13   24.62   0
 -14  -1 -15   13.21   17.75   0
 -14   1 -15   10.95   27.77   0
 -14   1 -15   23.46   25.59   0
 -14  -1 -15  -10.15   27.33   0
 -15   1 -15   25.48   17.80   0
 -15   1 -15   -3.52   18.75   0
 -15  -1 -15   22.32   16.99   0
 -15  -1 -15   -7.59   19.66   0
 -16   1 -15   17.09   18.54   0
 -16   1 -15   19.13   19.13   0
 -16  -1 -15   16.22   27.01   0
 -16  -1 -15   -3.76   18.87   0
 -17   1 -15    2.69   28.11   0
 -17  -1 -15   -2.14   20.28   0
 -17   1 -15   -7.60   20.47   0
 -17  -1 -15  -15.33   20.93   0
 -18   2  15   30.16   18.98   0
  18  -2 -15    6.93   18.53   0
 -18  -2  15   -0.26   20.84   0
  18   2 -15   -0.45   27.54   0
 -17  -2  15   19.91   18.35   0
  17   2 -15   -4.08   18.37   0
  17  -2 -15   -7.59   26.35   0
 -17   2  15   28.78   26.19   0
  16   2 -15   -5.50   18.98   0
  16  -2 -15   -6.11   17.69   0
 -16  -2  15    8.96   18.31   0
 -16   2  15   17.23   17.42   0
  15   2 -15   17.01   24.69   0
  15  -2 -15   -1.08   22.96   0
 -15  -2  15   19.46   18.01   0
 -15   2  15   25.55   23.94   0
 -14  -2  15   12.06   23.38   0
 -14   2  15   -3.33   24.14   0
  14   2 -15    3.44   16.03   0
  14  -2 -15    2.57   15.85   0
 -13  -2  15   12.77   23.87   0
 -13   2  15   18.50   21.66   0
  13   2 -15   -8.07   21.32   0
  13  -2 -15   -0.48   16.06   0
 -12  -2  15   11.97   22.89   0
 -12   2  15    9.37   16.27   0
  12   2 -15    6.66   22.15   0
  12  -2 -15   25.99   15.90   0
 -11  -2  15    8.17   23.60   0
  11   2 -15   23.23   16.54   0
 -11   2  15   13.60   22.09   0
  11  -2 -15   28.04   16.16   0
 -10  -2  15   35.15   24.16   0
  10   2 -15   21.48   21.26   0
 -10   2  15   23.58   21.45   0
  10  -2 -15   29.45   15.63   0
  -9  -2  15   26.28   23.15   0
   9   2 -15   16.73   16.43   0
  -9   2  15   32.70   20.62   0
   9  -2 -15   45.98   20.01   0
  -8  -2  15  163.77   18.24   0
   8  -2 -15  156.85   21.64   0
  -8   2  15  146.53   16.14   0
   8   2 -15  159.47   17.75   0
   7  -2 -15  -10.88   13.94   0
  -7   2  15   10.01   14.71   0
   7  -2 -15    3.90   18.72   0
   7   2 -15   11.36   14.42   0
  -7  -2  15   17.48   22.99   0
   6  -2 -15    2.35   13.95   0
  -6   2  15   21.10   14.71   0
   6  -2 -15    3.81   27.68   0
   6   2 -15    9.20   20.24   0
  -6  -2  15    9.57   22.30   0
  -5   2  15   27.96   21.61   0
   5  -2 -15   14.32   27.71   0
   5   2 -15   31.28   15.74   0
  -5  -2  15   46.08   23.53   0
   5  -2 -15   57.98   14.62   0
  -4   2  15  164.41   21.22   0
   4  -2 -15  190.57   21.16   0
   4   2 -15  185.79   21.62   0
  -4  -2  15  176.81   19.32   0
   4  -2 -15  158.61   15.91   0
  -3   2  15   -2.94   20.29   0
   3   2 -15   -4.15   20.72   0
   3  -2 -15   -5.25   19.66   0
   3  -2 -15   13.99   14.23   0
  -3  -2  15   12.36   23.98   0
   2   2 -15  143.09   16.32   0
   2  -2 -15  174.46   21.07   0
  -2  -2  15  169.20   17.90   0
  -2   2  15  146.40   16.69   0
   1   2 -15    7.73   14.30   0
   1  -2 -15    3.19   20.16   0
  -1  -2  15   29.76   21.16   0
  -1   2  15   11.98   14.01   0
   0   2 -15   56.91   20.82   0
   0  -2 -15   37.47   14.96   0
   0  -2  15   40.30   15.99   0
   0   2  15   25.02   15.08   0
  -1   2 -15    2.81   14.93   0
   1  -2  15   -4.95   15.51   0
  -1  -2 -15  -10.03   20.83   0
   1   2  15    3.80   20.41   0
  -2   2 -15   18.75   23.16   0
  -2  -2 -15   21.16   20.87   0
   2  -2  15   13.72   23.43   0
   2   2  15   -5.97   20.38   0
   3  -2  15   -5.43   21.60   0
  -3  -2 -15   -1.40   16.54   0
   3   2  15    3.28   14.98   0
  -3   2 -15   17.44   21.06   0
  -4  -2 -15   32.98   15.71   0
   4  -2  15   24.80   22.80   0
   4   2  15   18.40   15.33   0
  -4   2 -15   19.67   15.67   0
  -5  -2 -15   28.88   22.76   0
   5  -2  15   24.87   15.11   0
   5   2  15   15.85   23.51   0
  -5   2 -15   48.44   21.50   0
  -6  -2 -15   31.08   17.16   0
   6  -2  15   -1.42   22.43   0
   6   2  15   31.52   15.78   0
  -6   2 -15   15.97   15.00   0
  -7  -2 -15   13.26   17.59   0
   7   2  15   16.66   16.86   0
  -7   2 -15   48.82   21.13   0
  -8  -2 -15   79.42   18.46   0
   8   2  15   93.01   26.89   0
  -8   2 -15  106.60   17.27   0
   9   2  15    7.75   17.84   0
  -9   2 -15   25.57   16.76   0
  -9  -2 -15   42.86   26.04   0
 -10   2 -15   -7.20   23.66   0
 -10  -2 -15   -0.27   24.90   0
 -11   2 -15    9.55   17.12   0
 -11   2 -15   28.46   25.02   0
 -11  -2 -15   10.73   25.64   0
 -12   2 -15   16.01   24.44   0
 -12   2 -15   10.96   25.87   0
 -12  -2 -15   31.19   26.62   0
 -13   2 -15    7.11   17.44   0
 -13  -2 -15   17.24   19.48   0
 -13   2 -15    9.16   25.13   0
 -13  -2 -15   -1.28   28.67   0
 -14  -2 -15   13.09   26.47   0
 -14   2 -15    9.47   29.29   0
 -14   2 -15   14.63   19.02   0
 -14  -2 -15    5.22   20.47   0
 -14   2 -15   11.15   26.66   0
 -15   2 -15   25.47   29.03   0
 -15   2 -15   10.82   18.79   0
 -15   2 -15    5.67   27.18   0
 -15  -2 -15   -9.33   21.91   0
 -15  -2 -15   11.14   18.59   0
 -16   2 -15   15.34   28.53   0
 -16  -2 -15   12.50   22.45   0
 -16   2 -15    3.12   21.26   0
 -16  -2 -15    4.84   29.73   0
 -16  -3  15   23.13   30.05   0
 -16   3  15   22.46   28.13   0
  16  -3 -15   12.48   20.22   0
  16   3 -15   -8.65   29.46   0
 -15  -3  15   -2.44   28.18   0
  15  -3 -15    1.18   18.10   0
 -15   3  15   16.15   19.05   0
  15   3 -15   -5.11   24.90   0
 -14  -3  15   -1.00   27.55   0
  14  -3 -15   -6.22   25.44   0
  14   3 -15    2.83   26.46   0
 -14   3  15   20.45   18.61   0
 -13  -3  15    5.67   25.97   0
  13   3 -15    5.05   25.63   0
  13  -3 -15   -5.47   17.98   0
 -13   3  15   15.90   24.00   0
  12  -3 -15   11.79   23.81   0
 -12   3  15   -4.22   17.88   0
  12   3 -15    8.95   24.83   0
 -12  -3  15   -3.79   26.83   0
 -11   3  15  -17.35   22.74   0
  11   3 -15   -3.99   24.34   0
  11  -3 -15   13.31   16.07   0
 -11  -3  15    6.75   18.67   0
 -10   3  15   10.28   22.47   0
  10   3 -15    9.57   24.81   0
  10  -3 -15   -9.23   23.15   0
 -10  -3  15    4.36   17.58   0
  -9   3  15   19.71   23.35   0
   9   3 -15   20.88   23.35   0
   9  -3 -15   19.71   21.52   0
  -9  -3  15   18.08   24.14   0
   8   3 -15   13.35   23.03   0
  -8   3  15    9.16   15.66   0
   8  -3 -15   11.79   15.59   0
  -8  -3  15    9.49   25.34   0
  -7   3  15   11.97   16.32   0
   7  -3 -15   21.67   22.45   0
  -7  -3  15   11.54   19.06   0
   7   3 -15    6.42   16.71   0
  -6   3  15   12.27   15.93   0
   6  -3 -15    2.83   21.74   0
  -6  -3  15   20.66   26.03   0
   6   3 -15    9.14   23.34   0
  -5   3  15   28.14   21.89   0
   5  -3 -15    6.43   22.67   0
  -5  -3  15    1.78   26.39   0
   5   3 -15   34.33   22.51   0
  -4   3  15    5.93   23.53   0
   4  -3 -15   16.03   14.99   0
   4   3 -15    5.49   22.56   0
  -4  -3  15    6.17   26.27   0
   3  -3 -15   25.14   24.28   0
   3   3 -15   29.53   22.75   0
  -3  -3  15   30.61   26.07   0
  -3   3  15   20.58   16.61   0
   2   3 -15   19.62   22.57   0
  -2  -3  15   45.56   26.10   0
   2  -3 -15   27.87   21.06   0
  -2   3  15   26.34   23.50   0
   1   3 -15   25.04   24.12   0
  -1  -3  15   16.62   24.53   0
   1  -3 -15   20.19   17.15   0
  -1   3  15   16.64   22.03   0
   0   3 -15    7.04   23.36   0
   0  -3  15   -1.85   23.34   0
   0  -3 -15  -19.23   15.12   0
   0   3  15   -2.11   24.38   0
  -1   3 -15   48.51   23.83   0
   1  -3  15   51.90   25.14   0
  -1  -3 -15   68.72   15.93   0
   1   3  15   41.67   17.82   0
  -2   3 -15   14.14   23.55   0
   2  -3  15   10.90   24.76   0
  -2  -3 -15    7.69   17.75   0
   2   3  15   24.54   26.20   0
   3  -3  15   56.33   17.62   0
  -3  -3 -15   80.58   23.72   0
   3   3  15   72.13   17.42   0
  -3   3 -15   91.34   27.32   0
  -4  -3 -15   12.03   25.32   0
  -4   3 -15   24.90   24.48   0
   4   3  15    5.22   24.58   0
  -5  -3 -15    4.72   27.02   0
   5   3  15    5.91   24.39   0
  -5   3 -15    8.32   24.73   0
  -6  -3 -15   13.73   17.03   0
   6   3  15    8.67   17.61   0
  -6   3 -15   28.11   24.69   0
  -7  -3 -15    8.49   27.07   0
   7   3  15   43.33   26.40   0
  -7   3 -15   14.06   16.49   0
  -8  -3 -15   13.36   27.96   0
   8   3  15   30.44   25.97   0
  -8   3 -15   18.51   26.45   0
  -9  -3 -15  -13.53   27.28   0
  -9   3 -15   18.17   16.49   0
  -9   3 -15    3.63   25.33   0
 -10  -3 -15   -0.22   19.91   0
 -10   3 -15   26.37   24.24   0
 -10   3 -15   24.30   18.23   0
 -11  -3 -15   33.15   28.64   0
 -11   3 -15   17.89   27.39   0
 -11   3 -15  -16.10   19.52   0
 -12  -3 -15   -8.96   31.98   0
 -12   3 -15   19.79   19.31   0
 -12  -3 -15   16.60   28.81   0
 -12   3 -15   -3.69   28.23   0
 -13  -3 -15   23.01   22.38   0
 -13  -3 -15   -4.54   20.71   0
 -13   3 -15    1.67   27.05   0
 -13   3 -15    1.93   29.28   0
 -14  -3 -15   -5.79   34.32   0
 -14   3 -15   22.61   28.03   0
 -14  -3 -15  -22.19   32.40   0
 -14   3 -15   14.31   20.29   0
 -12   4  15   24.76   19.44   0
  12  -4 -15   15.69   19.74   0
 -12  -4  15    3.84   36.77   0
  12   4 -15    2.53   29.87   0
 -11   4  15    2.47   27.41   0
  11  -4 -15   -3.17   19.89   0
  11   4 -15   13.12   28.58   0
 -11  -4  15    0.85   34.91   0
 -10   4  15    0.97   27.57   0
  10   4 -15    4.86   33.90   0
  10  -4 -15    3.47   18.76   0
 -10  -4  15  -10.57   45.36   0
   9  -4 -15   -1.34   26.17   0
  -9   4  15  -12.59   18.67   0
  -9  -4  15    6.59   42.78   0
   9   4 -15    4.90   26.28   0
   8  -4 -15   -8.09   25.37   0
  -8   4  15    4.27   26.91   0
  -8  -4  15   19.24   34.94   0
   8   4 -15   16.25   32.14   0
  -7   4  15  -10.88   26.09   0
   7   4 -15    9.22   31.59   0
  -7  -4  15    8.91   33.64   0
   7  -4 -15    4.36   25.83   0
  -6   4  15    7.37   19.27   0
   6   4 -15   -1.41   26.22   0
  -6  -4  15   20.00   39.18   0
   6  -4 -15   29.91   25.44   0
   5   4 -15    3.45   24.92   0
  -5   4  15   22.38   25.69   0
  -5  -4  15   -6.66   30.39   0
   5  -4 -15  -11.15   23.71   0
  -4  -4  15   29.95   34.84   0
   4  -4 -15    3.27   24.73   0
   4   4 -15    0.46   24.64   0
  -4   4  15   18.83   18.13   0
  -3  -4  15   14.11   28.54   0
   3  -4 -15    2.92   17.78   0
   3   4 -15   29.72   25.61   0
  -3   4  15   19.10   26.60   0
   2  -4 -15   13.74   16.55   0
   2   4 -15    8.09   25.91   0
  -2   4  15    7.41   26.70   0
   1  -4 -15    6.31   24.14   0
   1   4 -15    2.72   26.15   0
  -1   4  15   -7.46   26.58   0
   0  -4 -15   -2.13   17.36   0
   0   4 -15   10.61   26.71   0
   0   4  15   16.58   26.70   0
  -1  -4 -15   -6.55   24.35   0
  -1   4 -15   -3.69   18.40   0
   1   4  15   14.06   27.20   0
  -2   4 -15    4.92   27.76   0
   2   4  15   -0.66   26.97   0
  -2  -4 -15   -4.72   23.90   0
  -3   4 -15   23.71   27.36   0
   3   4  15   -0.92   26.63   0
  -3  -4 -15   24.61   25.28   0
  -4   4 -15    2.20   19.60   0
  -4   4 -15    3.47   17.78   0
   4   4  15   -9.21   26.63   0
  -4  -4 -15   -1.95   26.31   0
   5   4  15   31.76   28.02   0
  -5   4 -15    8.37   19.22   0
  -5  -4 -15   11.71   28.85   0
  -5   4 -15    5.88   29.10   0
  -6   4 -15   -9.75   19.72   0
   6   4  15  -10.00   28.69   0
  -6  -4 -15   11.40   29.18   0
  -6   4 -15    9.37   29.21   0
  -7  -4 -15    8.93   29.62   0
  -7   4 -15   16.95   20.58   0
  -7   4 -15   21.83   29.57   0
  -8   4 -15    4.62   20.58   0
  -8  -4 -15    3.45   31.29   0
  -8   4 -15    9.69   20.53   0
  -9   4 -15    6.99   20.02   0
  -9  -4 -15   11.45   31.33   0
  -9  -4 -15    0.10   33.24   0
  -9   4 -15   19.25   21.62   0
 -10  -4 -15    9.41   30.87   0
 -10  -4 -15   25.15   36.41   0
 -10   4 -15   14.47   21.56   0
 -10   4 -15  -14.11   21.57   0
  18   0 -16    5.16   17.37   0
 -18   0  16   59.75   25.04   0
 -16   0  16   24.29   23.72   0
  16   0 -16   13.99   17.12   0
 -14   0  16    5.24   21.99   0
  14   0 -16   33.51   20.97   0
 -12   0  16  199.80   23.64   0
  12   0 -16  183.59   17.33   0
  10   0 -16   68.46   14.42   0
 -10   0  16   88.53   15.44   0
  -8   0  16  133.63   15.66   0
   8   0 -16  103.17   15.36   0
  -6   0  16  273.15   22.74   0
   6   0 -16  288.50   17.76   0
  -4   0  16   -3.51   14.17   0
   4   0 -16  -18.17   13.94   0
   2   0 -16  223.48   21.87   0
  -2   0  16  169.83   22.12   0
   0   0 -16  365.02   19.02   0
   0   0  16  291.78   18.52   0
  -2   0 -16  -19.20   20.73   0
   2   0  16   16.66   14.87   0
   4   0  16  696.47   28.14   0
  -4   0 -16  884.93   28.72   0
   6   0  16  155.33   18.48   0
  -6   0 -16  191.07   18.66   0
   8   0  16  105.22   17.37   0
  -8   0 -16  176.48   23.59   0
 -10   0 -16   14.39   25.63   0
 -10   0 -16   -9.01   23.35   0
 -12   0 -16   19.80   16.97   0
 -14   0 -16    9.41   17.41   0
 -14   0 -16   13.68   18.07   0
 -16   0 -16   26.53   19.86   0
 -16   0 -16   22.86   20.50   0
 -19  -1  16    5.58   20.23   0
  19   1 -16   -5.37   18.84   0
 -19   1  16    0.05   27.57   0
  19  -1 -16   15.71   27.10   0
  18   1 -16    9.59   18.97   0
 -18  -1  16   14.48   28.01   0
 -18   1  16   -7.50   18.88   0
  18  -1 -16    1.96   17.93   0
  17   1 -16  -14.06   17.95   0
  17  -1 -16   -8.26   17.20   0
 -17  -1  16   19.52   17.35   0
 -17   1  16   29.34   25.81   0
  16  -1 -16   -3.60   23.00   0
 -16  -1  16   10.60   17.74   0
 -16   1  16   19.15   17.14   0
  16   1 -16   -0.23   17.19   0
 -15  -1  16   15.87   16.80   0
 -15   1  16   22.48   23.53   0
  15   1 -16   32.87   22.45   0
  15  -1 -16   16.63   22.60   0
 -14   1  16   10.70   22.40   0
  14   1 -16    8.67   15.84   0
  14  -1 -16  -36.45   20.94   0
 -14  -1  16   12.95   16.30   0
 -13   1  16    3.97   15.55   0
 -13  -1  16  -30.85   20.45   0
  13   1 -16   21.43   22.04   0
  13  -1 -16   21.04   20.91   0
 -12  -1  16   -5.63   20.57   0
 -12   1  16   19.76   15.56   0
  12  -1 -16  -11.10   14.65   0
  12   1 -16   19.70   20.50   0
  11   1 -16    3.23   13.48   0
 -11  -1  16   12.64   20.94   0
  11  -1 -16   -1.15   14.52   0
 -11   1  16   -0.68   14.35   0
  10   1 -16   -2.01   19.54   0
 -10  -1  16   14.09   19.71   0
  10  -1 -16   -6.66   19.72   0
 -10   1  16    5.28   14.16   0
   9   1 -16   21.42   19.73   0
   9  -1 -16   -1.20   18.78   0
  -9  -1  16   29.36   14.36   0
  -9   1  16   -7.24   13.84   0
   8  -1 -16   92.70   14.65   0
  -8  -1  16   95.98   15.40   0
  -8   1  16  111.79   20.48   0
   8   1 -16   32.85   12.87   0
  -7  -1  16   88.62   21.11   0
  -7   1  16   45.43   20.76   0
   7   1 -16   65.49   14.03   0
   7  -1 -16   49.49   14.75   0
  -6  -1  16  192.84   16.86   0
  -6   1  16  246.48   22.38   0
   6   1 -16  204.55   21.46   0
   6  -1 -16  181.15   16.58   0
  -5   1  16   76.02   15.04   0
   5   1 -16   91.43   20.73   0
   5  -1 -16   58.16   20.69   0
  -5  -1  16   61.95   20.93   0
  -4   1  16   37.63   15.55   0
   4   1 -16   64.08   20.34   0
   4  -1 -16   58.79   21.39   0
  -4  -1  16   25.47   21.28   0
   3   1 -16   44.51   20.18   0
   3  -1 -16    5.74   14.17   0
  -3  -1  16   12.00   14.56   0
  -3   1  16    7.59   14.78   0
   2   1 -16  147.61   22.17   0
   2  -1 -16  169.54   23.33   0
  -2  -1  16  148.71   16.52   0
  -2   1  16  141.25   17.37   0
   1   1 -16  310.10   24.00   0
   1  -1 -16  255.45   17.94   0
  -1  -1  16  250.21   23.95   0
  -1   1  16  230.62   23.73   0
   0   1 -16  128.50   17.04   0
   0  -1 -16  152.74   23.12   0
   0  -1  16  109.13   16.93   0
   0   1  16  118.14   22.89   0
  -1   1 -16   25.93   21.87   0
  -1  -1 -16    7.85   22.01   0
   1  -1  16   -2.60   21.34   0
   1   1  16   29.64   14.94   0
  -2   1 -16   23.37   21.77   0
  -2  -1 -16   23.94   15.50   0
   2  -1  16   21.99   17.12   0
   2   1  16   18.21   15.26   0
  -3  -1 -16    9.56   21.43   0
   3  -1  16    7.40   21.19   0
   3   1  16    8.22   14.41   0
  -3   1 -16  -15.52   21.36   0
  -4  -1 -16    4.06   21.07   0
  -4  -1 -16   19.08   19.16   0
   4  -1  16   20.55   21.86   0
   4   1  16   14.77   21.33   0
  -4   1 -16    4.78   15.79   0
  -5  -1 -16   62.06   22.95   0
  -5  -1 -16   59.02   19.95   0
   5  -1  16   55.26   22.40   0
   5   1  16   57.27   20.70   0
  -5   1 -16   38.23   16.28   0
  -6  -1 -16   97.36   28.13   0
   6  -1  16   83.79   21.84   0
   6   1  16   53.19   17.33   0
  -6   1 -16   87.19   16.05   0
  -6  -1 -16   73.38   16.37   0
   7  -1  16   16.15   21.81   0
   7   1  16   13.25   16.09   0
  -7  -1 -16   -2.71   18.86   0
  -7   1 -16   11.19   15.48   0
  -7  -1 -16   -7.09   21.65   0
   8  -1  16    3.13   15.48   0
   8   1  16    6.35   21.43   0
  -8   1 -16    3.82   22.71   0
  -8  -1 -16   -5.18   14.88   0
   9   1  16   74.01   23.22   0
  -9   1 -16   39.47   16.78   0
  -9  -1 -16   38.88   15.81   0
  10   1  16   -9.62   22.72   0
 -10   1 -16   33.98   16.40   0
 -10  -1 -16   12.53   15.57   0
 -11   1 -16   73.76   16.86   0
 -11  -1 -16   64.36   24.79   0
 -12   1 -16    9.45   20.08   0
 -12   1 -16   32.54   24.65   0
 -12  -1 -16    2.71   18.08   0
 -13   1 -16   -7.92   20.05   0
 -13   1 -16   17.27   17.51   0
 -13   1 -16   -2.25   18.39   0
 -13  -1 -16   25.05   18.12   0
 -14   1 -16   12.81   21.75   0
 -14   1 -16   40.59   24.53   0
 -14  -1 -16   18.37   17.68   0
 -14   1 -16   15.60   18.31   0
 -14  -1 -16   20.06   18.35   0
 -15  -1 -16   28.06   18.56   0
 -15   1 -16    3.68   18.47   0
 -15   1 -16   13.64   26.95   0
 -15  -1 -16   18.54   19.19   0
 -16  -1 -16   12.15   18.84   0
 -16   1 -16   12.91   19.85   0
 -16   1 -16  -16.59   19.28   0
 -16  -1 -16   26.34   27.71   0
 -17   1 -16   -4.87   28.20   0
 -17  -1 -16   -3.76   19.92   0
 -17   1 -16   -3.46   20.29   0
 -17  -1 -16   18.30   22.64   0
 -18  -2  16   25.28   30.49   0
 -18   2  16   11.71   28.42   0
  18   2 -16    7.42   28.00   0
 -17  -2  16   34.64   27.99   0
  17   2 -16   24.13   26.93   0
  17  -2 -16  -13.46   26.04   0
 -17   2  16   -9.77   27.03   0
  16   2 -16   25.59   25.84   0
  16  -2 -16    5.80   18.19   0
 -16  -2  16   11.80   27.16   0
 -16   2  16   16.40   25.65   0
  15  -2 -16   -4.15   16.83   0
 -15  -2  16   21.90   27.40   0
 -15   2  16  -11.56   16.30   0
  15   2 -16    3.97   19.03   0
 -14  -2  16    6.61   18.44   0
 -14   2  16  -24.88   17.27   0
  14   2 -16    5.57   24.94   0
  14  -2 -16   27.96   23.42   0
 -13  -2  16   13.67   25.58   0
 -13   2  16   17.85   17.78   0
  13   2 -16   18.92   23.70   0
  13  -2 -16   23.66   23.16   0
 -12  -2  16   -8.32   16.56   0
 -12   2  16   17.85   21.89   0
  12   2 -16    4.47   21.86   0
  12  -2 -16    5.88   15.31   0
 -11  -2  16   59.69   17.12   0
  11   2 -16   53.62   22.87   0
 -11   2  16   50.67   16.57   0
  11  -2 -16   32.75   16.22   0
 -10  -2  16    5.44   24.90   0
  10   2 -16    5.49   14.62   0
 -10   2  16   20.16   15.51   0
  10  -2 -16   -3.19   21.73   0
  -9  -2  16   24.76   23.25   0
   9   2 -16    8.87   22.63   0
  -9   2  16   15.49   14.51   0
   9  -2 -16   13.05   21.24   0
   8  -2 -16    5.03   13.41   0
  -8   2  16   -8.66   21.55   0
   8  -2 -16    4.64   27.98   0
   8   2 -16    6.76   21.68   0
  -8  -2  16   14.57   16.73   0
   7  -2 -16   61.91   19.54   0
  -7   2  16   54.73   20.23   0
   7  -2 -16   26.88   19.62   0
   7   2 -16   41.47   15.62   0
  -7  -2  16   30.14   23.25   0
  -6   2  16  -10.81   20.13   0
   6  -2 -16   -5.63   29.30   0
   6   2 -16   18.31   21.04   0
  -6  -2  16   -4.75   16.15   0
   6  -2 -16  -19.46   13.62   0
  -5   2  16    8.76   14.47   0
   5  -2 -16   58.94   29.97   0
   5   2 -16   31.49   20.35   0
  -5  -2  16    9.43   15.88   0
   5  -2 -16   -0.22   13.05   0
  -4   2  16   15.32   20.72   0
   4  -2 -16   -5.76   20.98   0
   4   2 -16   12.95   15.17   0
  -4  -2  16   14.29   15.80   0
   4  -2 -16   20.81   19.29   0
  -3   2  16    8.52   20.51   0
   3  -2 -16   29.53   29.31   0
   3   2 -16   16.59   14.35   0
   3  -2 -16   12.55   19.38   0
  -3  -2  16   21.20   15.07   0
   2  -2 -16  -13.95   20.77   0
   2   2 -16   24.75   21.33   0
   2  -2 -16   10.99   14.45   0
  -2  -2  16    5.21   23.15   0
  -2   2  16    8.50   14.30   0
   1   2 -16  134.37   22.55   0
   1  -2 -16  141.26   16.50   0
  -1  -2  16  112.81   23.35   0
  -1   2  16  108.50   23.21   0
   0   2 -16    8.92   15.81   0
   0  -2 -16   31.38   16.20   0
   0  -2  16  -11.91   14.87   0
   0   2  16    1.61   21.95   0
  -1   2 -16   92.47   23.77   0
  -1  -2 -16   28.64   16.10   0
   1  -2  16   53.35   17.67   0
   1   2  16   35.89   21.11   0
  -2   2 -16   35.93   21.86   0
  -2  -2 -16   -7.36   14.82   0
   2  -2  16   20.84   15.79   0
   2   2  16    8.23   15.43   0
  -3  -2 -16   93.81   17.19   0
   3  -2  16   89.46   16.92   0
   3   2  16   80.83   17.05   0
  -3   2 -16   95.40   22.30   0
  -4  -2 -16   17.43   24.22   0
   4  -2  16   17.14   21.24   0
   4   2  16   19.78   16.05   0
  -4   2 -16   10.60   15.49   0
  -5  -2 -16  238.96   28.42   0
   5  -2  16  168.99   18.25   0
   5   2  16  187.43   20.31   0
  -5   2 -16  205.80   18.88   0
  -6  -2 -16   13.84   24.31   0
   6  -2  16   19.81   24.00   0
   6   2  16   -5.89   25.11   0
  -6   2 -16    4.84   15.27   0
  -7  -2 -16   14.39   25.69   0
   7  -2  16  -14.25   16.97   0
   7   2  16    1.33   25.07   0
  -7   2 -16   -2.44   23.91   0
  -8  -2 -16    9.95   15.83   0
   8   2  16   16.09   25.11   0
  -8   2 -16    9.51   24.41   0
  -9  -2 -16   22.35   25.09   0
   9   2  16   20.45   17.75   0
  -9   2 -16   35.63   24.37   0
 -10   2 -16   -2.20   16.84   0
 -10  -2 -16   14.89   24.56   0
 -11   2 -16   29.19   18.86   0
 -11  -2 -16   34.93   26.69   0
 -12   2 -16  -15.42   26.34   0
 -12   2 -16   -5.80   26.25   0
 -12  -2 -16    6.69   27.77   0
 -13   2 -16    7.78   18.38   0
 -13   2 -16   -6.83   18.85   0
 -13  -2 -16    8.79   29.03   0
 -14   2 -16   -1.65   27.30   0
 -14   2 -16   10.10   23.14   0
 -14  -2 -16   15.11   28.35   0
 -14   2 -16   -1.59   19.21   0
 -14  -2 -16  -19.06   30.77   0
 -15   2 -16   -5.58   31.90   0
 -15  -2 -16    8.56   28.27   0
 -15   2 -16  -35.34   19.86   0
 -15   2 -16   20.76   28.27   0
 -15  -2 -16   26.90   29.33   0
 -16   2 -16   13.08   29.53   0
 -16   2 -16   18.62   21.32   0
 -15  -3  16    8.94   29.07   0
  15   3 -16   25.13   19.53   0
  15  -3 -16   25.83   26.23   0
 -15   3  16  -14.68   27.29   0
 -14   3  16   41.84   26.79   0
 -14  -3  16   12.95   29.93   0
  14   3 -16   -0.11   26.86   0
  14  -3 -16    3.40   18.55   0
 -13  -3  16   25.98   26.58   0
  13  -3 -16   -1.61   18.31   0
 -13   3  16   16.92   17.90   0
  13   3 -16    9.37   25.41   0
 -12   3  16   19.39   17.99   0
  12   3 -16   12.30   25.12   0
  12  -3 -16   -3.77   23.79   0
 -12  -3  16   -4.91   20.86   0
 -11   3  16   25.88   16.25   0
  11   3 -16    5.00   24.53   0
  11  -3 -16    5.32   22.49   0
 -11  -3  16    1.11   27.17   0
 -10   3  16   16.41   15.95   0
  10   3 -16   -4.74   24.54   0
  10  -3 -16   34.53   16.22   0
 -10  -3  16   13.30   26.66   0
  -9   3  16   -2.76   17.16   0
   9   3 -16   17.10   23.72   0
   9  -3 -16    7.33   17.00   0
  -9  -3  16   20.00   20.00   0
   8   3 -16   26.79   23.75   0
  -8   3  16   37.53   23.53   0
   8  -3 -16   43.97   23.74   0
  -8  -3  16   35.84   27.04   0
  -7   3  16  -13.57   23.15   0
   7  -3 -16   -5.80   21.96   0
  -7  -3  16    2.40   17.99   0
   7   3 -16    1.65   22.94   0
  -6   3  16   26.21   23.42   0
   6  -3 -16   51.35   22.54   0
  -6  -3  16   35.94   25.61   0
   6   3 -16   31.78   17.04   0
  -5   3  16   10.40   16.52   0
   5  -3 -16   26.09   16.21   0
  -5  -3  16   31.29   26.51   0
   5   3 -16   20.67   23.34   0
  -4   3  16   -5.69   23.64   0
   4  -3 -16   19.03   21.48   0
   4   3 -16    3.36   23.15   0
  -4  -3  16    2.45   25.13   0
   3   3 -16   -8.93   22.63   0
  -3  -3  16    1.93   24.91   0
  -3   3  16   17.83   22.18   0
   3  -3 -16    0.06   23.51   0
   2   3 -16   18.79   23.83   0
  -2  -3  16   38.20   25.77   0
   2  -3 -16   13.48   22.58   0
  -2   3  16   17.38   18.47   0
   1   3 -16   37.24   25.27   0
  -1  -3  16   38.57   19.16   0
   1  -3 -16   34.05   16.67   0
  -1   3  16   34.14   22.69   0
   0   3 -16   14.49   23.66   0
   0  -3  16   34.45   25.10   0
   0  -3 -16   15.12   22.72   0
   0   3  16   61.59   22.85   0
  -1   3 -16    5.57   23.40   0
   1  -3  16   13.63   24.70   0
  -1  -3 -16    1.97   23.49   0
   1   3  16    4.73   24.67   0
  -2   3 -16   13.23   24.89   0
   2  -3  16  -21.11   26.43   0
  -2  -3 -16   -0.76   16.29   0
   2   3  16   16.41   23.53   0
  -3   3 -16   14.28   26.25   0
  -3  -3 -16   12.20   24.39   0
   3  -3  16   13.21   17.54   0
   3   3  16    7.93   17.45   0
  -4  -3 -16   13.75   25.10   0
   4   3  16   -4.85   17.70   0
   4  -3  16   15.74   17.69   0
  -4   3 -16   -2.88   24.51   0
  -5  -3 -16   10.70   18.80   0
   5   3  16   -2.69   17.26   0
  -5   3 -16   -8.25   24.35   0
   6   3  16   10.97   19.67   0
  -6  -3 -16   -7.60   28.69   0
  -6   3 -16   -5.78   25.74   0
  -7  -3 -16   12.02   28.63   0
   7   3  16   14.41   19.66   0
  -7   3 -16    6.79   18.43   0
  -8  -3 -16    4.59   27.29   0
   8   3  16  -15.08   26.48   0
  -8   3 -16   15.74   18.15   0
  -9  -3 -16   -6.17   19.17   0
  -9   3 -16   -3.08   17.66   0
  -9   3 -16    9.76   19.50   0
 -10   3 -16    3.53   25.91   0
 -10  -3 -16   -1.33   29.13   0
 -10   3 -16    9.45   26.92   0
 -11  -3 -16    3.46   30.98   0
 -11   3 -16    2.89   26.85   0
 -11   3 -16   -2.65   20.16   0
 -12  -3 -16    2.57   31.21   0
 -12  -3 -16    8.40   20.98   0
 -12   3 -16   10.52   19.22   0
 -12   3 -16   -3.49   20.00   0
 -13  -3 -16    7.72   31.94   0
 -13   3 -16    8.75   28.19   0
 -13  -3 -16   13.09   30.45   0
 -13   3 -16   11.25   20.24   0
 -11   4  16    5.88   21.62   0
  11  -4 -16  -16.27   26.48   0
 -11  -4  16   11.82   34.35   0
  11   4 -16    9.89   29.26   0
  10   4 -16    1.00   27.39   0
 -10   4  16   15.30   19.38   0
  10  -4 -16   16.96   27.97   0
 -10  -4  16   19.40   41.76   0
   9  -4 -16    6.49   17.95   0
  -9   4  16   23.03   26.44   0
  -9  -4  16    4.16   34.73   0
   9   4 -16    1.59   26.54   0
  -8   4  16   19.29   19.74   0
   8   4 -16   10.12   26.92   0
  -8  -4  16    7.00   34.34   0
   8  -4 -16    8.45   18.57   0
  -7   4  16   -8.98   18.43   0
   7   4 -16    4.75   33.09   0
  -7  -4  16    6.95   34.41   0
   7  -4 -16    4.36   26.29   0
  -6   4  16    7.65   19.70   0
   6   4 -16  -14.42   25.72   0
  -6  -4  16   21.95   32.85   0
   6  -4 -16   10.85   18.83   0
  -5  -4  16   -9.32   38.30   0
   5  -4 -16    3.03   24.61   0
   5   4 -16    9.31   25.49   0
  -5   4  16   10.83   25.45   0
  -4  -4  16   -4.14   29.50   0
   4  -4 -16    5.84   18.01   0
   4   4 -16    9.69   26.07   0
  -4   4  16   17.15   27.01   0
  -3  -4  16   28.05   30.42   0
   3  -4 -16   30.82   25.81   0
   3   4 -16   19.67   26.65   0
  -3   4  16    9.27   20.03   0
   2  -4 -16   21.06   24.39   0
  -2  -4  16   -2.90   28.11   0
   2   4 -16   16.04   24.98   0
  -2   4  16    4.75   27.41   0
   1  -4 -16    8.26   25.55   0
   1   4 -16    9.25   24.80   0
  -1   4  16   28.54   26.93   0
   0  -4 -16    9.58   25.15   0
   0   4 -16   33.97   27.85   0
   0   4  16   31.73   27.27   0
  -1  -4 -16   -8.16   26.04   0
  -1   4 -16   15.21   19.87   0
   1   4  16    6.41   27.06   0
  -2   4 -16   34.55   28.81   0
   2   4  16    0.67   27.24   0
  -2  -4 -16   13.96   25.44   0
  -3   4 -16   -4.33   29.61   0
   3   4  16   -5.53   27.51   0
  -3  -4 -16    7.27   20.03   0
  -4   4 -16    2.11   19.90   0
   4   4  16   -3.84   28.23   0
  -4  -4 -16   21.98   27.46   0
  -4   4 -16   -7.63   27.55   0
  -5   4 -16    1.82   29.32   0
  -5   4 -16    5.36   27.93   0
   5   4  16   -3.98   28.54   0
  -5  -4 -16    9.23   27.83   0
   6   4  16    2.77   29.77   0
  -6   4 -16   19.55   27.38   0
  -6  -4 -16   12.71   30.54   0
  -6   4 -16   19.23   28.83   0
  -7   4 -16    7.84   29.53   0
  -7  -4 -16    5.00   31.02   0
  -7   4 -16   -0.03   30.32   0
  -8  -4 -16   16.88   33.06   0
  -8   4 -16   12.06   30.18   0
  -8   4 -16   13.94   21.55   0
  -9   4 -16   -7.48   31.40   0
  -9  -4 -16    1.89   35.54   0
  -9   4 -16   13.87   22.04   0
  19   0 -17  -19.79   27.49   0
 -19   0  17   20.05   27.98   0
  17   0 -17   15.26   17.60   0
 -17   0  17    4.84   26.28   0
 -15   0  17   86.94   17.13   0
  15   0 -17   31.18   23.97   0
 -13   0  17   34.83   21.67   0
  13   0 -17   16.96   14.92   0
  11   0 -17    1.95   14.72   0
 -11   0  17   12.64   22.08   0
  -9   0  17   49.27   14.10   0
   9   0 -17   51.03   15.21   0
  -7   0  17   19.09   20.74   0
   7   0 -17   27.69   13.66   0
  -5   0  17  108.10   16.28   0
   5   0 -17  122.38   21.38   0
   3   0 -17  377.10   24.14   0
  -3   0  17  286.91   17.05   0
   1   0 -17   28.50   20.85   0
  -1   0  17   43.84   20.17   0
  -1   0 -17  363.69   18.69   0
   1   0  17  313.39   18.52   0
  -3   0 -17   25.74   22.71   0
   3   0  17   16.05   15.80   0
   5   0  17   -0.85   20.97   0
  -5   0 -17    1.67   15.74   0
   7   0  17   28.85   21.56   0
  -7   0 -17  -11.81   16.17   0
   9   0  17   -3.52   17.04   0
  -9   0 -17    8.36   26.49   0
  -9   0 -17   42.58   23.48   0
 -11   0 -17   26.57   27.11   0
 -11   0 -17   35.00   24.13   0
 -13   0 -17   66.36   26.44   0
 -15   0 -17  -19.53   26.57   0
 -15   0 -17    6.65   19.46   0
 -17   0 -17   13.08   20.69   0
 -17   0 -17   20.48   21.51   0
  18   1 -17   14.00   26.14   0
  18  -1 -17    5.84   19.07   0
  18  -1 -17    7.39   38.49   0
 -18  -1  17   -1.37   20.18   0
 -18   1  17   -2.47   19.04   0
  17   1 -17    1.07   24.28   0
  17  -1 -17   -3.27   18.15   0
 -17  -1  17    5.26   25.21   0
 -17   1  17   30.07   26.17   0
 -16  -1  17   38.07   23.25   0
 -16   1  17   16.15   16.91   0
  16   1 -17    4.98   24.59   0
  16  -1 -17    4.44   17.37   0
 -15  -1  17  -13.28   23.71   0
 -15   1  17   30.77   16.06   0
  15   1 -17   -2.98   17.25   0
  15  -1 -17  -11.93   22.80   0
 -14  -1  17   25.91   23.76   0
 -14   1  17   -6.31   16.73   0
  14   1 -17    0.00   22.30   0
  14  -1 -17   -2.97   22.57   0
 -13  -1  17   15.89   14.98   0
 -13   1  17    2.27   22.65   0
  13   1 -17   -1.05   14.17   0
  13  -1 -17    9.17   16.06   0
 -12   1  17   15.96   15.04   0
 -12  -1  17   29.55   15.80   0
  12   1 -17    2.93   21.34   0
  12  -1 -17   15.71   14.73   0
 -11  -1  17   24.91   15.78   0
  11   1 -17   -7.65   20.05   0
 -11   1  17   27.97   21.86   0
  11  -1 -17   38.36   21.67   0
  10   1 -17  109.31   21.43   0
 -10  -1  17  108.41   15.57   0
  10  -1 -17   88.28   16.23   0
 -10   1  17   96.56   22.33   0
   9  -1 -17   33.79   20.64   0
  -9  -1  17   13.87   20.76   0
  -9   1  17   58.87   21.49   0
   9   1 -17   35.69   19.45   0
  -8  -1  17   23.44   20.43   0
  -8   1  17   15.95   14.91   0
   8   1 -17   -3.81   13.73   0
   8  -1 -17   -1.62   13.78   0
  -7  -1  17   23.14   20.90   0
  -7   1  17   11.80   14.43   0
   7   1 -17    9.43   20.16   0
   7  -1 -17   -0.87   12.03   0
  -6   1  17   34.45   14.40   0
   6   1 -17   17.98   14.15   0
   6  -1 -17   13.71   14.49   0
  -6  -1  17   -1.05   14.39   0
  -5   1  17    3.62   15.02   0
   5   1 -17   12.45   14.21   0
   5  -1 -17   23.79   14.31   0
  -5  -1  17    6.51   20.86   0
  -4   1  17    7.72   14.57   0
   4   1 -17   33.69   20.20   0
   4  -1 -17    4.19   14.13   0
  -4  -1  17   15.24   21.02   0
   3   1 -17   11.71   14.75   0
   3  -1 -17   37.26   14.33   0
  -3  -1  17   38.48   14.92   0
  -3   1  17   24.68   14.93   0
   2   1 -17   18.38   15.05   0
   2  -1 -17   19.84   21.64   0
  -2  -1  17   14.02   21.47   0
  -2   1  17    6.11   15.32   0
   1   1 -17   31.51   21.41   0
   1  -1 -17   23.92   21.16   0
  -1  -1  17   43.72   21.44   0
  -1   1  17   32.19   15.56   0
   0   1 -17   73.42   16.90   0
   0  -1 -17   84.27   17.62   0
   0  -1  17   89.07   16.15   0
   0   1  17  104.23   23.08   0
  -1   1 -17   18.70   15.25   0
  -1  -1 -17   46.09   15.54   0
   1  -1  17   16.36   15.25   0
   1   1  17   40.75   14.78   0
  -2   1 -17  215.08   17.75   0
  -2  -1 -17  187.18   24.14   0
   2  -1  17  150.93   17.78   0
   2   1  17  164.68   17.51   0
  -3   1 -17   66.81   22.76   0
  -3  -1 -17   79.09   23.01   0
   3  -1  17   75.18   22.59   0
   3   1  17   51.65   22.24   0
  -4  -1 -17   14.55   15.18   0
  -4  -1 -17   31.09   19.56   0
   4  -1  17   41.44   21.62   0
   4   1  17   10.56   15.19   0
  -4   1 -17   28.48   15.43   0
  -5  -1 -17  148.27   18.01   0
  -5  -1 -17  151.88   20.76   0
   5  -1  17  151.57   23.21   0
   5   1  17  151.91   22.73   0
  -5   1 -17  166.75   16.83   0
  -6  -1 -17  123.78   19.78   0
   6  -1  17  113.27   17.09   0
   6   1  17  118.35   22.86   0
  -6   1 -17  150.83   24.07   0
  -6  -1 -17  135.10   16.88   0
   7  -1  17   13.65   22.70   0
   7   1  17   19.16   15.47   0
  -7  -1 -17   63.08   26.45   0
  -7   1 -17   29.25   16.28   0
  -7  -1 -17   30.59   22.06   0
   8   1  17   20.71   16.97   0
   8  -1  17   35.96   17.05   0
  -8   1 -17   45.44   17.13   0
  -8  -1 -17    6.25   17.13   0
   9   1  17  -11.36   16.36   0
   9  -1  17   -0.20   23.38   0
  -9   1 -17    0.71   16.64   0
  -9  -1 -17    4.11   15.51   0
  10   1  17    5.14   23.71   0
 -10   1 -17   28.08   23.67   0
 -10  -1 -17  -11.38   17.09   0
 -11   1 -17   37.82   17.44   0
 -11  -1 -17   41.88   24.99   0
 -12   1 -17   24.58   19.16   0
 -12   1 -17   13.05   17.74   0
 -12  -1 -17   -7.14   16.88   0
 -13   1 -17   -0.39   29.62   0
 -13   1 -17   28.46   18.81   0
 -13  -1 -17    9.72   19.08   0
 -14   1 -17   -1.03   29.69   0
 -14   1 -17   22.71   26.21   0
 -14   1 -17   -1.73   26.88   0
 -14  -1 -17  -15.85   19.87   0
 -15  -1 -17  -21.10   27.51   0
 -15   1 -17   -8.26   26.24   0
 -15   1 -17   -0.25   19.15   0
 -15  -1 -17   -1.18   28.83   0
 -16  -1 -17   39.29   27.79   0
 -16   1 -17    1.54   28.66   0
 -16  -1 -17  -14.42   29.75   0
 -16   1 -17   -9.28   19.29   0
 -17  -2  17    9.74   28.51   0
  17   2 -17   18.66   19.31   0
  17  -2 -17    2.40   19.30   0
 -17   2  17    1.78   18.70   0
  16   2 -17   11.45   24.98   0
  16  -2 -17  -13.99   25.81   0
 -16  -2  17    2.02   28.17   0
 -16   2  17   14.14   26.69   0
 -15  -2  17   14.89   19.55   0
 -15   2  17   10.21   25.43   0
  15   2 -17   18.12   24.22   0
  15  -2 -17   -3.93   18.01   0
 -14  -2  17   36.46   27.73   0
 -14   2  17   42.74   25.18   0
  14   2 -17   16.31   24.43   0
  14  -2 -17   -4.61   17.10   0
 -13  -2  17   26.66   17.61   0
 -13   2  17   35.82   23.73   0
  13   2 -17   21.85   16.51   0
  13  -2 -17   39.59   22.87   0
 -12  -2  17   10.51   17.99   0
 -12   2  17   -5.34   17.03   0
  12   2 -17    5.42   16.79   0
  12  -2 -17    7.47   23.26   0
 -11  -2  17   18.64   23.79   0
  11   2 -17    8.80   15.48   0
 -11   2  17  -24.55   21.78   0
  11  -2 -17    3.04   21.73   0
 -10  -2  17   13.62   15.55   0
  10   2 -17  -22.01   22.26   0
 -10   2  17  -23.27   21.10   0
  10  -2 -17   -3.03   21.35   0
  -9  -2  17   20.06   21.94   0
   9   2 -17    5.98   21.76   0
  -9   2  17   -4.10   22.41   0
   9  -2 -17    9.16   22.18   0
   9  -2 -17   30.05   28.21   0
   8  -2 -17   -0.46   15.16   0
  -8   2  17  -11.42   15.66   0
   8  -2 -17    8.10   28.58   0
   8   2 -17   13.51   21.25   0
  -8  -2  17   25.02   22.76   0
   7  -2 -17   22.71   19.78   0
  -7   2  17   -0.04   15.63   0
   7  -2 -17   12.86   22.88   0
   7   2 -17   30.50   15.72   0
  -7  -2  17    9.87   16.90   0
  -6   2  17   22.37   15.19   0
   6  -2 -17   32.38   24.66   0
   6   2 -17   17.23   14.71   0
  -6  -2  17   22.94   23.70   0
   6  -2 -17   28.95   15.82   0
  -5   2  17   22.95   14.37   0
   5  -2 -17   11.11   23.60   0
   5   2 -17   24.89   15.59   0
  -5  -2  17   47.20   17.22   0
   5  -2 -17   45.59   19.20   0
  -4   2  17  168.03   22.25   0
   4  -2 -17  177.89   25.25   0
   4   2 -17  155.37   17.70   0
  -4  -2  17  158.00   18.78   0
   4  -2 -17  152.47   21.47   0
   3  -2 -17    3.16   30.10   0
   3   2 -17   -4.62   22.21   0
   3  -2 -17   12.40   20.42   0
  -3  -2  17    6.19   15.13   0
  -3   2  17   20.53   20.24   0
   2  -2 -17   26.95   20.78   0
   2   2 -17   40.25   21.63   0
   2  -2 -17   20.79   14.66   0
  -2  -2  17   31.30   16.54   0
  -2   2  17   29.34   20.50   0
   1   2 -17    9.88   21.53   0
   1  -2 -17   -6.66   20.54   0
   1  -2 -17   20.00   15.06   0
  -1  -2  17   35.74   16.91   0
  -1   2  17    5.18   15.72   0
   0   2 -17   34.96   16.09   0
   0  -2 -17   16.70   15.53   0
   0  -2  17   18.61   16.12   0
   0   2  17   15.43   22.30   0
  -1   2 -17  -12.31   15.01   0
  -1  -2 -17  -13.26   14.43   0
   1  -2  17   15.70   15.12   0
   1   2  17   -6.29   14.41   0
  -2   2 -17   26.84   15.22   0
  -2  -2 -17   34.61   24.08   0
   2  -2  17   31.06   22.43   0
   2   2  17   47.92   17.13   0
  -3   2 -17   18.03   22.20   0
  -3  -2 -17   12.39   16.85   0
   3  -2  17    9.34   21.91   0
   3   2  17   19.89   23.16   0
  -4  -2 -17   33.31   24.61   0
   4  -2  17   13.03   15.70   0
   4   2  17    0.21   22.52   0
  -4   2 -17   20.08   15.61   0
  -5  -2 -17   28.12   17.97   0
   5  -2  17   30.33   21.86   0
   5   2  17   18.25   16.76   0
  -5   2 -17    4.38   15.14   0
  -6  -2 -17    6.69   16.04   0
   6  -2  17    8.18   16.76   0
   6   2  17   -9.58   23.24   0
  -6   2 -17    1.42   24.34   0
  -7  -2 -17   14.64   16.65   0
   7  -2  17    6.29   17.50   0
   7   2  17    0.25   16.50   0
  -7   2 -17   -3.25   16.99   0
  -8  -2 -17   68.03   25.20   0
   8   2  17   25.51   16.94   0
  -8   2 -17   23.59   17.35   0
  -9  -2 -17    0.10   24.68   0
   9   2  17  -17.58   17.41   0
  -9   2 -17   15.94   17.68   0
  10   2  17    8.41   17.60   0
 -10   2 -17   20.37   24.76   0
 -10  -2 -17   -1.89   18.89   0
 -11   2 -17   16.90   18.96   0
 -11  -2 -17   -9.22   25.16   0
 -12   2 -17   43.63   25.69   0
 -12   2 -17   24.92   19.50   0
 -12  -2 -17   -3.99   18.72   0
 -13   2 -17   -5.07   19.00   0
 -13   2 -17   28.39   20.47   0
 -13  -2 -17    6.90   27.74   0
 -14   2 -17   10.18   20.94   0
 -14   2 -17   25.29   27.99   0
 -14  -2 -17    9.62   28.52   0
 -14   2 -17   27.05   28.87   0
 -14  -2 -17   -0.57   29.83   0
 -15   2 -17   -4.98   32.58   0
 -15  -2 -17   -5.42   28.47   0
 -15   2 -17    1.68   20.43   0
 -15   2 -17   -4.15   21.38   0
 -15  -2 -17    0.21   30.78   0
 -15  -3  17    4.00   30.45   0
  15   3 -17   12.62   28.39   0
  15  -3 -17  -12.39   28.74   0
 -15   3  17   24.13   19.49   0
 -14  -3  17   13.91   29.31   0
  14   3 -17    3.85   26.23   0
  14  -3 -17   12.91   19.36   0
 -14   3  17   -1.11   18.99   0
  13  -3 -17   38.13   25.16   0
 -13   3  17   -4.14   18.12   0
  13   3 -17    2.66   25.51   0
 -13  -3  17   22.73   28.31   0
 -12   3  17  -13.70   25.58   0
  12   3 -17    1.21   25.75   0
  12  -3 -17  -15.09   18.21   0
 -12  -3  17    2.46   27.28   0
 -11   3  17   10.19   16.23   0
  11   3 -17   10.57   24.79   0
  11  -3 -17  -19.27   24.93   0
 -11  -3  17   21.08   28.77   0
 -10   3  17   11.05   16.42   0
  10   3 -17   10.39   17.21   0
  10  -3 -17  -12.05   23.52   0
 -10  -3  17   -1.78   28.80   0
  -9   3  17   67.32   24.10   0
   9   3 -17   31.60   24.24   0
   9  -3 -17   22.59   16.96   0
  -9  -3  17   29.86   27.68   0
   8   3 -17   23.93   23.26   0
  -8   3  17   25.40   16.79   0
   8  -3 -17    5.82   16.81   0
  -8  -3  17  -11.61   26.73   0
  -7   3  17  -15.22   23.78   0
   7  -3 -17   -5.85   16.31   0
  -7  -3  17    1.26   19.55   0
   7   3 -17   -4.43   24.70   0
  -6   3  17    1.49   23.43   0
   6  -3 -17   -1.55   16.17   0
  -6  -3  17   -2.34   26.07   0
   6   3 -17    5.16   16.01   0
  -5   3  17    3.47   15.87   0
   5  -3 -17    7.15   15.67   0
   5   3 -17   21.74   23.18   0
  -5  -3  17   -6.45   19.37   0
   4  -3 -17   14.89   22.78   0
   4   3 -17   10.96   23.62   0
  -4  -3  17   26.14   26.43   0
  -4   3  17  -12.49   22.35   0
   3   3 -17   10.06   23.15   0
  -3  -3  17    7.10   25.14   0
  -3   3  17   -2.53   23.50   0
   3  -3 -17   10.10   22.13   0
   2   3 -17    2.71   17.66   0
  -2  -3  17   19.56   18.64   0
   2  -3 -17    6.41   16.63   0
  -2   3  17   23.27   24.61   0
   1   3 -17   13.29   24.94   0
  -1  -3  17   10.29   26.01   0
   1  -3 -17   -6.87   23.26   0
  -1   3  17   13.02   17.29   0
   0   3 -17   18.71   23.61   0
   0  -3  17    1.63   24.10   0
   0  -3 -17   -7.31   16.34   0
   0   3  17    0.68   24.27   0
  -1   3 -17   46.70   18.55   0
   1  -3  17   40.24   25.89   0
  -1  -3 -17   17.68   24.33   0
   1   3  17   53.06   25.70   0
  -2   3 -17   21.66   17.40   0
   2  -3  17   19.11   18.33   0
  -2  -3 -17   10.19   25.07   0
   2   3  17    5.62   24.04   0
  -3   3 -17    5.74   17.80   0
   3  -3  17   31.89   18.03   0
  -3  -3 -17   29.39   26.08   0
   3   3  17   24.38   18.46   0
   4  -3  17    9.69   17.50   0
  -4  -3 -17   -4.27   18.68   0
   4   3  17   18.40   19.08   0
  -4   3 -17    6.15   25.09   0
  -5  -3 -17    6.56   27.79   0
   5   3  17   19.48   25.67   0
  -5   3 -17   32.33   25.19   0
  -6  -3 -17   -0.09   28.18   0
   6   3  17  -14.24   26.86   0
  -6   3 -17    9.03   17.28   0
  -7  -3 -17   22.49   28.87   0
   7   3  17   13.98   18.74   0
  -7   3 -17   -1.53   26.08   0
  -8  -3 -17    7.81   27.44   0
   8   3  17   15.75   27.88   0
  -8   3 -17   18.40   17.90   0
  -9  -3 -17    5.80   27.78   0
  -9   3 -17   13.90   19.30   0
  -9   3 -17    9.79   25.04   0
 -10  -3 -17   -1.12   21.71   0
 -10   3 -17   32.59   27.18   0
 -10   3 -17   11.74   27.73   0
 -11  -3 -17   10.60   22.38   0
 -11   3 -17   14.65   27.58   0
 -11   3 -17   55.38   27.32   0
 -12  -3 -17   -6.33   22.06   0
 -12   3 -17    7.78   20.94   0
 -12   3 -17   17.91   20.66   0
 -13   3 -17    5.05   21.42   0
  10  -4 -17   11.56   19.34   0
 -10   4  17    1.51   20.42   0
 -10  -4  17    2.53   35.65   0
  10   4 -17   16.55   29.72   0
  -9   4  17   -1.26   27.65   0
  -9  -4  17    4.13   35.30   0
   9   4 -17   -4.74   26.67   0
   9  -4 -17    5.20   27.85   0
  -8   4  17   -9.17   18.38   0
   8   4 -17   -6.28   27.92   0
  -8  -4  17   14.66   34.71   0
   8  -4 -17   25.42   27.95   0
  -7   4  17    5.76   20.34   0
   7   4 -17   13.64   27.31   0
  -7  -4  17    4.30   34.98   0
   7  -4 -17   -5.15   18.83   0
  -6   4  17   24.62   19.59   0
   6   4 -17    3.37   25.70   0
  -6  -4  17    6.29   34.29   0
   6  -4 -17   -6.88   27.27   0
  -5  -4  17  -10.39   33.44   0
   5  -4 -17    6.76   19.17   0
   5   4 -17    6.09   26.58   0
  -5   4  17   24.77   27.32   0
  -4  -4  17   24.92   31.15   0
   4  -4 -17   19.80   26.03   0
   4   4 -17    4.42   25.77   0
  -4   4  17   -0.67   27.10   0
  -3  -4  17   13.23   30.59   0
   3  -4 -17  -20.61   25.72   0
   3   4 -17    6.20   26.43   0
  -3   4  17   18.32   27.67   0
   2  -4 -17    9.90   18.11   0
  -2  -4  17   12.51   30.54   0
   2   4 -17   11.72   27.01   0
  -2   4  17   -5.54   20.96   0
   1  -4 -17   10.67   18.47   0
  -1  -4  17  -10.63   28.94   0
   1   4 -17    6.05   19.00   0
  -1   4  17   15.18   27.35   0
   0  -4 -17   -9.32   26.44   0
   0   4 -17    7.54   26.94   0
   0   4  17   15.16   29.60   0
  -1  -4 -17   15.50   27.20   0
  -1   4 -17   17.37   18.96   0
   1   4  17   10.95   26.96   0
  -2   4 -17    7.27   29.10   0
   2   4  17   -9.83   28.45   0
  -2  -4 -17   15.68   26.18   0
  -3   4 -17    2.46   28.96   0
   3   4  17   -1.48   28.33   0
  -3  -4 -17   -1.43   27.48   0
  -4   4 -17    3.17   29.36   0
   4   4  17   27.52   28.89   0
  -4  -4 -17   11.30   19.39   0
  -5   4 -17   15.41   28.07   0
  -5   4 -17   -1.22   22.37   0
   5   4  17   19.49   29.02   0
  -5  -4 -17   -8.86   22.17   0
   6   4  17    0.50   31.76   0
  -6  -4 -17    8.53   23.30   0
  -6   4 -17    0.52   30.20   0
  -6   4 -17   29.28   22.16   0
  -7  -4 -17    7.11   31.83   0
  -7   4 -17  -11.03   30.72   0
  -7   4 -17   11.65   30.96   0
  -8  -4 -17   31.92   34.72   0
  -8   4 -17   29.48   30.00   0
  -8   4 -17   -3.56   23.62   0
  18   0 -18   -2.12   26.52   0
 -18   0  18   18.26   19.38   0
 -16   0  18   29.35   25.00   0
  16   0 -18   -5.16   23.93   0
 -14   0  18   46.24   24.12   0
  14   0 -18   20.85   16.15   0
 -12   0  18   49.81   21.86   0
  12   0 -18   59.97   21.09   0
  10   0 -18    4.11   14.83   0
 -10   0  18   15.08   15.45   0
  -8   0  18  196.54   17.51   0
   8   0 -18  156.24   21.61   0
  -6   0  18  177.53   17.11   0
   6   0 -18  163.45   21.72   0
   4   0 -18    8.86   15.40   0
  -4   0  18   10.41   13.14   0
   2   0 -18    4.46   20.54   0
  -2   0  18    5.14   20.48   0
   0   0 -18   28.60   15.46   0
   0   0  18   20.79   21.47   0
  -2   0 -18    6.45   21.37   0
   2   0  18    6.46   15.21   0
  -4   0 -18  207.54   17.12   0
   4   0  18  147.98   22.24   0
   6   0  18  224.41   24.18   0
  -6   0 -18  285.66   24.32   0
   8   0  18   22.12   16.06   0
  -8   0 -18   22.38   17.12   0
 -10   0 -18   53.37   20.70   0
  10   0  18   35.92   16.93   0
 -10   0 -18   45.22   17.75   0
 -12   0 -18   16.01   19.59   0
 -12   0 -18   34.68   24.22   0
 -14   0 -18   11.49   19.63   0
 -16   0 -18   -0.79   27.70   0
 -16   0 -18    8.57   29.07   0
  18   1 -18    9.25   26.93   0
  18  -1 -18   25.72   26.33   0
 -18  -1  18  -10.68   19.30   0
  18  -1 -18   10.22   47.84   0
 -18   1  18   21.63   27.82   0
  17   1 -18   25.04   24.55   0
  17  -1 -18   14.86   17.61   0
 -17  -1  18   12.27   18.32   0
 -17   1  18   16.49   18.23   0
 -16  -1  18   36.66   25.32   0
 -16   1  18   -9.18   25.10   0
  16   1 -18   -1.16   18.21   0
  16  -1 -18  -26.05   17.52   0
 -15  -1  18    9.82   16.28   0
 -15   1  18    5.81   24.64   0
  15   1 -18   25.25   16.89   0
  15  -1 -18    6.02   16.08   0
 -14  -1  18   16.19   16.62   0
 -14   1  18    5.95   23.17   0
  14   1 -18   13.80   23.45   0
  14  -1 -18    5.16   16.25   0
 -13  -1  18   56.90   25.14   0
 -13   1  18   41.96   16.72   0
  13   1 -18   47.61   17.16   0
  13  -1 -18   50.94   15.97   0
 -12  -1  18   33.79   23.18   0
  12  -1 -18   31.19   15.43   0
  12   1 -18   21.50   21.46   0
 -12   1  18   19.69   14.99   0
 -11  -1  18   16.40   15.48   0
  11   1 -18   15.85   21.23   0
  11  -1 -18   31.13   20.90   0
 -11   1  18   28.36   15.53   0
  10   1 -18   -5.94   20.02   0
 -10  -1  18   -6.99   21.08   0
  10  -1 -18    8.56   20.61   0
 -10   1  18   -8.79   14.72   0
   9  -1 -18   58.87   15.76   0
  -9  -1  18   54.50   16.27   0
  -9   1  18   72.11   16.01   0
   9   1 -18   17.12   19.64   0
  -8  -1  18   26.02   19.49   0
  -8   1  18    7.67   21.20   0
   8   1 -18   15.24   20.36   0
   8  -1 -18    7.82   14.99   0
  -7  -1  18   13.23   21.10   0
  -7   1  18   -2.32   14.54   0
   7   1 -18   10.60   14.69   0
   7  -1 -18   30.34   20.11   0
  -6   1  18   79.88   15.51   0
   6   1 -18   63.07   21.13   0
   6  -1 -18   33.81   20.34   0
  -6  -1  18   52.06   15.81   0
  -5   1  18   34.54   19.50   0
   5   1 -18    2.13   15.15   0
   5  -1 -18   16.26   20.15   0
  -5  -1  18   36.18   15.63   0
   4   1 -18   17.91   21.52   0
   4  -1 -18  -11.32   14.21   0
  -4  -1  18    6.72   15.34   0
  -4   1  18   19.11   14.25   0
   3   1 -18  107.83   16.17   0
   3  -1 -18   70.54   16.06   0
  -3  -1  18  113.21   22.20   0
  -3   1  18   97.37   22.57   0
   2   1 -18   22.76   15.26   0
   2  -1 -18   62.16   21.44   0
  -2  -1  18   35.19   21.70   0
  -2   1  18   40.23   21.36   0
   1   1 -18  193.05   23.48   0
   1  -1 -18  162.14   16.27   0
  -1  -1  18  188.72   23.24   0
  -1   1  18  157.76   22.65   0
   0   1 -18   53.94   22.34   0
   0  -1 -18   51.62   15.92   0
   0  -1  18   29.52   22.26   0
   0   1  18   50.08   15.99   0
  -1   1 -18   23.96   21.55   0
  -1  -1 -18    5.82   15.73   0
   1  -1  18   -3.09   22.15   0
   1   1  18   10.15   15.34   0
  -2   1 -18   33.26   15.30   0
  -2  -1 -18   61.04   22.81   0
   2  -1  18   25.84   21.47   0
   2   1  18   70.16   22.03   0
  -3   1 -18   77.21   22.32   0
  -3  -1 -18   49.26   16.00   0
   3  -1  18   38.42   21.68   0
   3   1  18   39.82   15.60   0
  -4  -1 -18    1.54   21.69   0
  -4  -1 -18   65.17   26.58   0
   4  -1  18    8.76   21.28   0
   4   1  18   -0.39   15.71   0
  -4   1 -18   35.78   15.78   0
  -5  -1 -18   17.11   22.03   0
  -5  -1 -18   -1.00   27.21   0
   5  -1  18   19.15   16.41   0
   5   1  18   32.25   22.66   0
  -5   1 -18   17.25   16.62   0
  -6  -1 -18   41.66   15.08   0
  -6  -1 -18   -5.85   19.22   0
   6  -1  18   19.66   22.87   0
   6   1  18   44.51   22.63   0
  -6   1 -18   23.80   22.29   0
  -7  -1 -18   -4.60   19.65   0
   7  -1  18   -0.10   16.96   0
   7   1  18   18.80   22.08   0
  -7   1 -18   40.27   23.22   0
  -7  -1 -18  -15.45   23.47   0
  -8  -1 -18   -1.52   20.51   0
   8   1  18  -15.98   23.28   0
  -8   1 -18   18.21   16.67   0
   8  -1  18   23.59   23.64   0
  -8  -1 -18   -4.71   17.02   0
   9  -1  18   21.32   17.55   0
   9   1  18   13.47   23.47   0
  -9   1 -18   21.27   23.16   0
  -9  -1 -18   18.99   17.54   0
  10   1  18   21.06   16.47   0
 -10   1 -18   40.23   17.40   0
 -10  -1 -18   38.16   17.48   0
 -11   1 -18  -14.37   25.53   0
 -11  -1 -18  -29.69   24.01   0
 -12   1 -18    9.90   20.43   0
 -12   1 -18   51.33   25.58   0
 -12  -1 -18   52.83   26.00   0
 -13   1 -18   21.48   28.49   0
 -13   1 -18   31.86   27.46   0
 -13  -1 -18   13.01   18.38   0
 -14   1 -18   36.40   29.97   0
 -14   1 -18   21.16   18.01   0
 -14   1 -18   37.48   26.93   0
 -14  -1 -18   -9.41   19.53   0
 -15   1 -18    1.36   27.18   0
 -15  -1 -18   40.49   27.83   0
 -15   1 -18   13.69   20.02   0
 -15  -1 -18   16.42   29.35   0
 -16   1 -18   -1.50   21.12   0
 -16  -1 -18    8.11   29.18   0
  17   2 -18    8.20   28.00   0
 -17  -2  18   -2.01   21.59   0
 -17   2  18   16.20   19.45   0
  16   2 -18   11.72   27.38   0
  16  -2 -18  -22.19   26.37   0
 -16  -2  18  -16.17   20.39   0
 -16   2  18   -9.64   19.07   0
 -15  -2  18   23.26   19.02   0
 -15   2  18  -13.94   18.13   0
  15   2 -18   24.42   19.15   0
  15  -2 -18    5.77   18.23   0
 -14  -2  18  -20.24   26.77   0
 -14   2  18   14.55   17.65   0
  14   2 -18   15.20   24.24   0
  14  -2 -18    0.73   17.90   0
 -13  -2  18   34.49   26.13   0
 -13   2  18   40.70   17.66   0
  13   2 -18   31.13   23.46   0
  13  -2 -18   22.53   24.86   0
 -12  -2  18   15.92   24.76   0
 -12   2  18    8.40   23.85   0
  12   2 -18   19.93   16.90   0
  12  -2 -18    2.57   23.73   0
 -11  -2  18   14.73   24.71   0
  11   2 -18   -3.04   16.74   0
 -11   2  18   16.37   15.86   0
  11  -2 -18   27.43   23.87   0
 -10  -2  18   17.23   17.71   0
  10   2 -18   16.70   22.47   0
 -10   2  18   -0.10   15.87   0
  10  -2 -18  -12.94   27.86   0
  10  -2 -18  -11.12   21.73   0
   9   2 -18    3.75   21.60   0
  -9   2  18   21.38   16.37   0
   9  -2 -18   18.72   21.82   0
   9  -2 -18   22.99   30.19   0
  -9  -2  18   21.38   23.21   0
   8  -2 -18  -32.19   15.82   0
  -8   2  18   26.77   22.53   0
   8  -2 -18   12.21   32.04   0
   8   2 -18    5.14   14.45   0
  -8  -2  18    8.56   23.03   0
   7  -2 -18   56.63   21.63   0
  -7   2  18   97.12   16.99   0
   7  -2 -18   78.39   33.70   0
   7   2 -18   71.88   23.41   0
  -7  -2  18   54.56   25.71   0
  -6   2  18   -3.50   15.53   0
   6  -2 -18    2.83   35.75   0
   6   2 -18   -0.07   23.46   0
  -6  -2  18   -6.84   16.94   0
   6  -2 -18   -9.11   15.13   0
  -5   2  18   21.82   19.61   0
   5  -2 -18   18.59   35.04   0
   5   2 -18   26.84   14.78   0
  -5  -2  18   -7.49   23.52   0
   5  -2 -18   23.62   20.99   0
  -4   2  18   32.97   21.47   0
   4   2 -18   12.82   21.84   0
   4  -2 -18   24.97   35.76   0
   4  -2 -18   16.13   13.90   0
  -4  -2  18   -0.34   16.74   0
   3  -2 -18   46.42   22.05   0
   3   2 -18   40.47   22.64   0
   3  -2 -18   19.23   20.67   0
  -3  -2  18   48.27   17.10   0
  -3   2  18    8.11   20.29   0
   2  -2 -18   40.03   29.58   0
   2   2 -18    5.34   16.14   0
   2  -2 -18   16.33   20.41   0
  -2  -2  18    3.84   22.13   0
  -2   2  18   -7.57   21.34   0
   1   2 -18   23.45   21.89   0
   1  -2 -18    8.06   14.21   0
  -1  -2  18   -2.56   22.21   0
   1  -2 -18   22.63   31.01   0
  -1   2  18    7.03   21.22   0
   0   2 -18   42.49   22.76   0
   0  -2 -18   50.31   21.87   0
   0  -2  18   24.49   16.61   0
   0   2  18   26.43   22.38   0
  -1   2 -18   26.83   23.02   0
  -1  -2 -18   41.08   20.94   0
   1  -2  18   17.82   14.88   0
   1   2  18    7.10   16.85   0
  -2   2 -18   26.84   23.76   0
  -2  -2 -18   34.79   16.37   0
   2  -2  18   34.75   22.30   0
   2   2  18   33.22   22.50   0
  -3   2 -18   34.46   15.65   0
  -3  -2 -18   53.38   23.64   0
   3  -2  18   23.80   16.36   0
   3   2  18   38.62   16.75   0
  -4  -2 -18    1.53   23.12   0
   4  -2  18    0.37   22.29   0
   4   2  18   17.64   23.56   0
  -4   2 -18    1.18   14.60   0
  -5  -2 -18   95.42   25.15   0
   5  -2  18   58.96   16.83   0
   5   2  18   76.26   16.92   0
  -5   2 -18   64.90   16.05   0
  -6  -2 -18   29.41   24.12   0
   6  -2  18    6.25   24.57   0
   6   2  18   -9.58   23.42   0
  -6   2 -18  -12.94   24.77   0
  -7  -2 -18   27.09   25.29   0
   7  -2  18    5.97   24.92   0
   7   2  18   24.71   24.19   0
  -7   2 -18   -3.82   17.94   0
  -8  -2 -18   24.33   23.74   0
   8   2  18   19.03   24.06   0
  -8   2 -18    4.40   17.22   0
  -9  -2 -18   35.51   18.73   0
   9   2  18   17.86   25.05   0
  -9   2 -18   21.06   25.48   0
 -10  -2 -18   12.60   19.40   0
  10   2  18   -3.61   24.60   0
 -10   2 -18   25.81   18.57   0
 -11  -2 -18   14.32   25.05   0
 -11   2 -18  -29.19   27.16   0
 -12   2 -18   12.23   19.95   0
 -12   2 -18    2.17   27.95   0
 -12  -2 -18   10.45   28.91   0
 -13   2 -18   -4.26   26.88   0
 -13   2 -18   17.56   28.71   0
 -13  -2 -18   10.38   29.61   0
 -14   2 -18   10.15   21.31   0
 -14   2 -18   21.94   19.77   0
 -14  -2 -18   27.51   28.97   0
 -14   2 -18   -3.51   29.06   0
 -14  -2 -18   46.05   30.19   0
  14  -3 -18   -3.77   19.09   0
 -14   3  18  -10.68   19.40   0
  14   3 -18   -0.61   28.07   0
 -14  -3  18  -10.31   32.15   0
 -13   3  18    7.20   26.33   0
  13   3 -18   16.68   18.91   0
 -13  -3  18    6.54   29.73   0
  13  -3 -18   28.60   24.46   0
 -12   3  18   -1.12   18.49   0
  12   3 -18    4.86   18.86   0
  12  -3 -18   -5.79   17.71   0
 -12  -3  18   20.63   28.45   0
 -11   3  18   23.60   24.74   0
  11   3 -18    0.82   25.51   0
  11  -3 -18    7.90   16.75   0
 -11  -3  18    9.37   20.51   0
 -10   3  18    0.07   24.18   0
  10   3 -18    3.02   25.28   0
  10  -3 -18    2.59   25.01   0
 -10  -3  18   13.77   28.42   0
   9   3 -18    3.41   16.89   0
  -9   3  18   26.15   24.45   0
   9  -3 -18   11.79   16.06   0
  -9  -3  18   32.49   27.32   0
   8   3 -18   30.28   24.77   0
  -8   3  18    9.29   17.10   0
   8  -3 -18   16.80   16.82   0
  -8  -3  18   38.76   27.00   0
  -7   3  18   44.09   23.75   0
   7  -3 -18   17.39   15.58   0
  -7  -3  18    1.66   26.76   0
   7   3 -18   21.45   23.02   0
  -6   3  18   10.42   23.53   0
   6  -3 -18   17.94   16.15   0
  -6  -3  18  -13.89   28.11   0
   6   3 -18   19.00   24.24   0
  -5   3  18   17.80   17.46   0
   5  -3 -18   10.39   16.96   0
  -5  -3  18   55.48   28.06   0
   5   3 -18   12.69   25.44   0
   4  -3 -18   16.52   22.57   0
   4   3 -18  -12.96   24.26   0
  -4  -3  18    6.28   18.43   0
  -4   3  18   19.02   23.64   0
   3   3 -18  -10.18   24.16   0
  -3  -3  18    6.11   26.83   0
  -3   3  18    3.79   16.26   0
   3  -3 -18   13.35   23.07   0
   2   3 -18   46.85   26.45   0
  -2  -3  18   58.27   19.24   0
   2  -3 -18   54.95   23.78   0
  -2   3  18   47.41   18.39   0
   1   3 -18    1.62   18.51   0
  -1  -3  18   24.34   28.16   0
   1  -3 -18   16.30   17.16   0
  -1   3  18   20.20   24.11   0
   0   3 -18   14.31   25.29   0
   0  -3  18   25.81   26.81   0
   0  -3 -18   25.05   23.89   0
   0   3  18   27.29   24.24   0
  -1   3 -18   20.08   24.79   0
   1  -3  18   -2.91   17.68   0
  -1  -3 -18   -5.00   17.20   0
   1   3  18  -17.64   17.32   0
  -2   3 -18   15.92   24.88   0
   2  -3  18   15.78   25.68   0
  -2  -3 -18   14.53   26.57   0
   2   3  18   16.85   25.81   0
  -3   3 -18   -3.63   17.33   0
   3  -3  18   20.19   25.73   0
  -3  -3 -18   23.95   27.05   0
   3   3  18   10.00   27.27   0
  -4   3 -18   -9.37   26.20   0
  -4  -3 -18  -19.79   26.55   0
   4  -3  18    8.87   27.21   0
   4   3  18   -7.75   18.65   0
  -5  -3 -18   24.79   26.42   0
   5   3  18   14.91   26.52   0
  -5   3 -18    7.35   26.49   0
  -6  -3 -18    8.69   27.44   0
   6   3  18   -6.54   19.22   0
  -6   3 -18    5.99   19.44   0
  -7  -3 -18   15.09   29.93   0
   7   3  18   -5.09   27.72   0
  -7   3 -18   12.38   26.21   0
  -8  -3 -18  -14.64   19.82   0
   8   3  18  -21.41   27.43   0
  -8   3 -18    9.93   27.80   0
  -9  -3 -18   10.20   30.14   0
   9   3  18    6.68   20.62   0
  -9   3 -18   22.97   28.08   0
 -10  -3 -18    4.43   31.63   0
 -10   3 -18   -0.34   27.92   0
 -10   3 -18   26.09   20.67   0
 -11  -3 -18    3.96   31.74   0
 -11   3 -18  -11.47   20.78   0
 -11   3 -18   -4.05   29.97   0
 -12   3 -18   -9.17   20.56   0
 -12  -3 -18   -3.35   32.56   0
 -12   3 -18   27.70   31.25   0
  -9   4  18    3.36   29.87   0
   9   4 -18   -7.13   28.57   0
  -9  -4  18    2.26   35.42   0
   9  -4 -18   -4.79   29.92   0
  -8   4  18    6.72   20.22   0
   8   4 -18   15.76   27.88   0
  -8  -4  18   23.63   36.51   0
   8  -4 -18  -21.81   21.42   0
  -7   4  18    2.35   20.24   0
   7   4 -18   -2.29   26.78   0
  -7  -4  18   -2.31   33.05   0
   7  -4 -18   10.63   28.11   0
   6   4 -18    1.42   27.02   0
  -6  -4  18    5.19   33.78   0
   6  -4 -18    3.20   27.48   0
  -6   4  18   -5.82   20.29   0
  -5  -4  18   -7.34   33.58   0
   5  -4 -18   -9.40   29.18   0
   5   4 -18    6.33   28.25   0
  -5   4  18   -2.03   30.43   0
   4  -4 -18    5.19   20.21   0
  -4  -4  18    5.55   34.14   0
   4   4 -18    4.07   28.08   0
  -4   4  18   15.23   19.42   0
   3  -4 -18    0.42   27.20   0
  -3  -4  18   -2.09   23.07   0
   3   4 -18    8.76   26.73   0
  -3   4  18   -6.00   20.56   0
   2  -4 -18   22.60   27.02   0
  -2  -4  18   11.90   30.65   0
   2   4 -18   -1.60   27.05   0
  -2   4  18  -18.32   28.74   0
   1  -4 -18    2.01   18.12   0
  -1  -4  18  -18.28   29.76   0
   1   4 -18    0.06   27.52   0
  -1   4  18   20.36   28.18   0
   0  -4 -18    4.90   19.85   0
   0   4 -18    7.68   28.00   0
   0   4  18   -1.39   27.85   0
  -1   4 -18    7.01   21.09   0
   1   4  18   14.53   19.81   0
  -1  -4 -18   10.72   26.56   0
  -2   4 -18   26.27   29.84   0
   2   4  18   22.16   29.08   0
  -2  -4 -18   -4.15   27.57   0
  -3   4 -18   14.93   30.24   0
   3   4  18    9.69   29.82   0
  -3  -4 -18   20.06   28.81   0
  -4   4 -18   14.83   30.15   0
   4   4  18   -6.84   29.52   0
  -4  -4 -18   15.00   29.36   0
  -5   4 -18  -14.92   21.98   0
   5   4  18    4.93   29.79   0
  -5  -4 -18    9.39   30.56   0
  -5   4 -18    7.54   21.83   0
  -6   4 -18  -13.00   22.71   0
   6   4  18   -7.06   30.26   0
  -6   4 -18   -4.96   21.99   0
  -6  -4 -18    5.01   31.82   0
  -7  -4 -18   -2.84   33.03   0
  -7   4 -18   25.49   30.43   0
   7   4  18    5.76   22.91   0
  -7   4 -18   -0.99   32.25   0
 -17   0  19   15.83   18.96   0
  17   0 -19   15.44   24.92   0
 -15   0  19   25.53   17.49   0
  15   0 -19   10.44   24.71   0
 -13   0  19   -9.06   24.72   0
  13   0 -19   18.71   16.79   0
  11   0 -19   20.43   15.22   0
 -11   0  19   35.77   21.70   0
  -9   0  19   19.93   15.08   0
   9   0 -19   11.38   15.10   0
  -7   0  19  235.45   18.12   0
   7   0 -19  264.73   17.15   0
   5   0 -19  193.91   16.38   0
  -5   0  19  189.18   16.62   0
   3   0 -19   59.15   15.30   0
  -3   0  19   53.01   15.56   0
   1   0 -19   56.92   15.56   0
  -1   0  19   71.03   15.22   0
  -1   0 -19  313.24   23.40   0
   1   0  19  240.09   22.69   0
  -3   0 -19   16.34   15.66   0
   3   0  19    7.27   21.53   0
  -5   0 -19   -5.60   15.79   0
   5   0  19   -1.82   22.32   0
   7   0  19   18.57   17.27   0
  -7   0 -19    6.98   17.01   0
  -9   0 -19   27.24   26.24   0
   9   0  19   39.05   16.65   0
  -9   0 -19   54.80   17.00   0
 -11   0 -19   -4.46   19.34   0
 -11   0 -19   18.12   18.14   0
 -13   0 -19    2.69   18.84   0
 -15   0 -19    1.16   19.65   0
 -15   0 -19  -10.96   28.78   0
 -17  -1  19   12.54   19.59   0
 -17   1  19   -0.47   18.77   0
  17   1 -19   19.21   18.23   0
  17  -1 -19   -7.03   18.97   0
 -16  -1  19    3.02   18.34   0
 -16   1  19  -26.61   18.62   0
  16   1 -19   24.86   17.56   0
  16  -1 -19   10.87   18.06   0
 -15  -1  19    4.02   18.27   0
 -15   1  19   23.41   18.05   0
  15   1 -19    2.86   17.60   0
  15  -1 -19  -11.72   17.62   0
 -14  -1  19    6.47   23.60   0
  14   1 -19  -15.39   24.39   0
  14  -1 -19    8.61   16.59   0
 -14   1  19   -9.08   16.62   0
 -13  -1  19    9.39   16.79   0
 -13   1  19    8.84   15.88   0
  13   1 -19    7.54   15.73   0
  13  -1 -19    1.67   16.40   0
 -12  -1  19   27.36   22.18   0
  12   1 -19   -9.79   20.52   0
 -12   1  19   34.51   22.94   0
  12  -1 -19   14.32   16.04   0
 -11  -1  19   11.17   22.73   0
  11   1 -19   15.27   21.37   0
  11  -1 -19   -2.06   15.31   0
 -11   1  19    3.06   21.58   0
  10   1 -19   24.35   15.40   0
 -10  -1  19   63.94   22.60   0
  10  -1 -19  -13.44   21.27   0
 -10   1  19   58.21   16.32   0
   9  -1 -19   51.42   14.96   0
  -9  -1  19   57.00   16.27   0
  -9   1  19   48.74   22.54   0
   9   1 -19   48.70   13.78   0
  -8  -1  19   49.60   21.26   0
  -8   1  19   33.98   15.47   0
   8   1 -19   52.21   20.23   0
   8  -1 -19   53.59   21.95   0
  -7   1  19   24.05   22.00   0
   7   1 -19   14.18   19.95   0
   7  -1 -19   20.33   16.50   0
  -7  -1  19   24.25   22.68   0
  -6   1  19   47.76   21.57   0
   6   1 -19   52.16   20.55   0
   6  -1 -19   41.37   14.80   0
  -6  -1  19   68.96   20.64   0
  -5   1  19   69.66   22.49   0
   5   1 -19   66.14   16.35   0
   5  -1 -19   81.95   21.56   0
  -5  -1  19   64.49   15.69   0
   4   1 -19   48.62   16.12   0
   4  -1 -19   49.91   20.96   0
  -4  -1  19   68.10   22.29   0
  -4   1  19   47.59   14.54   0
   3   1 -19   47.77   21.97   0
   3  -1 -19   26.04   15.60   0
  -3  -1  19   42.77   16.15   0
  -3   1  19   44.87   21.59   0
   2   1 -19   -5.05   22.27   0
   2  -1 -19    8.48   14.55   0
  -2  -1  19  -18.91   22.34   0
  -2   1  19   -6.42   15.00   0
   1   1 -19   20.26   21.94   0
   1  -1 -19   30.12   21.16   0
  -1  -1  19   11.07   21.77   0
  -1   1  19   12.37   16.01   0
   0   1 -19   33.48   21.60   0
   0  -1 -19    2.80   21.61   0
   0  -1  19  -13.59   15.57   0
   0   1  19   -1.09   14.92   0
  -1   1 -19   22.86   14.82   0
  -1  -1 -19   11.08   15.83   0
   1  -1  19    9.95   15.50   0
   1   1  19   14.01   15.98   0
  -2   1 -19   21.81   22.42   0
  -2  -1 -19   42.27   22.56   0
   2  -1  19   37.74   15.21   0
   2   1  19   29.71   15.58   0
  -3   1 -19   22.68   16.24   0
  -3  -1 -19   19.07   23.78   0
   3  -1  19   -0.81   23.04   0
   3   1  19   21.77   21.70   0
  -4   1 -19   23.20   16.41   0
  -4  -1 -19   18.83   15.04   0
  -4  -1 -19   43.98   26.39   0
   4  -1  19   15.21   22.48   0
   4   1  19    5.30   21.38   0
  -5  -1 -19   35.26   23.03   0
  -5  -1 -19   59.12   26.91   0
   5  -1  19   19.64   16.74   0
   5   1  19   26.55   22.56   0
  -5   1 -19   23.05   17.26   0
  -6  -1 -19   76.02   24.51   0
  -6  -1 -19   90.33   27.70   0
   6  -1  19   48.28   23.45   0
   6   1  19   58.44   23.54   0
  -6   1 -19   64.10   24.36   0
  -7  -1 -19   78.69   18.16   0
  -7  -1 -19   59.45   20.30   0
   7  -1  19   58.80   17.44   0
   7   1  19   35.85   24.21   0
  -7   1 -19   56.41   24.38   0
  -8  -1 -19   43.10   20.77   0
   8  -1  19   21.60   16.51   0
   8   1  19   16.99   15.55   0
  -8   1 -19   64.32   22.97   0
  -8  -1 -19   17.69   15.56   0
   9  -1  19  -15.33   24.57   0
   9   1  19   21.39   16.67   0
  -9   1 -19    2.81   24.51   0
  -9  -1 -19   -2.20   16.81   0
  10   1  19  -10.32   23.78   0
 -10   1 -19   19.50   18.61   0
 -10  -1 -19   -2.32   24.21   0
 -11   1 -19  -31.11   25.77   0
 -11  -1 -19    7.17   25.40   0
 -12   1 -19    5.22   21.27   0
 -12   1 -19  -17.69   25.65   0
 -12  -1 -19  -13.31   24.61   0
 -13   1 -19  -11.92   30.38   0
 -13   1 -19   39.91   26.54   0
 -13  -1 -19   17.12   27.10   0
 -14   1 -19   -9.61   22.27   0
 -14   1 -19    9.55   18.98   0
 -14   1 -19    9.15   19.48   0
 -14  -1 -19   17.85   29.16   0
 -15   1 -19   -1.60   20.78   0
 -15  -1 -19   -7.08   19.90   0
 -15   1 -19   -1.63   21.37   0
 -15  -1 -19    3.50   29.15   0
  16  -2 -19   18.39   27.39   0
 -16  -2  19   -1.03   20.43   0
 -16   2  19    6.23   19.79   0
  16   2 -19   -2.25   18.98   0
 -15  -2  19   32.67   29.21   0
 -15   2  19  -11.45   18.45   0
  15   2 -19    1.98   27.05   0
  15  -2 -19   18.57   17.77   0
 -14  -2  19    3.23   19.47   0
 -14   2  19  -12.11   18.52   0
  14   2 -19   11.77   17.94   0
  14  -2 -19    7.12   17.78   0
 -13  -2  19  -29.01   27.09   0
 -13   2  19   -8.19   24.82   0
  13   2 -19   23.52   25.55   0
  13  -2 -19   17.05   24.21   0
 -12  -2  19   11.78   26.70   0
 -12   2  19    5.26   17.07   0
  12   2 -19   -0.07   23.19   0
  12  -2 -19    8.79   24.40   0
 -11  -2  19  -31.65   24.70   0
  11   2 -19    1.83   23.26   0
 -11   2  19   24.76   23.18   0
  11  -2 -19   -3.48   21.61   0
  11  -2 -19   17.99   23.78   0
  10   2 -19   27.93   23.43   0
 -10   2  19   -2.40   23.34   0
  10  -2 -19   -1.38   30.44   0
  10  -2 -19   16.97   23.29   0
 -10  -2  19   17.23   17.57   0
  -9   2  19   23.13   22.91   0
   9  -2 -19   -1.92   21.59   0
   9  -2 -19  -23.97   24.68   0
  -9  -2  19   -2.61   24.47   0
   9   2 -19   23.66   22.43   0
   8  -2 -19   -1.38   15.75   0
  -8   2  19   24.56   15.69   0
   8  -2 -19  -13.98   33.35   0
   8   2 -19    6.43   21.32   0
  -8  -2  19    6.58   22.89   0
   7  -2 -19   22.83   16.93   0
  -7   2  19   15.93   23.27   0
   7  -2 -19   34.60   24.91   0
   7   2 -19   25.13   15.78   0
  -7  -2  19   34.93   23.82   0
  -6   2  19   10.19   16.01   0
   6  -2 -19   15.62   42.11   0
   6   2 -19    2.99   22.33   0
  -6  -2  19   10.10   22.81   0
   6  -2 -19   12.31   21.07   0
  -5   2  19    6.00   21.40   0
   5  -2 -19   33.17   28.05   0
   5   2 -19    6.32   14.41   0
  -5  -2  19   23.48   24.51   0
   5  -2 -19   16.98   15.93   0
   4  -2 -19   71.46   28.51   0
   4   2 -19   67.89   22.26   0
  -4  -2  19   65.92   18.25   0
   4  -2 -19   63.16   20.52   0
  -4   2  19   58.31   22.02   0
   3   2 -19    7.05   16.27   0
   3  -2 -19   18.76   14.96   0
  -3  -2  19    5.17   24.29   0
   3  -2 -19   20.96   34.61   0
  -3   2  19  -12.93   14.85   0
   2   2 -19   -6.71   15.92   0
   2  -2 -19   -1.70   21.67   0
  -2  -2  19   -5.64   16.17   0
   2  -2 -19   -2.02   31.58   0
  -2   2  19   14.40   15.24   0
   1   2 -19   15.30   22.93   0
   1  -2 -19   -8.87   24.22   0
   1  -2 -19   16.89   15.68   0
  -1  -2  19   -1.74   16.03   0
  -1   2  19   14.44   15.58   0
   0   2 -19  152.61   22.46   0
   0  -2 -19  119.61   24.30   0
   0  -2 -19  130.41   23.54   0
   0  -2  19  129.32   23.53   0
   0   2  19  115.48   18.08   0
  -1   2 -19   23.45   16.50   0
  -1  -2 -19   -0.38   14.38   0
   1  -2  19  -13.39   14.88   0
   1   2  19   13.83   16.76   0
  -2   2 -19   28.78   16.64   0
  -2  -2 -19   39.94   17.07   0
   2  -2  19   69.98   24.28   0
   2   2  19   65.74   22.22   0
  -3   2 -19   18.25   15.36   0
   3  -2  19   22.81   16.77   0
  -3  -2 -19    6.98   23.27   0
   3   2  19    2.26   22.72   0
  -4   2 -19   11.62   17.66   0
  -4  -2 -19   64.88   24.14   0
   4  -2  19   21.36   23.44   0
   4   2  19   22.91   16.63   0
  -5  -2 -19   48.79   23.97   0
   5  -2  19    4.09   24.53   0
   5   2  19   -6.53   17.16   0
  -5   2 -19   14.23   16.29   0
  -6  -2 -19   12.56   24.71   0
   6  -2  19    0.98   16.75   0
   6   2  19   -6.39   16.86   0
  -6   2 -19   25.58   22.85   0
  -7  -2 -19   -2.81   18.13   0
   7  -2  19    3.20   15.72   0
   7   2  19   26.78   24.67   0
  -7   2 -19   12.37   23.63   0
  -8  -2 -19   -3.66   18.36   0
   8   2  19    7.18   24.48   0
  -8   2 -19  -19.59   17.98   0
  -9  -2 -19   15.93   26.21   0
   9   2  19  -13.38   17.59   0
  -9   2 -19   16.32   26.57   0
 -10  -2 -19    0.73   17.83   0
  10   2  19   -6.06   17.77   0
 -10   2 -19    8.97   17.84   0
 -11  -2 -19  -11.15   19.07   0
 -11   2 -19  -39.47   28.42   0
 -12  -2 -19   48.31   30.21   0
 -12   2 -19    2.06   27.84   0
 -13   2 -19   -3.25   27.92   0
 -13   2 -19    8.28   29.00   0
 -13  -2 -19   13.80   29.25   0
 -14   2 -19   31.47   22.93   0
 -13   3  19   42.13   27.62   0
  13   3 -19   33.00   27.91   0
  13  -3 -19    4.03   26.72   0
 -13  -3  19   13.90   31.68   0
 -12   3  19    3.61   17.48   0
  12   3 -19   -7.20   28.35   0
  12  -3 -19   21.96   18.39   0
 -12  -3  19   17.79   30.86   0
 -11   3  19    1.99   18.76   0
  11   3 -19   -9.53   28.52   0
  11  -3 -19    2.89   18.50   0
 -11  -3  19   -2.33   30.10   0
 -10   3  19    5.85   25.44   0
  10   3 -19   -8.25   18.02   0
  10  -3 -19    6.15   24.69   0
 -10  -3  19   10.26   28.17   0
   9   3 -19    3.55   25.14   0
  -9   3  19   10.49   16.55   0
   9  -3 -19   -7.95   18.56   0
  -9  -3  19   19.87   21.43   0
   8   3 -19   -0.04   23.44   0
  -8   3  19   11.68   17.73   0
   8  -3 -19  -19.39   17.21   0
  -8  -3  19   14.27   30.83   0
  -7   3  19    7.83   16.87   0
   7  -3 -19   -5.57   16.01   0
  -7  -3  19    1.85   27.66   0
   7   3 -19    9.82   24.27   0
  -6   3  19   21.34   23.57   0
   6  -3 -19    3.66   16.36   0
  -6  -3  19    6.61   19.34   0
   6   3 -19   -2.09   17.96   0
   5  -3 -19    7.52   16.79   0
   5   3 -19    6.57   18.64   0
  -5  -3  19   16.46   19.07   0
  -5   3  19   14.55   16.87   0
   4   3 -19   21.01   23.78   0
  -4  -3  19  -13.30   27.05   0
  -4   3  19    0.65   17.43   0
   4  -3 -19   23.40   17.12   0
   3   3 -19   26.30   25.96   0
  -3  -3  19   -0.22   27.26   0
  -3   3  19   -5.71   18.64   0
   3  -3 -19    4.73   17.06   0
   2   3 -19    4.63   26.88   0
  -2  -3  19    9.16   19.10   0
   2  -3 -19   22.91   24.67   0
  -2   3  19   10.30   24.64   0
   1   3 -19    9.25   25.24   0
  -1  -3  19    0.64   27.79   0
   1  -3 -19   -6.17   24.18   0
  -1   3  19   29.94   25.06   0
   0   3 -19    1.92   25.41   0
   0  -3  19   16.38   26.34   0
   0  -3 -19    3.88   24.16   0
   0   3  19   -3.56   23.74   0
  -1   3 -19   14.78   24.71   0
   1  -3  19   26.20   26.78   0
  -1  -3 -19    6.31   18.05   0
   1   3  19   16.94   17.97   0
  -2   3 -19  -17.02   17.52   0
   2  -3  19   17.03   19.57   0
  -2  -3 -19   11.13   18.97   0
   2   3  19   41.32   26.43   0
  -3   3 -19   11.12   26.11   0
   3  -3  19   -3.77   19.01   0
  -3  -3 -19   -3.22   18.81   0
   3   3  19   -3.57   26.30   0
  -4   3 -19    4.94   25.87   0
   4  -3  19   33.71   26.59   0
  -4  -3 -19  -28.62   27.80   0
   4   3  19   16.62   18.19   0
  -5   3 -19   15.93   25.71   0
  -5  -3 -19   11.34   20.76   0
   5   3  19   16.99   27.67   0
  -6  -3 -19    6.89   20.14   0
   6   3  19    3.30   18.35   0
  -6   3 -19   13.57   17.77   0
  -7  -3 -19    6.16   29.82   0
   7   3  19   12.61   21.07   0
  -7   3 -19   36.14   27.59   0
  -8  -3 -19  -15.90   22.31   0
   8   3  19   31.45   28.62   0
  -8   3 -19   29.99   27.79   0
  -9  -3 -19   -5.18   22.42   0
   9   3  19  -16.79   29.73   0
  -9   3 -19   -6.32   29.29   0
 -10  -3 -19   14.35   31.45   0
 -10   3 -19   -1.25   29.54   0
 -10   3 -19   17.72   20.64   0
 -11   3 -19   21.55   20.95   0
 -11  -3 -19   -4.99   22.81   0
 -11   3 -19    0.57   29.82   0
  -8   4  19   -2.01   21.37   0
   8   4 -19   26.38   29.01   0
  -8  -4  19   22.83   33.78   0
   8  -4 -19   15.76   20.75   0
   7   4 -19   10.76   29.52   0
  -7  -4  19    2.82   25.86   0
   7  -4 -19  -21.81   31.20   0
  -7   4  19   15.42   20.16   0
   6   4 -19    6.81   28.95   0
  -6  -4  19   -4.53   35.09   0
   6  -4 -19   10.65   21.22   0
  -6   4  19    7.93   20.62   0
   5  -4 -19    0.21   28.14   0
  -5  -4  19    5.98   34.90   0
   5   4 -19   -0.42   20.31   0
  -5   4  19   -4.58   20.59   0
   4  -4 -19  -13.37   20.17   0
  -4  -4  19   -2.37   33.43   0
   4   4 -19    4.44   28.96   0
  -4   4  19   -0.49   31.47   0
   3  -4 -19    5.38   27.40   0
  -3  -4  19    4.07   33.11   0
   3   4 -19   18.78   28.03   0
  -3   4  19   -4.09   30.07   0
   2  -4 -19   -4.18   28.63   0
  -2  -4  19   14.59   23.64   0
   2   4 -19    6.35   28.22   0
  -2   4  19    6.99   31.09   0
   1  -4 -19  -12.42   20.50   0
  -1  -4  19    7.53   33.80   0
   1   4 -19    8.01   29.16   0
  -1   4  19   23.01   29.99   0
   0  -4 -19   -4.43   26.52   0
   0   4 -19    5.97   29.33   0
   0   4  19    1.43   20.97   0
  -1   4 -19  -18.05   20.41   0
   1   4  19    0.46   29.11   0
  -1  -4 -19    0.73   28.19   0
  -2   4 -19   -2.87   22.05   0
   2   4  19   14.10   21.90   0
  -2  -4 -19   -5.77   27.91   0
  -3   4 -19   -4.04   31.08   0
   3   4  19   -8.38   29.19   0
  -3  -4 -19   -2.16   20.23   0
  -4   4 -19   25.90   29.92   0
   4   4  19   -9.63   30.40   0
  -4  -4 -19    9.47   30.91   0
  -5   4 -19   16.90   31.11   0
   5   4  19   -4.65   21.19   0
  -5  -4 -19    7.03   32.38   0
  -6   4 -19    5.44   22.38   0
  -6   4 -19    8.16   22.72   0
   6   4  19   11.34   34.50   0
 -16   0  20   26.29   17.89   0
  16   0 -20   15.63   24.91   0
 -14   0  20  -11.44   18.03   0
  14   0 -20    0.16   23.78   0
 -12   0  20    8.94   17.42   0
  12   0 -20    5.56   16.24   0
  10   0 -20    9.90   15.36   0
 -10   0  20    8.34   16.18   0
  -8   0  20   78.87   22.78   0
   8   0 -20   74.79   22.31   0
   6   0 -20   38.40   16.63   0
  -6   0  20   55.77   15.58   0
   4   0 -20   35.78   15.87   0
  -4   0  20   42.37   21.91   0
   2   0 -20   35.28   22.40   0
  -2   0  20   38.60   22.06   0
   0   0 -20   28.33   15.20   0
   0   0  20    2.48   21.78   0
  -2   0 -20  -16.52   22.10   0
   2   0  20   -8.84   22.33   0
  -4   0 -20   20.10   22.19   0
   4   0  20   24.09   15.85   0
   6   0  20   31.16   22.90   0
  -6   0 -20   -1.55   16.58   0
   8   0  20   84.54   24.22   0
  -8   0 -20   83.30   17.33   0
 -10   0 -20   -4.63   18.56   0
  10   0  20    8.46   18.77   0
 -10   0 -20   10.49   25.17   0
 -12   0 -20   23.72   19.78   0
 -12   0 -20   30.09   18.68   0
 -14   0 -20   -3.09   20.54   0
 -17  -1  20   17.11   28.22   0
 -17   1  20   14.23   27.49   0
  17   1 -20   -3.78   18.83   0
  17  -1 -20   10.23   18.54   0
 -16  -1  20   39.27   26.29   0
 -16   1  20   -4.68   18.81   0
  16   1 -20   27.41   17.73   0
  16  -1 -20  -17.29   18.07   0
 -15  -1  20    8.91   25.62   0
  15   1 -20   17.54   17.63   0
 -15   1  20   18.55   18.06   0
  15  -1 -20   14.18   24.16   0
 -14  -1  20   -2.27   24.76   0
 -14   1  20   12.20   17.89   0
  14   1 -20    9.74   25.57   0
  14  -1 -20    1.56   24.63   0
 -13  -1  20   25.90   16.74   0
 -13   1  20    9.18   24.13   0
  13   1 -20   15.16   16.86   0
  13  -1 -20   20.12   23.07   0
 -12  -1  20   23.37   16.86   0
 -12   1  20   21.69   16.67   0
  12   1 -20   16.76   21.49   0
  12  -1 -20   18.24   16.61   0
 -11  -1  20    7.17   15.97   0
  11   1 -20    6.87   15.13   0
  11  -1 -20   -1.99   16.35   0
 -11   1  20    0.61   23.17   0
  10   1 -20   27.41   15.05   0
 -10  -1  20   18.87   16.63   0
  10  -1 -20  -20.42   15.38   0
 -10   1  20   -7.38   22.17   0
   9  -1 -20   18.75   21.32   0
  -9  -1  20   17.65   15.87   0
  -9   1  20    6.86   21.31   0
   9   1 -20    2.75   15.14   0
  -8  -1  20   -1.72   16.81   0
  -8   1  20   32.29   15.94   0
   8   1 -20   16.90   22.82   0
   8  -1 -20    5.34   15.53   0
  -7   1  20    5.05   22.73   0
   7   1 -20    2.67   21.45   0
   7  -1 -20   -4.89   22.25   0
  -7  -1  20    2.87   22.43   0
  -6   1  20   12.74   21.23   0
   6   1 -20    0.18   21.58   0
   6  -1 -20   -9.54   16.10   0
  -6  -1  20    3.02   21.68   0
   5   1 -20   20.54   14.18   0
   5  -1 -20   25.18   21.83   0
  -5  -1  20   10.74   21.93   0
  -5   1  20   21.31   21.92   0
   4   1 -20    3.94   14.01   0
   4  -1 -20   43.11   21.67   0
  -4  -1  20   -8.07   15.92   0
  -4   1  20    3.01   21.24   0
   3   1 -20   56.59   14.96   0
   3  -1 -20   70.95   16.49   0
  -3  -1  20   35.47   16.88   0
  -3   1  20   43.95   16.41   0
   2   1 -20  119.72   16.31   0
   2  -1 -20  105.91   23.57   0
  -2  -1  20  112.54   24.10   0
  -2   1  20  102.04   22.80   0
   1   1 -20   44.84   21.79   0
   1  -1 -20   32.60   17.04   0
  -1  -1  20   56.13   20.99   0
  -1   1  20   38.57   22.99   0
   0   1 -20   55.80   22.04   0
   0  -1 -20   -6.50   22.45   0
   0  -1  20   18.86   15.64   0
   0   1  20   13.82   15.85   0
  -1   1 -20   12.93   16.21   0
  -1  -1 -20   -1.63   16.23   0
   1  -1  20   25.48   22.06   0
   1   1  20   19.70   15.54   0
  -2   1 -20   53.46   17.70   0
  -2  -1 -20   69.12   24.30   0
   2  -1  20   33.93   16.84   0
   2   1  20   38.41   16.93   0
  -3   1 -20  132.09   24.49   0
  -3  -1 -20  100.36   25.13   0
   3  -1  20   99.42   17.56   0
   3   1  20   68.32   17.40   0
  -4   1 -20   66.08   17.69   0
  -4  -1 -20   67.43   24.72   0
  -4  -1 -20   87.25   27.03   0
   4  -1  20   60.14   23.89   0
   4   1  20   50.96   17.31   0
  -5  -1 -20  -18.76   17.20   0
  -5  -1 -20   16.75   27.14   0
   5  -1  20   -8.33   16.40   0
   5   1  20    3.69   23.35   0
  -5   1 -20   -2.03   16.51   0
  -6  -1 -20   12.56   24.23   0
  -6  -1 -20   11.59   26.59   0
   6  -1  20   34.64   23.26   0
   6   1  20   21.82   23.52   0
  -6   1 -20   37.46   23.63   0
  -7  -1 -20    4.91   16.73   0
  -7  -1 -20   13.70   26.67   0
   7  -1  20    7.45   22.65   0
   7   1  20   15.94   23.71   0
  -7   1 -20   -6.60   22.91   0
  -8  -1 -20   18.18   16.79   0
  -8  -1 -20   23.54   27.06   0
   8  -1  20   -1.45   17.11   0
   8   1  20   17.92   16.70   0
  -8   1 -20  -16.33   24.99   0
   9  -1  20   15.49   17.91   0
   9   1  20   18.64   24.14   0
  -9   1 -20   15.91   18.03   0
  -9  -1 -20   12.31   17.06   0
  10   1  20   10.03   18.53   0
 -10   1 -20   10.00   17.88   0
 -10  -1 -20    2.40   18.46   0
 -11   1 -20   20.25   18.26   0
 -11  -1 -20    4.92   19.39   0
 -12   1 -20  -20.58   28.35   0
 -12   1 -20   15.87   19.29   0
 -12  -1 -20   41.06   27.80   0
 -13   1 -20  -34.84   30.62   0
 -13   1 -20   15.22   19.57   0
 -13  -1 -20   -2.44   27.66   0
 -14   1 -20    7.31   24.26   0
 -14   1 -20   -1.64   19.21   0
 -14   1 -20   18.58   20.75   0
 -14  -1 -20   -1.39   29.84   0
 -15  -2  20  -17.14   28.72   0
  15   2 -20   10.72   27.70   0
 -15   2  20   22.01   27.44   0
  15  -2 -20    5.50   18.87   0
 -14  -2  20   18.82   18.43   0
 -14   2  20    2.15   26.51   0
  14   2 -20    9.13   19.52   0
  14  -2 -20    4.51   18.87   0
 -13  -2  20   13.55   26.36   0
 -13   2  20    6.38   25.49   0
  13   2 -20   13.02   24.79   0
  13  -2 -20   14.53   25.24   0
 -12  -2  20   29.08   27.35   0
 -12   2  20   -9.24   17.60   0
  12   2 -20    2.77   25.33   0
  12  -2 -20   -4.83   24.56   0
 -11  -2  20   26.84   27.39   0
  11   2 -20   11.92   15.97   0
 -11   2  20   21.30   18.01   0
  11  -2 -20    0.73   31.51   0
  11  -2 -20  -47.36   24.98   0
  10   2 -20   10.60   16.46   0
 -10   2  20    2.89   24.54   0
  10  -2 -20  -20.96   17.54   0
  10  -2 -20   38.50   32.90   0
 -10  -2  20    8.98   17.15   0
  -9   2  20   11.97   24.63   0
   9  -2 -20    9.12   24.04   0
   9  -2 -20   57.45   34.15   0
  -9  -2  20   25.58   24.81   0
   9   2 -20   20.71   17.05   0
   8  -2 -20  -10.56   22.57   0
  -8   2  20   10.24   16.55   0
   8  -2 -20   19.47   27.11   0
   8   2 -20   12.30   23.01   0
  -8  -2  20   -1.20   17.86   0
   7  -2 -20   47.71   22.07   0
  -7   2  20   66.01   22.83   0
   7  -2 -20   77.40   42.14   0
   7   2 -20   63.61   22.84   0
  -7  -2  20   70.48   18.20   0
  -6   2  20   26.61   23.76   0
   6  -2 -20   65.50   49.50   0
   6   2 -20   -0.03   22.24   0
  -6  -2  20   -5.17   17.02   0
   6  -2 -20    6.86   16.13   0
   5  -2 -20   -1.00   43.92   0
   5   2 -20    2.56   16.07   0
  -5  -2  20   -4.98   16.62   0
   5  -2 -20   -4.75   16.65   0
  -5   2  20  -19.47   23.64   0
   4  -2 -20   17.51   28.58   0
   4   2 -20   -0.52   15.73   0
  -4  -2  20   -8.92   17.01   0
   4  -2 -20  -17.40   22.80   0
  -4   2  20   11.99   22.16   0
   3  -2 -20   32.39   37.73   0
   3   2 -20   63.25   22.81   0
   3  -2 -20   41.46   17.26   0
  -3  -2  20   41.66   23.25   0
  -3   2  20    8.19   16.99   0
   2  -2 -20   17.32   25.69   0
   2   2 -20   30.48   22.45   0
   2  -2 -20   17.63   21.72   0
  -2  -2  20   19.82   15.50   0
  -2   2  20   38.65   22.41   0
   1   2 -20   28.28   22.64   0
   1  -2 -20   22.36   23.92   0
   1  -2 -20   18.32   22.22   0
  -1  -2  20   26.80   22.54   0
  -1   2  20   24.83   15.98   0
   0   2 -20    6.90   23.01   0
   0  -2 -20   43.16   35.46   0
   0  -2 -20    9.01   15.14   0
   0  -2  20   10.44   16.01   0
   0   2  20   10.47   17.45   0
  -1   2 -20    3.05   15.26   0
  -1  -2 -20  -11.70   22.45   0
   1  -2  20  -14.04   15.30   0
   1   2  20    6.26   16.36   0
  -2   2 -20  -26.64   22.10   0
  -2  -2 -20   -1.44   23.56   0
   2  -2  20    5.92   22.13   0
   2   2  20    6.99   16.37   0
  -3   2 -20   10.66   23.05   0
  -3  -2 -20   21.79   24.19   0
   3  -2  20   37.25   16.80   0
   3   2  20   11.41   15.60   0
  -4   2 -20  -27.15   23.72   0
  -4  -2 -20   19.08   23.35   0
   4  -2  20   12.78   16.71   0
   4   2  20   -4.85   16.51   0
  -5  -2 -20   35.72   25.18   0
   5  -2  20   48.73   24.03   0
   5   2  20   32.91   17.58   0
  -5   2 -20   23.33   16.63   0
  -6  -2 -20  -11.84   19.31   0
   6  -2  20   -0.30   25.15   0
   6   2  20   21.87   18.43   0
  -6   2 -20   24.89   24.71   0
  -7  -2 -20   25.97   25.38   0
   7  -2  20   25.45   25.84   0
   7   2  20   15.38   17.77   0
  -7   2 -20   24.50   25.69   0
  -8  -2 -20    1.41   25.48   0
   8   2  20   11.17   17.73   0
  -8   2 -20    4.81   25.81   0
  -9  -2 -20    8.97   28.32   0
   9   2  20   21.87   27.30   0
  -9   2 -20   36.52   25.93   0
 -10  -2 -20  -32.14   25.58   0
  10   2  20   -1.90   26.07   0
 -10   2 -20   16.09   19.87   0
 -11  -2 -20  -10.91   19.40   0
 -11   2 -20   18.05   20.14   0
 -12  -2 -20   20.54   29.00   0
 -12   2 -20   23.53   27.96   0
 -13  -2 -20   -2.22   31.50   0
 -13   2 -20   13.31   20.97   0
 -13   2 -20    1.55   29.18   0
 -13   3  20   -5.96   19.74   0
 -12   3  20   29.76   27.16   0
  12   3 -20   20.80   29.41   0
  12  -3 -20   -3.48   19.15   0
 -12  -3  20   16.19   22.95   0
 -11   3  20   -4.68   18.77   0
  11   3 -20    8.62   28.18   0
  11  -3 -20   14.85   26.92   0
 -11  -3  20  -23.84   30.59   0
 -10   3  20   12.34   18.73   0
  10   3 -20    3.59   20.02   0
  10  -3 -20   -5.26   26.19   0
 -10  -3  20   10.12   30.11   0
   9   3 -20    8.73   25.03   0
  -9   3  20    4.05   18.01   0
   9  -3 -20   -5.50   18.45   0
  -9  -3  20   13.41   29.16   0
  -8   3  20    6.52   26.01   0
   8  -3 -20   -4.35   18.10   0
  -8  -3  20    4.66   19.70   0
   8   3 -20   -2.56   24.30   0
  -7   3  20   24.38   18.11   0
   7  -3 -20    6.49   24.74   0
  -7  -3  20   16.45   26.85   0
   7   3 -20   -1.39   17.31   0
  -6   3  20   -8.20   23.74   0
   6  -3 -20   -3.44   23.53   0
  -6  -3  20   -6.30   27.04   0
   6   3 -20   -3.09   24.57   0
   5  -3 -20    5.71   23.79   0
   5   3 -20   -4.48   18.28   0
  -5  -3  20   14.05   27.20   0
  -5   3  20   46.01   25.34   0
   4   3 -20    6.17   25.52   0
  -4  -3  20   20.13   18.73   0
  -4   3  20   14.02   18.53   0
   4  -3 -20   -8.19   23.82   0
   3   3 -20   -6.27   17.78   0
  -3  -3  20    9.32   19.72   0
  -3   3  20  -14.95   24.08   0
   3  -3 -20   -6.21   23.02   0
   2   3 -20   18.72   26.44   0
  -2  -3  20   25.41   18.94   0
  -2   3  20   24.30   18.33   0
   2  -3 -20   40.02   24.63   0
   1   3 -20   27.30   26.46   0
  -1  -3  20    3.99   26.82   0
   1  -3 -20   20.09   25.00   0
  -1   3  20    7.08   17.66   0
   0   3 -20   -2.88   27.01   0
   0  -3  20  -15.40   27.08   0
   0  -3 -20   26.10   24.49   0
   0   3  20    2.62   17.77   0
  -1   3 -20   -6.20   19.34   0
   1  -3  20   25.46   26.39   0
  -1  -3 -20   -5.55   19.06   0
   1   3  20   22.57   18.53   0
  -2   3 -20   10.96   26.87   0
   2  -3  20   14.29   28.02   0
  -2  -3 -20   24.09   19.70   0
   2   3  20   -6.15   19.27   0
  -3   3 -20   10.89   18.29   0
   3  -3  20  -16.83   26.18   0
  -3  -3 -20   -3.15   28.20   0
   3   3  20   14.99   26.95   0
  -4   3 -20   13.20   18.65   0
   4  -3  20   13.93   28.93   0
  -4  -3 -20   35.79   27.78   0
   4   3  20   -2.39   28.45   0
  -5   3 -20    4.08   26.40   0
   5  -3  20    9.55   21.39   0
  -5  -3 -20   24.22   28.14   0
   5   3  20   -6.18   27.25   0
  -6  -3 -20    1.64   21.36   0
   6   3  20   10.84   27.69   0
  -6   3 -20  -15.91   18.26   0
  -7  -3 -20  -11.58   30.05   0
   7   3  20   -7.90   19.76   0
  -7   3 -20   18.23   28.29   0
  -8  -3 -20   19.39   30.79   0
   8   3  20   18.93   20.78   0
  -8   3 -20   28.02   28.75   0
  -9  -3 -20   -8.83   23.06   0
   9   3  20   11.93   30.46   0
  -9   3 -20   26.12   30.73   0
 -10  -3 -20   -1.19   23.44   0
 -10   3 -20  -14.89   20.32   0
 -10   3 -20   -8.94   20.69   0
   7   4 -20    7.06   30.07   0
  -7   4  20   18.50   30.09   0
   6  -4 -20  -11.13   21.48   0
  -6  -4  20   22.04   36.06   0
  -6   4  20   -0.33   30.70   0
   6   4 -20    1.07   29.21   0
   5  -4 -20   14.19   29.43   0
  -5  -4  20  -11.07   34.75   0
   5   4 -20    5.08   27.72   0
  -5   4  20  -12.55   32.02   0
   4  -4 -20    8.76   20.18   0
  -4  -4  20   11.71   23.64   0
   4   4 -20   13.71   28.79   0
  -4   4  20   -7.18   21.43   0
   3  -4 -20  -10.26   28.16   0
  -3  -4  20   -5.64   34.04   0
   3   4 -20    5.81   30.03   0
  -3   4  20   12.39   29.67   0
   2  -4 -20   14.71   20.33   0
  -2  -4  20   24.37   34.80   0
   2   4 -20  -19.77   28.51   0
  -2   4  20    3.02   30.44   0
   1  -4 -20   17.36   30.03   0
  -1  -4  20   -1.81   23.04   0
   1   4 -20    7.80   29.94   0
  -1   4  20   25.42   29.71   0
   0  -4 -20   23.83   28.76   0
   0   4 -20    6.80   20.44   0
   0  -4  20  -12.32   32.89   0
   0   4  20   -3.52   30.47   0
  -1   4 -20   -0.29   21.79   0
   1   4  20   13.47   21.40   0
  -1  -4 -20  -12.74   21.21   0
  -2   4 -20   31.98   31.59   0
   2   4  20   -2.06   30.28   0
  -2  -4 -20    6.36   30.86   0
  -3   4 -20  -27.59   30.54   0
   3   4  20   18.06   21.42   0
  -3  -4 -20  -10.36   31.69   0
  -4   4 -20    6.94   30.01   0
   4   4  20   -9.67   31.13   0
 -17   0  21   -0.98   28.33   0
  17   0 -21   -4.27   19.37   0
 -15   0  21   16.51   26.67   0
  15   0 -21   10.50   18.10   0
 -13   0  21   -0.09   17.10   0
  13   0 -21    9.87   23.36   0
  11   0 -21    4.19   16.53   0
 -11   0  21   48.60   17.60   0
  -9   0  21   26.42   22.54   0
   9   0 -21   -4.42   15.48   0
  -7   0  21   34.94   15.96   0
   7   0 -21   23.78   22.71   0
   5   0 -21   13.94   16.13   0
  -5   0  21   17.52   16.76   0
   3   0 -21   25.77   15.24   0
  -3   0  21   18.53   22.14   0
   1   0 -21   65.52   22.76   0
  -1   0  21   28.83   16.58   0
  -1   0 -21  124.58   18.11   0
   1   0  21  101.12   23.61   0
  -3   0 -21    4.94   16.83   0
   3   0  21   28.88   22.14   0
  -5   0 -21  218.83   25.95   0
   5   0  21  134.93   18.15   0
   7   0  21   -9.69   15.53   0
  -7   0 -21   -1.52   16.48   0
  -9   0 -21   47.99   25.51   0
   9   0  21  -19.34   24.42   0
  -9   0 -21   10.81   17.90   0
 -11   0 -21   27.19   19.65   0
 -11   0 -21  -14.32   18.87   0
 -13   0 -21    0.55   19.88   0
 -16  -1  21   13.06   28.20   0
 -16   1  21   14.83   27.22   0
  16   1 -21   20.77   19.59   0
  16  -1 -21   34.58   27.11   0
 -15  -1  21   11.34   26.54   0
 -15   1  21   18.31   26.52   0
  15   1 -21    1.25   18.11   0
  15  -1 -21  -17.67   25.57   0
 -14  -1  21   13.41   18.40   0
 -14   1  21    5.01   25.65   0
  14   1 -21    6.97   24.76   0
  14  -1 -21  -17.12   25.01   0
 -13  -1  21   17.31   24.25   0
 -13   1  21    6.53   17.05   0
  13   1 -21   13.16   18.08   0
  13  -1 -21    2.15   24.15   0
 -12  -1  21   18.59   17.50   0
 -12   1  21   28.10   17.14   0
  12   1 -21   10.07   16.53   0
  12  -1 -21   -8.22   23.10   0
 -11  -1  21   23.02   16.08   0
  11   1 -21   16.49   16.09   0
 -11   1  21   -2.89   16.49   0
  11  -1 -21  -13.95   22.46   0
  10   1 -21    8.88   22.25   0
 -10  -1  21    4.49   16.09   0
  10  -1 -21   -9.88   16.18   0
 -10   1  21    1.78   16.17   0
   9  -1 -21    8.37   15.70   0
  -9  -1  21   -3.16   16.78   0
  -9   1  21    8.94   16.41   0
   9   1 -21  -10.22   16.14   0
  -8   1  21   30.86   16.04   0
   8   1 -21   17.01   14.87   0
   8  -1 -21   23.59   21.69   0
  -8  -1  21   22.12   22.94   0
  -7   1  21  -10.72   21.63   0
   7   1 -21    7.39   16.67   0
   7  -1 -21   10.37   15.63   0
  -7  -1  21   -5.40   23.90   0
  -6   1  21   47.46   22.78   0
   6   1 -21   33.02   23.24   0
   6  -1 -21   26.96   15.33   0
  -6  -1  21   32.30   17.36   0
   5   1 -21   28.30   22.45   0
   5  -1 -21   55.81   21.27   0
  -5  -1  21   21.48   16.76   0
  -5   1  21   51.29   23.49   0
   4   1 -21    4.64   22.20   0
   4  -1 -21   28.83   16.12   0
  -4  -1  21   13.78   16.90   0
  -4   1  21   18.84   22.17   0
   3   1 -21    8.77   16.04   0
   3  -1 -21    7.49   23.27   0
  -3  -1  21    8.88   22.43   0
  -3   1  21    8.47   22.66   0
   2   1 -21   18.78   16.69   0
   2  -1 -21   -0.13   16.65   0
  -2  -1  21   15.01   16.48   0
  -2   1  21   10.90   16.87   0
   1   1 -21   25.28   23.51   0
   1  -1 -21    8.31   23.47   0
  -1  -1  21   -6.54   16.58   0
  -1   1  21    4.68   23.54   0
   0   1 -21   13.30   16.78   0
   0  -1 -21    7.76   16.10   0
   0  -1  21   21.36   23.19   0
   0   1  21    5.88   16.54   0
  -1   1 -21   26.24   23.37   0
  -1  -1 -21   -4.56   16.81   0
   1  -1  21   -3.89   16.25   0
   1   1  21  -14.77   16.62   0
  -2   1 -21   21.56   23.74   0
  -2  -1 -21    3.61   16.79   0
   2  -1  21    8.81   23.54   0
   2   1  21   -0.33   23.41   0
  -3   1 -21  -15.82   23.70   0
  -3  -1 -21   18.51   16.94   0
   3  -1  21   -3.45   16.82   0
   3   1  21    0.34   23.34   0
[truncated: 64,703 more chars]
