# Supplementary material for: Synthesis, crystallographic analysis and Hirshfeld surface analysis of 4-bromo-2-{[2-(5-bromo-2-nitro­phen­yl)hydrazin-1-yl­idene]meth­yl}-5-fluoro­phenol
Source: Acta Crystallogr E Crystallogr Commun. 2018 Oct 19;74(Pt 11):1628–32. doi: 10.1107/S2056989018014627 (PMC6218898; doi:10.1107/S2056989018014627)
Supplement: Supplementary file 2 [file e-74-01628-Isup2.hkl]

data_I                                                                          
_shelx_title ' shelxt_a.res in P2(1)/n'                                         
_shelx_refln_list_code          4                                               
_shelx_F_calc_maximum      284.66                                               
_exptl_crystal_F_000       840.00                                               
_reflns_d_resolution_high  0.8107                                               
                                                                                
loop_                                                                           
 _space_group_symop_operation_xyz                                               
 'x, y, z'                                                                      
 '-x+1/2, y+1/2, -z+1/2'                                                        
 '-x, -y, -z'                                                                   
 'x-1/2, -y-1/2, z-1/2'                                                         
                                                                                
_cell_length_a    16.1360                                                       
_cell_length_b     4.1745                                                       
_cell_length_c    21.4679                                                       
_cell_angle_alpha  90.000                                                       
_cell_angle_beta   95.026                                                       
_cell_angle_gamma  90.000                                                       
                                                                                
_shelx_F_squared_multiplier     1.000                                           
                                                                                
loop_                                                                           
 _refln_index_h                                                                 
 _refln_index_k                                                                 
 _refln_index_l                                                                 
 _refln_F_squared_calc                                                          
 _refln_F_squared_meas                                                          
 _refln_F_squared_sigma                                                         
 _refln_observed_status                                                         
   2   0   0       3689.91       4420.06       250.98 o                         
   4   0   0       6862.47       7220.03       192.57 o                         
   6   0   0       5022.44       5137.26       160.07 o                         
   8   0   0        260.27        332.81       121.99 o                         
  10   0   0       3431.06       3365.39       151.72 o                         
  12   0   0       6602.70       6871.87       168.97 o                         
  14   0   0        292.79        389.97       175.77 o                         
  16   0   0       2007.58       1851.49       194.23 o                         
  18   0   0        253.67        300.16       137.24 o                         
   1   1   0        753.98        758.71       168.95 o                         
   2   1   0        389.43        338.27       106.56 o                         
   3   1   0       1982.11       1948.93       164.92 o                         
   4   1   0       6208.26       6236.86       157.51 o                         
   5   1   0       5029.14       5034.85       122.73 o                         
   6   1   0       6786.16       6565.26       138.80 o                         
   7   1   0       7174.35       7270.37       193.74 o                         
   8   1   0        105.94        180.71        90.07 o                         
   9   1   0       1599.37       1604.03        94.33 o                         
  10   1   0       3168.45       2891.82       283.86 o                         
  11   1   0       4104.37       4126.50       139.29 o                         
  12   1   0         30.54        -14.13        89.28 o                         
  13   1   0        528.68        566.07        84.51 o                         
  14   1   0        115.06        143.66        84.92 o                         
  15   1   0        291.85        362.09       106.24 o                         
  16   1   0          2.82        -16.87        83.10 o                         
  17   1   0         31.35         -7.21        88.95 o                         
  18   1   0        102.32        124.92        97.45 o                         
  19   1   0          3.98        -31.59        86.99 o                         
   0   2   0       1299.53       1321.42       192.91 o                         
   1   2   0       8144.83       5011.65       288.91 o                         
   2   2   0        507.66        296.13       119.78 o                         
   3   2   0        533.00        594.36       163.76 o                         
   4   2   0          5.32         74.68        98.52 o                         
   5   2   0       5192.06       5260.23       163.59 o                         
   6   2   0          9.67         10.83        79.03 o                         
   7   2   0        205.48        184.89        77.27 o                         
   8   2   0        309.69        348.40        86.01 o                         
   9   2   0          3.86        117.59        80.33 o                         
  10   2   0        348.33        391.19        78.65 o                         
  11   2   0       1070.62       1203.80       108.46 o                         
  12   2   0          2.07         13.58        89.28 o                         
  13   2   0         52.80        143.77        86.99 o                         
  14   2   0          0.10        155.54        94.24 o                         
  15   2   0        395.08        470.52        87.29 o                         
  16   2   0         34.39         66.97        90.59 o                         
  17   2   0        452.93        341.75        95.12 o                         
  18   2   0         26.47         13.51       108.86 o                         
   1   3   0       1007.84       1084.98       166.01 o                         
   2   3   0        103.95        190.42       128.50 o                         
   3   3   0        661.69        613.56       122.85 o                         
   4   3   0       1069.34       1202.82       189.70 o                         
   5   3   0        384.16        387.46       175.85 o                         
   6   3   0       1326.80       1047.88       137.99 o                         
   7   3   0         82.80         30.72       130.02 o                         
   8   3   0        115.36        119.94       133.61 o                         
   9   3   0        159.80        241.62       100.43 o                         
  10   3   0        430.00        378.29        92.26 o                         
  11   3   0        125.47        190.06        92.02 o                         
  12   3   0        286.05        320.10       110.63 o                         
  13   3   0         16.38         -3.51        95.71 o                         
  14   3   0        144.83        177.38       117.21 o                         
  15   3   0         64.82        182.95       101.35 o                         
  16   3   0          8.57         65.41       103.20 o                         
   2   4   0         68.83         74.41       196.86 o                         
   3   4   0        121.00         87.94       148.12 o                         
   4   4   0        148.43        179.23       146.20 o                         
   5   4   0         11.23         -1.01       126.32 o                         
   6   4   0         50.85         51.61       137.58 o                         
   7   4   0        169.45        223.20       118.01 o                         
   8   4   0         41.91        -15.27       141.53 o                         
   9   4   0        133.81        170.06       103.18 o                         
  10   4   0         21.39        215.74       149.21 o                         
  11   4   0          0.26         25.11       106.71 o                         
  12   4   0         69.20        144.05       156.83 o                         
   4   5   0          3.96         32.34       234.76 o                         
 -19   0   1        199.41        122.63       145.04 o                         
 -17   0   1        339.23        538.79       188.52 o                         
 -15   0   1         93.17       -120.62       120.62 o                         
 -13   0   1       1927.40       1778.62       117.24 o                         
 -11   0   1        854.85        782.67        99.76 o                         
  -9   0   1      11137.29      10610.01       569.68 o                         
  -7   0   1      14343.99      14210.55       469.84 o                         
  -5   0   1       1489.43       1508.13       148.56 o                         
  -3   0   1      37858.92      42775.16      2394.61 o                         
  -1   0   1        108.73        284.23       210.38 o                         
   1   0   1       1341.97       2021.19       265.12 o                         
   3   0   1       7966.11       8829.42       369.95 o                         
   5   0   1       1992.61       2019.04       142.79 o                         
   7   0   1      16150.07      16378.45      2256.03 o                         
   9   0   1       5520.53       4703.51      1291.46 o                         
  11   0   1        892.51        971.16       164.10 o                         
  13   0   1       7421.62       7424.52       179.04 o                         
  15   0   1          8.97        112.31       118.02 o                         
  17   0   1          5.26        117.18       177.78 o                         
  19   0   1         82.83        118.33       143.48 o                         
 -19   1   1         77.44        197.12        88.61 o                         
 -18   1   1         74.11        138.26        99.88 o                         
 -17   1   1         27.62        -15.17        93.43 o                         
 -16   1   1         96.07        114.12        95.26 o                         
 -15   1   1        299.30        245.62       100.00 o                         
 -14   1   1       4030.05       4078.98       120.84 o                         
 -13   1   1        387.77        410.72        82.14 o                         
 -12   1   1         40.44         72.73        90.74 o                         
 -11   1   1        148.40        124.17        80.23 o                         
 -10   1   1        941.34        849.82        64.47 o                         
  -9   1   1       2280.89       2235.95        80.66 o                         
  -8   1   1        634.14        634.02        68.78 o                         
  -7   1   1         11.62        -21.98        60.47 o                         
  -6   1   1        225.52        241.91        69.00 o                         
  -5   1   1       2583.38       2677.95        99.93 o                         
  -4   1   1      11573.15      11528.35       168.42 o                         
  -3   1   1       4909.48       4805.68       178.58 o                         
  -2   1   1       2339.95       2244.82       129.90 o                         
  -1   1   1        447.02        445.77       159.08 o                         
   0   1   1        948.07        872.47       139.49 o                         
   1   1   1       3820.83       4160.34       393.59 o                         
   2   1   1      46900.77      51515.39      3869.22 o                         
   3   1   1       5104.19       5284.86       159.49 o                         
   4   1   1       7366.43       7393.43       175.10 o                         
   5   1   1        395.75        399.79        91.09 o                         
   6   1   1        266.12        293.69       101.55 o                         
   7   1   1       8648.82       9099.35      1428.51 o                         
   8   1   1         65.12        161.28       111.73 o                         
   9   1   1         34.29         55.46       114.28 o                         
  10   1   1        360.21        359.97        99.07 o                         
  11   1   1        822.93        953.07        88.01 o                         
  12   1   1        804.60        867.89       114.11 o                         
  13   1   1        445.87        443.02        83.62 o                         
  14   1   1        911.86        979.55        91.28 o                         
  15   1   1          7.74          8.37        80.15 o                         
  16   1   1          4.63         24.59        67.55 o                         
  17   1   1        206.94        248.60       107.23 o                         
  18   1   1         34.98         34.75        82.45 o                         
  19   1   1         86.12        146.17        90.67 o                         
 -18   2   1        122.49        152.88        92.41 o                         
 -17   2   1         37.04        -58.08        81.93 o                         
 -16   2   1          0.00         46.86        86.05 o                         
 -15   2   1         55.77         98.78        92.97 o                         
 -14   2   1         10.29          9.58        88.36 o                         
 -13   2   1         24.91          1.12        85.41 o                         
 -12   2   1          0.69        115.31       122.06 o                         
 -11   2   1        563.77        633.61        85.26 o                         
 -10   2   1        766.23        775.59        96.69 o                         
  -9   2   1         61.47        113.63        90.65 o                         
  -8   2   1       2689.07       2246.46       230.99 o                         
  -7   2   1       2407.57       2314.88       162.46 o                         
  -6   2   1         63.96        103.38        72.78 o                         
  -5   2   1         88.99         98.85        77.74 o                         
  -4   2   1       7766.08       7299.47       342.08 o                         
  -3   2   1        826.94        736.46       111.01 o                         
  -2   2   1       2270.26       2114.71       142.12 o                         
  -1   2   1       1567.48       1469.55       142.42 o                         
   0   2   1         43.87         47.32        98.10 o                         
   1   2   1        227.71        234.41       121.28 o                         
   2   2   1        194.94        168.63       115.30 o                         
   3   2   1          1.60         52.71       154.95 o                         
   4   2   1        720.95        639.88       103.66 o                         
   5   2   1        288.34        271.93        89.96 o                         
   6   2   1       5454.39       5750.31       261.90 o                         
   7   2   1         29.40         10.06        83.72 o                         
   8   2   1       5338.58       5605.59       141.93 o                         
   9   2   1        510.04        495.32        98.35 o                         
  10   2   1        463.58        366.57        99.46 o                         
  11   2   1        138.42        199.20       103.52 o                         
  12   2   1        627.59        720.30       104.92 o                         
  13   2   1        138.45        161.90        87.69 o                         
  14   2   1        204.56        285.73       104.40 o                         
  15   2   1        126.37        174.14       111.57 o                         
  16   2   1         23.83         85.94        88.72 o                         
  17   2   1         23.21         76.80        84.27 o                         
  18   2   1         62.37         21.97        83.80 o                         
 -16   3   1          2.20         10.32       120.88 o                         
 -15   3   1        210.77        326.49       122.88 o                         
 -14   3   1          8.30        135.02        97.02 o                         
 -13   3   1        205.18        214.10       113.40 o                         
 -12   3   1         20.52        108.05       104.25 o                         
 -11   3   1         10.45        125.68       108.05 o                         
 -10   3   1         77.69        135.80        99.09 o                         
  -9   3   1         98.67        145.05       116.81 o                         
  -8   3   1          0.00         11.63       133.38 o                         
  -7   3   1        244.36        238.72       178.37 o                         
  -6   3   1        288.18        285.56       172.66 o                         
  -5   3   1        975.26        958.82       133.38 o                         
  -4   3   1         46.34         48.26       163.01 o                         
  -3   3   1       1189.61        979.97       171.15 o                         
  -2   3   1        797.66        856.67       216.64 o                         
  -1   3   1         28.85         40.76       131.92 o                         
   0   3   1        213.72        191.58       151.90 o                         
   1   3   1       2031.47       2040.86       225.62 o                         
   2   3   1        517.02        582.04       139.16 o                         
   3   3   1       2761.49       2794.59       149.83 o                         
   4   3   1         23.61         79.62        92.02 o                         
   5   3   1        204.58        158.87       102.48 o                         
   6   3   1        257.25        345.39       104.63 o                         
   7   3   1         27.47          5.04       181.39 o                         
   8   3   1          0.54        118.66       120.63 o                         
   9   3   1         61.40        126.31       116.04 o                         
  10   3   1         92.12        114.37       116.43 o                         
  11   3   1        150.73        172.79        92.21 o                         
  12   3   1          4.18         14.77       105.29 o                         
  13   3   1        215.51        334.91        90.61 o                         
  14   3   1         95.74        119.46        90.35 o                         
  15   3   1         61.83        144.43        86.75 o                         
  16   3   1          0.07         34.50        82.97 o                         
 -12   4   1         77.28         86.03       129.62 o                         
 -11   4   1          0.84        -77.81       143.64 o                         
 -10   4   1         77.45         79.78       122.91 o                         
  -9   4   1        158.47        133.07       141.70 o                         
  -8   4   1         16.41        183.80       138.06 o                         
  -7   4   1         52.20         96.38       113.54 o                         
  -6   4   1          9.20        -16.08       136.43 o                         
  -5   4   1         47.93         91.08       129.38 o                         
  -4   4   1         21.11        -10.59       132.82 o                         
  -3   4   1        422.19        445.06       155.34 o                         
  -2   4   1         56.51         84.41       167.87 o                         
   2   4   1          1.44         16.40       175.26 o                         
   3   4   1         58.17        131.75       165.02 o                         
   4   4   1         74.87         31.22       130.72 o                         
   5   4   1         10.57         24.14       133.29 o                         
   6   4   1        281.34        255.86       119.39 o                         
   7   4   1        163.99        375.68       133.08 o                         
   8   4   1         42.07         64.84       140.90 o                         
   9   4   1         55.18        117.89       146.82 o                         
  10   4   1         20.84         28.91       121.33 o                         
  11   4   1          7.40          0.38       117.54 o                         
  12   4   1         31.69         29.08       119.46 o                         
  -4   5   1         52.82         19.13       218.82 o                         
   4   5   1         22.60         45.95       217.97 o                         
 -18   0   2        780.82        725.39       135.31 o                         
 -16   0   2        576.77        619.29       139.17 o                         
 -14   0   2       1139.59       1440.16       135.00 o                         
 -12   0   2       9713.74       9313.80       686.86 o                         
 -10   0   2       2342.67       2190.57       185.25 o                         
  -8   0   2         34.97         36.04       118.41 o                         
  -6   0   2        591.79        554.79       103.08 o                         
  -4   0   2       2415.42       2875.12       169.54 o                         
  -2   0   2       1472.37       1778.33       193.06 o                         
   0   0   2       5831.02       7546.37       345.65 o                         
   2   0   2       6668.32       8475.97       389.93 o                         
   6   0   2       8444.80       8770.62       229.48 o                         
   8   0   2          4.15        -24.93       120.11 o                         
  10   0   2         36.96         76.97       108.70 o                         
  12   0   2        556.09        569.26       121.88 o                         
  14   0   2        124.26        133.38       169.05 o                         
  16   0   2       1848.92       1935.12       132.50 o                         
  18   0   2          9.39        172.37       117.71 o                         
 -19   1   2         96.04        -35.89        93.83 o                         
 -18   1   2         11.59         -4.93        86.96 o                         
 -17   1   2        474.19        598.12       115.99 o                         
 -16   1   2         44.36        150.17       111.64 o                         
 -15   1   2         45.16        108.51        71.28 o                         
 -14   1   2        135.24         97.51        65.30 o                         
 -13   1   2         31.42        153.47        72.75 o                         
 -12   1   2        891.32        765.77        68.85 o                         
 -11   1   2        666.88        663.81        60.70 o                         
 -10   1   2        637.33        616.26        61.68 o                         
  -9   1   2        263.65        266.37        59.28 o                         
  -8   1   2       1140.68       1075.74        75.06 o                         
  -7   1   2      14474.90      14568.36       323.19 o                         
  -6   1   2       4658.99       4555.26       135.17 o                         
  -5   1   2      17735.47      17141.49       396.22 o                         
  -4   1   2        568.45        555.84        85.30 o                         
  -3   1   2        419.72        422.48        98.97 o                         
  -2   1   2      23671.11      22759.50      1120.03 o                         
  -1   1   2      19451.81      19866.20       971.27 o                         
   0   1   2         59.49         81.15       115.40 o                         
   1   1   2       2530.99       2686.06       243.87 o                         
   2   1   2       1053.23       1231.14       127.79 o                         
   3   1   2         53.19        176.68       141.62 o                         
   4   1   2         88.43        161.00       112.40 o                         
   5   1   2       5722.00       5771.67       146.34 o                         
   6   1   2       7096.40       6504.35       555.77 o                         
   7   1   2       3257.47       3411.95        99.17 o                         
   8   1   2        674.17        672.02        73.67 o                         
   9   1   2       6525.00       6620.39       110.85 o                         
  10   1   2       3589.59       3612.05        97.28 o                         
  11   1   2       2255.50       2353.32        94.35 o                         
  12   1   2        813.22        737.36        86.45 o                         
  13   1   2        194.22        245.08        65.37 o                         
  14   1   2        110.70        101.52        79.40 o                         
  15   1   2        546.18        586.01        75.86 o                         
  16   1   2         23.87         23.22        77.02 o                         
  17   1   2        103.78        210.04        79.64 o                         
  18   1   2          0.56         95.49        81.71 o                         
  19   1   2         42.77          8.02        89.68 o                         
 -18   2   2         58.03         22.20        93.09 o                         
 -17   2   2        125.32        112.95        85.24 o                         
 -16   2   2         13.52         13.75       116.55 o                         
 -15   2   2          0.78         12.14       128.40 o                         
 -14   2   2         38.87        120.80       105.42 o                         
 -13   2   2        800.61        731.62       113.52 o                         
 -12   2   2         56.67        110.82        74.59 o                         
 -11   2   2       2319.27       2486.14       229.10 o                         
 -10   2   2        172.01        242.59        81.35 o                         
  -9   2   2         26.81         76.86        89.21 o                         
  -8   2   2          4.08         -9.16        72.36 o                         
  -7   2   2       2615.11       2442.92       104.10 o                         
  -6   2   2        114.83        142.25        95.86 o                         
  -5   2   2          0.34         47.61        83.58 o                         
  -4   2   2       1602.80       1382.03       100.22 o                         
  -3   2   2        275.16        160.42       111.60 o                         
  -2   2   2       1520.89       1425.57       130.94 o                         
  -1   2   2      11953.86       9826.46       739.35 o                         
   0   2   2        135.04        154.55        96.74 o                         
   1   2   2       4527.87       4409.88       153.52 o                         
   2   2   2       1373.61       1350.67       113.52 o                         
   3   2   2       3301.00       3146.09       125.56 o                         
   4   2   2         54.89         88.30        70.58 o                         
   5   2   2       7025.51       6994.00       278.98 o                         
   6   2   2       4758.44       4981.63       129.89 o                         
   7   2   2        479.80        478.70        98.90 o                         
   8   2   2        445.59        450.52       101.72 o                         
   9   2   2        411.17        439.13        87.97 o                         
  10   2   2         24.59         66.61        76.10 o                         
  11   2   2        259.55        298.94        87.75 o                         
  12   2   2        287.47        449.59       103.53 o                         
  13   2   2         28.06         47.62        77.57 o                         
  14   2   2         54.22        206.75        91.20 o                         
  15   2   2        306.01        235.97        87.93 o                         
  16   2   2         31.49         52.49        67.86 o                         
  17   2   2         55.90         67.62        72.73 o                         
  18   2   2         33.96         52.16        79.61 o                         
 -16   3   2         25.13         60.66       118.36 o                         
 -15   3   2         18.72         78.68       100.58 o                         
 -14   3   2         74.96         28.57       112.24 o                         
 -13   3   2        181.87        312.59       115.60 o                         
 -12   3   2         46.87        101.04       107.33 o                         
 -11   3   2         41.75        102.36       104.86 o                         
 -10   3   2          1.10         64.25       119.78 o                         
  -9   3   2        199.83        348.10       106.03 o                         
  -8   3   2       1331.82       1299.18       115.88 o                         
  -7   3   2        129.88        261.53       102.76 o                         
  -6   3   2       1589.25       1841.76       135.84 o                         
  -5   3   2        389.25        497.33       122.56 o                         
  -4   3   2        155.12        159.08       119.80 o                         
  -3   3   2        479.49        522.16       118.79 o                         
  -2   3   2        628.93        565.32       181.89 o                         
  -1   3   2        632.35        625.92       220.00 o                         
   0   3   2        346.21        177.02       140.93 o                         
   1   3   2         40.22         93.58       149.08 o                         
   2   3   2        793.51        775.67       127.00 o                         
   3   3   2        345.04        395.43       123.21 o                         
   4   3   2        629.37        608.99       130.62 o                         
   5   3   2        206.65        326.81       124.96 o                         
   6   3   2        237.80        261.05       104.47 o                         
   7   3   2        186.90        243.25       110.03 o                         
   8   3   2        418.74        401.45        91.21 o                         
   9   3   2         30.03         40.15        85.67 o                         
  10   3   2        942.01        948.16        92.67 o                         
  11   3   2         69.87         78.54        78.11 o                         
  12   3   2         90.34        175.64        86.89 o                         
  13   3   2         18.93        -78.66        96.68 o                         
  14   3   2          5.30         51.88        88.14 o                         
  15   3   2         12.39         10.83        93.31 o                         
 -12   4   2         50.73         20.40       156.04 o                         
 -11   4   2         27.12         81.34       199.10 o                         
 -10   4   2         10.84        -38.73       162.19 o                         
  -9   4   2         65.41        139.53       147.24 o                         
  -8   4   2         49.12         26.27       184.49 o                         
  -7   4   2         20.95         61.69       192.13 o                         
  -6   4   2          3.81         -1.09       193.14 o                         
  -5   4   2        141.37        162.38       137.25 o                         
  -4   4   2         94.54        143.36       131.71 o                         
  -3   4   2        366.64        511.24       150.69 o                         
  -2   4   2         33.38         56.40       158.76 o                         
   2   4   2          3.27         -6.75       161.06 o                         
   3   4   2         58.53         37.45       131.61 o                         
   4   4   2        387.29        395.26       152.69 o                         
   5   4   2         32.05        123.30       132.82 o                         
   6   4   2        148.28        178.35       138.08 o                         
   7   4   2        398.96        405.03       131.49 o                         
   8   4   2         47.31         44.38        99.10 o                         
   9   4   2         87.36        -29.82       121.63 o                         
  10   4   2         39.73         88.01       120.35 o                         
  11   4   2          0.33        -44.15       145.03 o                         
  12   4   2          5.91         51.20       138.66 o                         
  -4   5   2          0.78         31.75       231.91 o                         
   4   5   2         34.07          9.55       230.06 o                         
 -19   0   3        175.80        182.56       206.32 o                         
 -17   0   3         35.91        -56.32       186.26 o                         
 -15   0   3        412.62        385.00        79.66 o                         
 -13   0   3          6.23         18.53        92.42 o                         
 -11   0   3       1066.66       1071.86       114.01 o                         
  -9   0   3       2672.11       2631.43       109.43 o                         
  -7   0   3       4379.32       4575.04       306.58 o                         
  -5   0   3      81031.87      83364.15       557.97 o                         
  -3   0   3      20070.50      21162.68       295.82 o                         
  -1   0   3        826.47        993.25       229.77 o                         
   1   0   3      10955.65      13384.19      1090.77 o                         
   3   0   3        556.24        570.25       120.23 o                         
   5   0   3       3172.05       3544.80       179.23 o                         
   7   0   3       9145.44       8977.63       205.77 o                         
   9   0   3       2682.02       2668.99        99.54 o                         
  11   0   3        644.73        772.91        98.59 o                         
  13   0   3       4594.87       4652.90       166.57 o                         
  15   0   3          7.17         -3.69       103.58 o                         
  17   0   3          4.39         96.33       131.97 o                         
  19   0   3         32.93         64.51       118.76 o                         
 -19   1   3         39.57         99.97       117.31 o                         
 -18   1   3         70.89         63.73       111.01 o                         
 -17   1   3          0.54         43.36       142.65 o                         
 -16   1   3        360.26        381.70        79.18 o                         
 -15   1   3        580.19        600.56       108.94 o                         
 -14   1   3       1088.44        985.50       101.72 o                         
 -13   1   3         52.62        119.74        65.42 o                         
 -12   1   3        282.34        394.42        64.48 o                         
 -11   1   3        944.33        997.90        83.17 o                         
 -10   1   3       2396.23       2254.09        94.48 o                         
  -9   1   3       2474.64       2474.10        80.51 o                         
  -8   1   3       4349.18       4224.76        83.81 o                         
  -7   1   3       1787.43       1854.25        73.50 o                         
  -6   1   3         27.27         90.24        64.32 o                         
  -5   1   3        292.67        299.65        66.50 o                         
  -4   1   3        104.87        154.29        93.40 o                         
  -3   1   3       4251.62       3968.78       107.35 o                         
  -2   1   3        301.09        398.47        83.49 o                         
  -1   1   3       7467.84       7585.35       324.45 o                         
   0   1   3       1215.80       1390.49       127.77 o                         
   1   1   3      35229.89      35994.38       635.51 o                         
   2   1   3      25695.46      28743.49       328.47 o                         
   3   1   3       8751.99       9443.10       189.64 o                         
   4   1   3         39.15         59.41        95.72 o                         
   5   1   3       2274.24       2403.81       108.52 o                         
   6   1   3      11531.04      11955.90       391.19 o                         
   7   1   3        238.03        173.03        84.07 o                         
   8   1   3       4179.99       3979.28       208.59 o                         
   9   1   3        252.45        201.25        77.11 o                         
  10   1   3         38.18         13.90        71.36 o                         
  11   1   3        207.42         98.70        84.07 o                         
  12   1   3        336.50        410.56        76.00 o                         
  13   1   3       2290.77       2238.57        74.05 o                         
  14   1   3         12.23         32.30        60.57 o                         
  15   1   3         35.26         62.47        70.69 o                         
  16   1   3         67.89        178.45        81.97 o                         
  17   1   3        171.91        278.42        76.67 o                         
  18   1   3        500.69        546.48        79.30 o                         
  19   1   3         31.20        138.75        84.60 o                         
 -18   2   3         11.00         39.24       113.89 o                         
 -17   2   3          0.00       -116.48       116.48 o                         
 -16   2   3        116.51         96.36       123.72 o                         
 -15   2   3         57.58         44.19        90.62 o                         
 -14   2   3        109.10        132.35        91.10 o                         
 -13   2   3         65.00        118.28        83.11 o                         
 -12   2   3        458.43        394.21       101.31 o                         
 -11   2   3        232.50        260.35        75.08 o                         
 -10   2   3        962.06        824.47        72.38 o                         
  -9   2   3         35.61        100.28        79.08 o                         
  -8   2   3       2566.70       2491.36        88.88 o                         
  -7   2   3       1081.56       1101.45        90.25 o                         
  -6   2   3       1704.44       1639.84        81.25 o                         
  -5   2   3       1021.52        869.59        78.77 o                         
  -4   2   3       9543.55       9076.88       204.05 o                         
  -3   2   3        498.79        454.60        94.86 o                         
  -2   2   3       1988.31       2005.72       147.88 o                         
  -1   2   3         51.61         98.26        98.50 o                         
   0   2   3       1389.14       1356.15       112.56 o                         
   1   2   3         23.83         25.26        88.50 o                         
   2   2   3        199.53        171.75        91.65 o                         
   3   2   3        433.54        461.32        93.39 o                         
   4   2   3        515.13        589.80       107.88 o                         
   5   2   3       1871.64       1949.73       102.34 o                         
   6   2   3       1019.22       1021.23        76.85 o                         
   7   2   3          7.35         61.43        74.28 o                         
   8   2   3       2702.78       2757.82        92.25 o                         
   9   2   3         19.84         77.27        73.81 o                         
  10   2   3         84.98        102.96        76.69 o                         
  11   2   3         30.54         89.76        68.98 o                         
  12   2   3       1960.25       1979.27        89.40 o                         
  13   2   3        274.34        285.55        73.34 o                         
  14   2   3        163.94        141.58        68.43 o                         
  15   2   3         28.15        -34.82        64.52 o                         
  16   2   3         11.37        -14.39        83.19 o                         
  17   2   3          4.66         35.80        77.82 o                         
 -16   3   3          2.57         -4.90       101.46 o                         
 -15   3   3        278.60        227.68       121.60 o                         
 -14   3   3         64.21        197.12       110.15 o                         
 -13   3   3         77.26         -3.59        95.32 o                         
 -12   3   3          2.00        -16.25       107.02 o                         
 -11   3   3        419.75        378.03        83.59 o                         
 -10   3   3        161.14        149.20        73.33 o                         
  -9   3   3        726.80        804.98        83.11 o                         
  -8   3   3          2.27         21.51        72.92 o                         
  -7   3   3        256.93        285.64       162.75 o                         
  -6   3   3        231.32        147.26       100.37 o                         
  -5   3   3         21.59         24.02        98.96 o                         
  -4   3   3         79.61         77.98        97.15 o                         
  -3   3   3        103.29        138.28       116.24 o                         
  -2   3   3       1247.69       1337.15       132.08 o                         
  -1   3   3        277.38        276.31       134.87 o                         
   0   3   3         86.48         77.18       112.44 o                         
   1   3   3       2226.15       1940.59       175.55 o                         
   2   3   3        615.23        827.95       159.43 o                         
   3   3   3       1200.11       1243.49       136.79 o                         
   4   3   3          1.18         83.02       121.74 o                         
   5   3   3        261.74        327.50       128.15 o                         
   6   3   3        286.95        332.18       114.37 o                         
   7   3   3        439.64        447.15        88.28 o                         
   8   3   3         39.97         47.04        94.76 o                         
   9   3   3        155.83        221.87        91.11 o                         
  10   3   3        219.40        357.68        93.10 o                         
  11   3   3         54.13         61.10        83.14 o                         
  12   3   3         57.89         50.56        83.51 o                         
  13   3   3         12.07         72.27        86.53 o                         
  14   3   3         76.01         98.47        80.35 o                         
  15   3   3          5.92         16.11       105.95 o                         
 -12   4   3         94.69         84.44       135.81 o                         
 -11   4   3          0.18         62.70       194.06 o                         
 -10   4   3         58.30        178.87       200.02 o                         
  -9   4   3         78.36         91.09       121.38 o                         
  -8   4   3          0.51         -4.00       112.64 o                         
  -7   4   3          0.67        -98.12       191.88 o                         
  -6   4   3        393.24        214.21       200.78 o                         
  -5   4   3        191.29        279.09       191.29 o                         
  -4   4   3        350.54        313.59       226.30 o                         
  -3   4   3        223.70        212.95       187.35 o                         
  -2   4   3        349.71        399.87       164.38 o                         
  -1   4   3          0.43         10.85       242.56 o                         
   1   4   3        115.65        122.10       274.62 o                         
   2   4   3         24.68         77.17       157.46 o                         
   3   4   3          0.27         54.99       142.84 o                         
   4   4   3        352.64        464.72       139.35 o                         
   5   4   3          2.26          0.60       135.49 o                         
   6   4   3         73.30         69.35       141.36 o                         
   7   4   3        393.44        367.99       117.15 o                         
   8   4   3         68.17         68.14       136.98 o                         
   9   4   3         40.18         -6.60       149.80 o                         
  10   4   3          7.34         18.27       145.12 o                         
  11   4   3         26.98        146.96       150.45 o                         
  12   4   3          4.79         96.31       117.91 o                         
  -4   5   3          1.58         38.14       219.11 o                         
 -18   0   4        119.18        189.45       142.02 o                         
 -16   0   4        163.25        198.06       107.00 o                         
 -14   0   4       1106.66       1169.44       194.19 o                         
 -12   0   4       5405.64       5297.01       350.94 o                         
 -10   0   4        262.35        322.98        75.20 o                         
  -8   0   4      22741.54      23646.71       214.40 o                         
  -6   0   4       3452.45       3530.78       122.71 o                         
  -4   0   4       1300.16       1405.09       121.05 o                         
  -2   0   4       8160.99       9005.88       373.48 o                         
   0   0   4        148.35        257.85       164.12 o                         
   2   0   4       2377.35       2424.93       324.38 o                         
   4   0   4      60495.60      59124.52      3904.10 o                         
   6   0   4       3676.78       4057.49       169.10 o                         
   8   0   4      20907.93      22341.68       205.61 o                         
  10   0   4       2564.88       2615.13       134.85 o                         
  12   0   4         88.03         59.58       101.65 o                         
  14   0   4        994.46        967.29        90.69 o                         
  16   0   4         86.87        335.50       130.00 o                         
  18   0   4         24.61         -0.10       117.70 o                         
 -19   1   4        214.42        254.64       106.27 o                         
 -18   1   4        253.32        326.69        97.67 o                         
 -17   1   4        198.17        198.26       135.74 o                         
 -16   1   4        283.27        305.09        74.39 o                         
 -15   1   4         11.22        104.17        73.75 o                         
 -14   1   4        852.68        762.50        68.08 o                         
 -13   1   4        582.22        526.53        68.96 o                         
 -12   1   4        938.40        907.51        63.48 o                         
 -11   1   4        379.02        360.48        71.96 o                         
 -10   1   4          0.40         26.37        65.27 o                         
  -9   1   4       1221.59       1153.26        68.71 o                         
  -8   1   4        664.71        651.86        65.85 o                         
  -7   1   4        303.20        249.79        66.39 o                         
  -6   1   4       7861.18       7778.97       122.76 o                         
  -5   1   4       1488.13       1445.67        86.10 o                         
  -4   1   4         21.65         80.44        80.05 o                         
  -3   1   4      10067.29      10081.71       177.66 o                         
  -2   1   4       8811.19       8589.99       150.65 o                         
  -1   1   4      56560.51      57794.89      1091.03 o                         
   0   1   4      18059.52      20072.36       417.80 o                         
   1   1   4       4873.75       4951.03       217.36 o                         
   2   1   4       4780.69       4857.52       109.49 o                         
   3   1   4        726.61        719.03        86.90 o                         
   4   1   4         16.29         48.28        73.92 o                         
   5   1   4       1488.53       1453.11       214.48 o                         
   6   1   4         17.55         29.75        81.21 o                         
   7   1   4       1009.10        964.42        61.76 o                         
   8   1   4         60.81         58.06        57.41 o                         
   9   1   4       3168.64       3135.38       138.42 o                         
  10   1   4       1569.02       1487.36        82.93 o                         
  11   1   4       1033.89       1044.93        65.06 o                         
  12   1   4         88.56        124.80        75.53 o                         
  13   1   4        360.88        327.11        88.58 o                         
  14   1   4        731.05        705.75        88.75 o                         
  15   1   4       1256.75       1282.46        80.88 o                         
  16   1   4         94.26         77.91        74.60 o                         
  17   1   4         91.56        121.55        67.93 o                         
  18   1   4          1.39         70.97        75.35 o                         
 -18   2   4          0.16         30.22       143.03 o                         
 -17   2   4         32.62        -38.18       111.65 o                         
 -16   2   4        130.96        132.29        83.71 o                         
 -15   2   4        140.76        119.01        80.89 o                         
 -14   2   4        105.17        175.99       117.34 o                         
 -13   2   4       1849.04       1713.94       113.21 o                         
 -12   2   4        652.53        713.65        92.86 o                         
 -11   2   4        963.06        941.68        78.67 o                         
 -10   2   4          0.12         56.28        65.40 o                         
  -9   2   4        643.33        671.00        82.14 o                         
  -8   2   4          2.94         50.75        81.87 o                         
  -7   2   4       2318.04       2260.42        86.38 o                         
  -6   2   4        975.76        928.76        86.98 o                         
  -5   2   4        801.49        752.22        83.48 o                         
  -4   2   4        799.51        795.22        70.97 o                         
  -3   2   4        105.73        146.82        75.59 o                         
  -2   2   4       2126.02       2137.20       100.75 o                         
  -1   2   4       4070.44       3672.08       120.65 o                         
   0   2   4       1174.84       1139.24       119.73 o                         
   1   2   4        307.17        286.05       101.25 o                         
   2   2   4        669.50        679.83        92.63 o                         
   3   2   4       8351.31       8369.42       182.78 o                         
   4   2   4        188.96        194.98        86.39 o                         
   5   2   4       5953.26       6247.30       135.72 o                         
   6   2   4        465.08        544.36        80.09 o                         
   7   2   4        124.13        159.74        88.86 o                         
   8   2   4          4.15          9.10        74.87 o                         
   9   2   4       1776.89       1845.60        86.54 o                         
  10   2   4         41.11         89.53        68.57 o                         
  11   2   4         46.01         68.30        70.38 o                         
  12   2   4         75.44        106.77        61.60 o                         
  13   2   4         51.64         64.25        74.26 o                         
  14   2   4        229.94        181.68        71.90 o                         
  15   2   4        324.73        354.27        75.31 o                         
  16   2   4         70.45         99.96        75.12 o                         
  17   2   4         31.19         74.98        78.58 o                         
 -16   3   4         52.50        108.98       120.90 o                         
 -15   3   4         10.71        -14.74       101.38 o                         
 -14   3   4          6.57         56.82        97.56 o                         
 -13   3   4          9.74         47.34        76.50 o                         
 -12   3   4          5.41         64.15        96.56 o                         
 -11   3   4         19.90        -14.11        78.91 o                         
 -10   3   4        233.14        242.28        87.81 o                         
  -9   3   4        340.20        366.96        94.98 o                         
  -8   3   4        628.63        636.78        79.10 o                         
  -7   3   4        380.90        402.31        86.23 o                         
  -6   3   4       1481.64       1426.60       116.32 o                         
  -5   3   4        264.86        357.58       121.14 o                         
  -4   3   4        185.04        217.91       118.01 o                         
  -3   3   4         74.79        126.71        95.36 o                         
  -2   3   4       4157.36       4068.33       942.49 o                         
  -1   3   4        259.27        269.97       100.01 o                         
   0   3   4        612.70        735.06       108.29 o                         
   1   3   4        106.82        128.91       101.76 o                         
   2   3   4         33.58         58.18        99.89 o                         
   3   3   4        411.06        412.75       102.83 o                         
   4   3   4        158.53        108.90       121.45 o                         
   5   3   4         48.23        118.63        92.92 o                         
   6   3   4          0.87         -8.83        91.02 o                         
   7   3   4        251.13        288.26        89.89 o                         
   8   3   4        285.51        332.23        85.33 o                         
   9   3   4        159.63        182.89        86.93 o                         
  10   3   4        438.21        475.65        88.88 o                         
  11   3   4        228.53        253.61        99.09 o                         
  12   3   4         16.56         95.79        94.19 o                         
  13   3   4         53.44          9.79        97.41 o                         
  14   3   4        288.87        237.57        84.14 o                         
  15   3   4          4.92        -33.42        77.26 o                         
 -12   4   4         99.30         87.88       224.36 o                         
 -11   4   4          2.29        -59.01       198.43 o                         
 -10   4   4          4.90         94.09       201.45 o                         
  -9   4   4         52.09        116.92       203.72 o                         
  -8   4   4        124.14         55.56       146.36 o                         
  -7   4   4          7.86        -62.19       140.95 o                         
  -6   4   4        273.97        262.56       195.32 o                         
  -5   4   4        150.07        149.32       187.77 o                         
  -4   4   4          0.44         91.91       184.24 o                         
  -3   4   4        270.64        288.07       199.18 o                         
  -2   4   4         25.30         25.94       191.13 o                         
  -1   4   4         35.33         70.56       193.13 o                         
   1   4   4        208.04        213.45       195.08 o                         
   2   4   4         12.59         13.35       149.08 o                         
   3   4   4        127.51        216.05       146.75 o                         
   4   4   4        408.43        449.86       142.56 o                         
   5   4   4         13.18         28.69       109.73 o                         
   6   4   4         16.79         71.21       116.22 o                         
   7   4   4         77.90        117.67       139.98 o                         
   8   4   4          2.56        147.33        98.35 o                         
   9   4   4          3.76         58.02       120.76 o                         
  10   4   4          3.78         28.03       144.51 o                         
  11   4   4         38.40        184.87       152.57 o                         
 -19   0   5        333.03        436.35       203.76 o                         
 -17   0   5        520.86        444.59        95.95 o                         
 -15   0   5       1650.56       1753.82       288.70 o                         
 -13   0   5        260.13        167.85       114.15 o                         
 -11   0   5        963.20        879.00        86.18 o                         
  -9   0   5         91.94        198.47       106.91 o                         
  -7   0   5       1210.55       1255.53        96.15 o                         
  -5   0   5       5863.78       5899.83       154.37 o                         
  -3   0   5       4804.55       5070.03       199.44 o                         
  -1   0   5       8470.90       8727.48       214.16 o                         
   1   0   5      65298.35      71792.20      2722.93 o                         
   3   0   5         16.16         -0.78       142.53 o                         
   5   0   5        143.58        302.03       127.75 o                         
   7   0   5         16.30        149.24       170.81 o                         
   9   0   5        752.77        618.22        95.47 o                         
  11   0   5      11149.46      10644.67       466.69 o                         
  13   0   5        919.49        891.65        87.09 o                         
  15   0   5         15.33         63.47       104.00 o                         
  17   0   5        443.45        418.11       110.55 o                         
  19   0   5          4.69         41.52       146.74 o                         
 -19   1   5         17.69          5.55        86.31 o                         
 -18   1   5         54.26         23.56        79.45 o                         
 -17   1   5         84.97         -4.20        79.33 o                         
 -16   1   5        140.79        112.05        64.40 o                         
 -15   1   5        355.35        256.71        72.65 o                         
 -14   1   5        733.33        594.80        73.68 o                         
 -13   1   5          0.08        -11.90        64.34 o                         
 -12   1   5       1495.83       1439.57       132.02 o                         
 -11   1   5       1267.70       1333.78        82.81 o                         
 -10   1   5       6208.11       5822.15       166.94 o                         
  -9   1   5       2797.67       2769.19        89.70 o                         
  -8   1   5        902.85        879.72        66.97 o                         
  -7   1   5       1260.83       1216.84        67.46 o                         
  -6   1   5       4755.44       4756.50       133.18 o                         
  -5   1   5        501.57        435.91        65.30 o                         
  -4   1   5       1613.07       1526.17        91.95 o                         
  -3   1   5         83.63        115.40        73.27 o                         
  -2   1   5       1076.92       1023.06        80.39 o                         
  -1   1   5      14712.60      15132.12       189.63 o                         
   0   1   5      14869.98      13817.33      1070.11 o                         
   1   1   5       7615.00       7893.27       184.46 o                         
   2   1   5       4014.87       4053.78       111.87 o                         
   3   1   5       1012.93       1068.31        88.07 o                         
   4   1   5       2512.21       2566.70       132.77 o                         
   5   1   5       3873.96       3805.19       191.46 o                         
   6   1   5       5008.31       4496.44       208.92 o                         
   7   1   5       3245.18       3047.69        86.77 o                         
   8   1   5       2057.31       1956.72       182.19 o                         
   9   1   5         93.92        131.01        60.19 o                         
  10   1   5        535.63        516.19        71.93 o                         
  11   1   5       1777.67       1765.45        81.79 o                         
  12   1   5        473.33        497.73        71.00 o                         
  13   1   5          9.66         49.20        63.66 o                         
  14   1   5         87.87         91.86        70.65 o                         
  15   1   5         43.12         51.70        61.42 o                         
  16   1   5         22.44         43.10        80.47 o                         
  17   1   5        138.71        124.85        79.62 o                         
  18   1   5         59.44        -29.11        73.46 o                         
 -18   2   5         34.79         14.88        87.12 o                         
 -17   2   5         19.48         75.50       113.74 o                         
 -16   2   5        541.44        549.75        88.92 o                         
 -15   2   5        280.91        239.22       106.43 o                         
 -14   2   5        194.32        265.43        82.24 o                         
 -13   2   5         18.39         60.91        63.72 o                         
 -12   2   5        429.11        412.04        78.19 o                         
 -11   2   5          7.30         50.53        67.87 o                         
 -10   2   5         31.93         93.49        72.68 o                         
  -9   2   5        124.00        125.32        70.23 o                         
  -8   2   5         12.88         40.24        64.33 o                         
  -7   2   5       1171.19        973.48        80.00 o                         
  -6   2   5       2930.97       2360.48       301.01 o                         
  -5   2   5       1082.72        996.92        79.61 o                         
  -4   2   5       7520.50       7114.79       168.04 o                         
  -3   2   5         30.85        -10.96        70.80 o                         
  -2   2   5        283.80        263.51        74.77 o                         
  -1   2   5       1339.67       1188.62        86.82 o                         
   0   2   5      16701.09      17077.96       583.21 o                         
   1   2   5       5253.12       4911.53       239.00 o                         
   2   2   5       2048.39       2054.16       122.35 o                         
   3   2   5       2397.72       2378.24       127.83 o                         
   4   2   5        285.84        238.10        77.98 o                         
   5   2   5        138.50        158.68       102.21 o                         
   6   2   5          5.28         44.00       101.18 o                         
   7   2   5         30.04          6.30        76.16 o                         
   8   2   5        466.77        519.88        73.98 o                         
   9   2   5        117.09        115.56        78.02 o                         
  10   2   5        672.37        710.65        74.66 o                         
  11   2   5         44.07        118.71        73.99 o                         
  12   2   5       1622.56       1729.56        83.61 o                         
  13   2   5          1.48         33.35        64.48 o                         
  14   2   5          1.34        -11.38        71.05 o                         
  15   2   5         56.04         87.52        72.81 o                         
  16   2   5        299.75        321.69        92.74 o                         
  17   2   5          1.36         36.89        92.68 o                         
 -16   3   5         10.10         59.14       103.94 o                         
 -15   3   5         11.12        -49.67       102.70 o                         
 -14   3   5         19.17         36.01        95.35 o                         
 -13   3   5        117.36        103.36        93.51 o                         
 -12   3   5         15.29         17.65        78.21 o                         
 -11   3   5        466.34        524.13        95.12 o                         
 -10   3   5        198.48        199.60        90.47 o                         
  -9   3   5        373.29        313.17       120.64 o                         
  -8   3   5         87.00        105.05        90.93 o                         
  -7   3   5        157.99        135.22        98.14 o                         
  -6   3   5        493.96        574.04        93.85 o                         
  -5   3   5        426.92        469.49        79.78 o                         
  -4   3   5         48.68        121.40        82.08 o                         
  -3   3   5        354.80        437.15       118.54 o                         
  -2   3   5         50.16        127.00        95.07 o                         
  -1   3   5        355.94        420.77        96.00 o                         
   0   3   5         47.13         66.45        95.99 o                         
   1   3   5        371.10        413.52        94.54 o                         
   2   3   5        523.80        613.45        99.86 o                         
   3   3   5          6.63        -23.35        96.70 o                         
   4   3   5         31.15         43.71       110.72 o                         
   5   3   5       2853.36       2861.53       111.40 o                         
   6   3   5       1010.84       1222.51       108.59 o                         
   7   3   5       1367.38       1404.41        96.98 o                         
   8   3   5         17.31        101.57        96.10 o                         
   9   3   5         17.02         16.26        77.03 o                         
  10   3   5        152.99        156.09        86.78 o                         
  11   3   5        394.16        350.25        93.32 o                         
  12   3   5          7.10         63.20        71.10 o                         
  13   3   5         27.97         28.23        79.06 o                         
  14   3   5          9.37        105.90        71.99 o                         
  15   3   5         66.82         89.12        81.26 o                         
 -12   4   5         19.04        -31.90       227.81 o                         
 -11   4   5          2.55        102.82       199.77 o                         
 -10   4   5          6.18        180.72       200.95 o                         
  -9   4   5          7.45         81.08       193.81 o                         
  -8   4   5         37.14        -70.38       113.01 o                         
  -7   4   5         50.12        105.99        98.81 o                         
  -6   4   5         37.71        155.38       113.66 o                         
  -5   4   5        352.02        324.69       114.57 o                         
  -4   4   5         46.17         63.73       132.57 o                         
  -3   4   5        119.41        188.73       141.83 o                         
  -2   4   5         31.70         99.80       234.35 o                         
  -1   4   5         90.85         99.89       240.48 o                         
   0   4   5         20.23         30.48       258.15 o                         
   1   4   5        221.60        254.10       172.75 o                         
   2   4   5         94.34        234.34       161.09 o                         
   3   4   5         10.49         63.68       132.00 o                         
   4   4   5         90.63        117.28       139.08 o                         
   5   4   5        117.67        133.13       139.27 o                         
   6   4   5          0.36        -10.92       138.18 o                         
   7   4   5          2.11         45.42       139.13 o                         
   8   4   5        104.37        199.18       148.27 o                         
   9   4   5         12.12          6.28       122.23 o                         
  10   4   5         67.60          1.70       147.45 o                         
  11   4   5         45.06        111.97       129.42 o                         
  -3   5   5         21.04        121.52       151.14 o                         
 -18   0   6        167.05        121.73       101.47 o                         
 -16   0   6        142.71        227.98       129.05 o                         
 -14   0   6        584.28        604.70        98.33 o                         
 -12   0   6        721.86        625.57       118.59 o                         
 -10   0   6       1971.78       1942.53       155.87 o                         
  -8   0   6      12976.98      12841.67       373.65 o                         
  -6   0   6      24007.43      24160.61       803.15 o                         
  -4   0   6       1104.59       1201.87       103.60 o                         
  -2   0   6       7848.41       7370.32       278.29 o                         
   0   0   6       1243.47       1293.50       207.87 o                         
   2   0   6       3965.29       4016.77       249.38 o                         
   4   0   6      12353.37      12497.06       558.06 o                         
   6   0   6       5500.46       6398.03       165.96 o                         
   8   0   6       8219.21       7887.35       224.53 o                         
  10   0   6       1366.20       1358.40       171.61 o                         
  12   0   6         18.05         71.88        81.91 o                         
  14   0   6         55.55         71.48        85.80 o                         
  16   0   6          1.67         98.14        92.63 o                         
  18   0   6         23.40          7.59       119.48 o                         
 -19   1   6        180.65        180.81        85.77 o                         
 -18   1   6        102.36         51.20        85.67 o                         
 -17   1   6        131.28        159.19        62.84 o                         
 -16   1   6          7.54         38.14        77.75 o                         
 -15   1   6         13.19         -3.81        66.64 o                         
 -14   1   6         45.48        149.38        62.62 o                         
 -13   1   6       2118.76       2141.08        83.83 o                         
 -12   1   6        567.87        528.61        66.59 o                         
 -11   1   6        652.58        541.67        97.80 o                         
 -10   1   6        154.02        188.38        60.82 o                         
  -9   1   6        149.51        171.23        63.16 o                         
  -8   1   6        152.31        189.53        63.29 o                         
  -7   1   6        162.00        115.70        66.66 o                         
  -6   1   6        150.35        157.92        66.87 o                         
  -5   1   6        264.32        267.64        68.54 o                         
  -4   1   6       1700.93       1640.33        90.55 o                         
  -3   1   6      15641.04      13137.36      1760.36 o                         
  -2   1   6       9586.63       9162.91       233.62 o                         
  -1   1   6        126.75        192.85        74.71 o                         
   0   1   6          8.22         -5.89        71.80 o                         
   1   1   6         46.49         31.24        74.88 o                         
   2   1   6       2930.39       2992.11        99.65 o                         
   3   1   6       8132.39       8516.66       140.87 o                         
   4   1   6       4211.29       4420.37       158.88 o                         
   5   1   6        184.50        260.87       104.55 o                         
   6   1   6       1140.10       1202.11       116.06 o                         
   7   1   6        159.25        146.17        98.19 o                         
   8   1   6        395.39        370.68        70.00 o                         
   9   1   6        264.02        202.91        59.72 o                         
  10   1   6        956.21        987.97        64.96 o                         
  11   1   6         65.17        129.09        77.09 o                         
  12   1   6          3.71         73.23        74.18 o                         
  13   1   6        811.92        846.74        80.51 o                         
  14   1   6        506.68        495.42        69.42 o                         
  15   1   6        369.95        404.43        83.59 o                         
  16   1   6         87.60        119.77        75.45 o                         
  17   1   6         27.77        150.72        79.30 o                         
  18   1   6         51.60         17.92        83.61 o                         
 -18   2   6         18.37         36.75        88.09 o                         
 -17   2   6         70.92        169.89        95.51 o                         
 -16   2   6         49.11        156.91        90.99 o                         
 -15   2   6         22.73        134.35        80.41 o                         
 -14   2   6        477.03        474.79        71.07 o                         
 -13   2   6        746.23        692.80        81.98 o                         
 -12   2   6        116.22        204.28        73.90 o                         
 -11   2   6        158.71        204.48        74.08 o                         
 -10   2   6        580.81        588.52        64.61 o                         
  -9   2   6       2618.64       2554.45        89.98 o                         
  -8   2   6        153.39        171.81        62.77 o                         
  -7   2   6       4523.58       4292.95       127.43 o                         
  -6   2   6        153.49        192.73        73.04 o                         
  -5   2   6          7.19         13.50        71.33 o                         
  -4   2   6        258.50        247.89        81.98 o                         
  -3   2   6       4941.49       4757.86       108.27 o                         
  -2   2   6          8.41         82.02        71.47 o                         
  -1   2   6        483.61        440.30        66.75 o                         
   0   2   6         13.83         36.89        64.92 o                         
   1   2   6        809.47        819.56        76.91 o                         
   2   2   6         61.41         81.99        89.45 o                         
   3   2   6       3581.56       3574.91       104.53 o                         
   4   2   6        217.19        235.83        82.60 o                         
   5   2   6       2224.03       2191.22       127.95 o                         
   6   2   6        476.66        473.51        83.05 o                         
   7   2   6       3703.36       3439.13       258.86 o                         
   8   2   6         35.61         84.56        61.28 o                         
   9   2   6       2156.86       2259.36        79.83 o                         
  10   2   6        263.14        325.73        75.27 o                         
  11   2   6         62.74        111.43        60.19 o                         
  12   2   6         13.98        108.14        66.36 o                         
  13   2   6        552.69        350.47        69.45 o                         
  14   2   6        212.53        173.65        79.12 o                         
  15   2   6          7.54         65.64        77.17 o                         
  16   2   6         93.65         99.06        86.68 o                         
  17   2   6          0.05        -79.86        79.86 o                         
 -15   3   6         27.27         71.05        88.13 o                         
 -14   3   6        213.60        240.02       110.77 o                         
 -13   3   6         10.09         53.33        90.94 o                         
 -12   3   6        103.63         91.74        79.80 o                         
 -11   3   6          6.21         51.53        88.09 o                         
 -10   3   6         30.60         28.41        90.89 o                         
  -9   3   6         39.21        173.09        91.58 o                         
  -8   3   6          6.00         34.69        82.60 o                         
  -7   3   6         67.27         85.84        86.33 o                         
  -6   3   6        144.32        181.96       101.81 o                         
  -5   3   6        780.48        887.05        99.82 o                         
  -4   3   6       1197.43       1191.59        91.34 o                         
  -3   3   6          9.75         -2.39        91.38 o                         
  -2   3   6       1778.62       1675.96       145.18 o                         
  -1   3   6        417.19        527.05        91.16 o                         
   0   3   6         94.95        140.41        88.61 o                         
   1   3   6        133.53        161.29        90.85 o                         
   2   3   6       1228.83       1262.65       104.10 o                         
   3   3   6         72.25        106.27        91.14 o                         
   4   3   6        514.13        575.96        99.17 o                         
   5   3   6        262.44        324.70       110.24 o                         
   6   3   6        673.38        757.65        92.38 o                         
   7   3   6        558.30        551.15        88.84 o                         
   8   3   6        129.67        198.93        82.80 o                         
   9   3   6          3.50         54.18        88.89 o                         
  10   3   6         40.91        101.50        80.37 o                         
  11   3   6          2.96         39.20        76.81 o                         
  12   3   6         69.79        144.46        79.78 o                         
  13   3   6          9.18         40.43        72.57 o                         
  14   3   6        180.71        154.49        86.28 o                         
  15   3   6          5.98         81.94        76.31 o                         
 -12   4   6         18.67         75.21       149.32 o                         
 -11   4   6         29.61        104.78       149.24 o                         
 -10   4   6          3.63        -90.22       139.83 o                         
  -9   4   6        210.49        197.34       141.45 o                         
  -8   4   6        113.15         18.63       142.35 o                         
  -7   4   6        228.12        309.41       134.02 o                         
  -6   4   6          1.22          9.05        97.13 o                         
  -5   4   6          6.82         30.83        93.23 o                         
  -4   4   6         56.13        116.34       111.29 o                         
  -3   4   6          3.14        -15.41       116.59 o                         
  -2   4   6         32.01         15.11       143.73 o                         
  -1   4   6        177.44        161.28       151.79 o                         
   0   4   6         38.20         79.27       131.86 o                         
   1   4   6        287.34        253.86       165.67 o                         
   2   4   6         23.92         81.33       133.85 o                         
   3   4   6        171.27        108.01       138.36 o                         
   4   4   6        143.16        148.29       142.78 o                         
   5   4   6         92.09         80.31        97.32 o                         
   6   4   6          1.73         48.48        97.71 o                         
   7   4   6        104.60         90.18       124.45 o                         
   8   4   6        168.62         91.52       152.74 o                         
   9   4   6        113.27        179.05       151.69 o                         
  10   4   6         15.59        -40.38        85.91 o                         
  11   4   6         58.39        110.98       101.81 o                         
  -1   5   6         18.05        247.28       229.57 o                         
   0   5   6         25.87        -19.98       157.55 o                         
 -19   0   7        339.41        394.07       115.42 o                         
 -17   0   7       1167.44       1123.69       320.43 o                         
 -15   0   7        588.64        581.35       118.23 o                         
 -13   0   7        291.49        368.12       214.04 o                         
 -11   0   7       3228.13       3163.34       109.18 o                         
  -9   0   7        349.83        300.36       106.37 o                         
  -7   0   7       5607.67       6053.97       142.82 o                         
  -5   0   7       3014.07       3273.68       144.61 o                         
  -3   0   7       3372.65       3314.07       128.89 o                         
  -1   0   7      33284.57      32924.90       694.75 o                         
   1   0   7      21058.87      22509.63      1680.09 o                         
   3   0   7       3073.26       3536.46       273.72 o                         
   5   0   7       9270.22       9516.70       486.75 o                         
   7   0   7         59.90        140.48       104.92 o                         
   9   0   7         25.01         37.18       115.67 o                         
  11   0   7       1107.18       1048.59        94.96 o                         
  13   0   7         23.18        197.15        98.55 o                         
  15   0   7        352.82        447.55       132.40 o                         
  17   0   7        760.59        794.81       102.78 o                         
 -19   1   7         14.40         24.07        72.42 o                         
 -18   1   7          0.41         51.86        72.33 o                         
 -17   1   7        137.39        200.96        81.78 o                         
 -16   1   7         19.58        112.50        72.15 o                         
 -15   1   7         25.17        126.98        67.89 o                         
 -14   1   7         83.27        116.57        80.50 o                         
 -13   1   7          4.48         59.90        65.42 o                         
 -12   1   7       1005.15        978.52        64.89 o                         
 -11   1   7       1450.79       1424.50        67.48 o                         
 -10   1   7       1820.57       1842.27        73.96 o                         
  -9   1   7        200.38        149.02        61.18 o                         
  -8   1   7         82.57         62.37        58.11 o                         
  -7   1   7       2856.79       2927.90        80.76 o                         
  -6   1   7      10991.21      10370.42       120.17 o                         
  -5   1   7       7352.26       6623.59       469.75 o                         
  -4   1   7       5223.97       4882.49       106.68 o                         
  -3   1   7         13.92         70.81        76.58 o                         
  -2   1   7        500.03        483.32        70.50 o                         
  -1   1   7        860.06        937.08        82.23 o                         
   0   1   7         86.34        112.72        81.09 o                         
   1   1   7        503.78        627.61        78.72 o                         
   2   1   7         35.02        -34.35        73.61 o                         
   3   1   7        163.02        195.78        79.98 o                         
   4   1   7       2114.10       2103.89       100.52 o                         
   5   1   7       6260.52       6199.30       261.40 o                         
   6   1   7       4979.79       4974.37       110.43 o                         
   7   1   7       1568.46       1373.51       239.10 o                         
   8   1   7       1298.67       1363.94       111.29 o                         
   9   1   7       1620.74       1725.28        86.00 o                         
  10   1   7       2865.86       2940.62       174.02 o                         
  11   1   7        965.60        875.28        64.51 o                         
  12   1   7        630.20        595.68        73.20 o                         
  13   1   7         34.44        171.45        68.59 o                         
  14   1   7          0.65         78.62        78.38 o                         
  15   1   7        120.86        229.34        74.14 o                         
  16   1   7          8.11        126.85        65.88 o                         
  17   1   7         24.51        107.71        97.57 o                         
  18   1   7          1.37        -53.15        81.81 o                         
 -17   2   7        102.02         46.03        74.84 o                         
 -16   2   7        398.00        353.10        80.05 o                         
 -15   2   7          0.34         28.04        63.69 o                         
 -14   2   7        171.07        232.99        74.03 o                         
 -13   2   7        355.73        273.81        78.74 o                         
 -12   2   7        636.81        539.38        77.56 o                         
 -11   2   7         13.40         37.53        67.89 o                         
 -10   2   7        851.23        900.95        78.49 o                         
  -9   2   7        144.99        188.03        73.17 o                         
  -8   2   7         31.10          6.07        71.20 o                         
  -7   2   7        678.97        709.55        76.96 o                         
  -6   2   7        270.74        235.98        84.65 o                         
  -5   2   7         85.20        101.94        70.81 o                         
  -4   2   7       1531.19       1567.28        84.67 o                         
  -3   2   7       1452.64       1497.61        95.94 o                         
  -2   2   7        944.31        852.00        90.28 o                         
  -1   2   7        351.03        375.30        65.28 o                         
   0   2   7      14693.90      14289.65       341.82 o                         
   1   2   7        360.35        421.53        64.32 o                         
   2   2   7       3086.68       3195.19        89.99 o                         
   3   2   7         50.38        109.72        76.64 o                         
   4   2   7       3763.85       3741.49       100.02 o                         
   5   2   7         17.82         16.50        70.37 o                         
   6   2   7        628.43        584.97        66.92 o                         
   7   2   7        573.41        505.69        74.11 o                         
   8   2   7         12.05         88.94        66.73 o                         
   9   2   7        390.83        326.10        76.32 o                         
  10   2   7         95.85        171.39        66.11 o                         
  11   2   7        416.01        526.07        70.95 o                         
  12   2   7       1481.96       1581.30       123.90 o                         
  13   2   7        225.45        236.52        79.21 o                         
  14   2   7         40.19         24.71        78.90 o                         
  15   2   7          0.46        -23.70       101.84 o                         
  16   2   7        293.36        245.93        80.66 o                         
  17   2   7         50.22        123.32        90.06 o                         
 -15   3   7         39.83        122.45       101.23 o                         
 -14   3   7         23.32         79.09        98.58 o                         
 -13   3   7        179.91        319.29       112.16 o                         
 -12   3   7          7.49         26.87        83.88 o                         
 -11   3   7        823.11        811.55        84.87 o                         
 -10   3   7        215.74        165.01        87.83 o                         
  -9   3   7        243.17        333.54        84.94 o                         
  -8   3   7        241.06        273.18        86.25 o                         
  -7   3   7       2100.22       2053.63       101.44 o                         
  -6   3   7        342.22        433.35        90.72 o                         
  -5   3   7       1975.66       2185.11       117.77 o                         
  -4   3   7         13.12        -15.25        87.25 o                         
  -3   3   7        546.51        668.12        75.54 o                         
  -2   3   7        697.40        705.67        85.05 o                         
  -1   3   7         19.47         37.71        86.24 o                         
   0   3   7         10.47         13.39        88.19 o                         
   1   3   7        213.22        187.58        77.66 o                         
   2   3   7        419.99        470.79        71.27 o                         
   3   3   7        138.21        194.66        80.10 o                         
   4   3   7         49.73         72.51        77.88 o                         
   5   3   7        624.70        744.98        79.70 o                         
   6   3   7       1035.40        924.19        75.62 o                         
   7   3   7       1262.12       1305.84        90.75 o                         
   8   3   7         37.80        108.48        83.34 o                         
   9   3   7         41.72         30.77        78.32 o                         
  10   3   7        225.72        229.37        75.55 o                         
  11   3   7        115.68        135.61        80.87 o                         
  12   3   7          4.64         14.16        73.92 o                         
  13   3   7         31.82         -2.60        82.31 o                         
  14   3   7          9.83         26.52        84.39 o                         
 -11   4   7         48.01        144.36       121.15 o                         
 -10   4   7         84.32        125.05       143.49 o                         
  -9   4   7         11.78         48.77       142.82 o                         
  -8   4   7        222.53        285.76       120.32 o                         
  -7   4   7         11.18         74.61       109.97 o                         
  -6   4   7         34.90         80.07       131.49 o                         
  -5   4   7         61.93         -3.16        91.47 o                         
  -4   4   7         83.52         91.97        98.40 o                         
  -3   4   7         34.99        103.73        96.62 o                         
  -2   4   7        199.55        293.25       111.09 o                         
  -1   4   7        245.31        218.00       129.58 o                         
   0   4   7        223.99        199.67       101.75 o                         
   1   4   7        138.10        202.55        85.19 o                         
   2   4   7         25.01         78.10       135.56 o                         
   3   4   7          2.94        -18.49       150.62 o                         
   4   4   7          1.75          2.04       138.44 o                         
   5   4   7         22.93         67.54       115.48 o                         
   6   4   7         30.97         75.88        99.17 o                         
   7   4   7          0.05         16.88        84.15 o                         
   8   4   7        121.94        155.71       105.86 o                         
   9   4   7         21.60        167.83       122.70 o                         
  10   4   7          9.48         59.28       103.10 o                         
 -18   0   8        345.34        308.96       141.09 o                         
 -16   0   8         54.33         91.57        99.59 o                         
 -14   0   8          5.75        -62.97        95.59 o                         
 -12   0   8        322.43        206.11        98.62 o                         
 -10   0   8       1695.30       1725.90       101.79 o                         
  -8   0   8       3141.99       2866.32       152.77 o                         
  -6   0   8        676.79        637.61        99.97 o                         
  -4   0   8      23718.52      23128.57       314.51 o                         
  -2   0   8       2808.67       2675.43       160.66 o                         
   0   0   8         39.72        118.27       111.77 o                         
   2   0   8          2.78         26.29        92.86 o                         
   4   0   8       2820.71       2923.55       183.57 o                         
   6   0   8      12307.68      12549.83       907.24 o                         
   8   0   8       4224.50       3365.29       869.13 o                         
  10   0   8        776.04        731.26       179.12 o                         
  12   0   8       1738.51       1797.70       136.02 o                         
  14   0   8        369.71        324.93        93.33 o                         
  16   0   8          0.07         79.99       108.89 o                         
  18   0   8         49.15         43.36       119.97 o                         
 -19   1   8          9.53          7.09        73.86 o                         
 -18   1   8         16.92         26.23        78.02 o                         
 -17   1   8         77.68        110.57        75.55 o                         
 -16   1   8         42.25         18.30        64.69 o                         
 -15   1   8       1256.83       1191.12        76.84 o                         
 -14   1   8       1207.38       1277.23       146.63 o                         
 -13   1   8        562.62        592.35        81.50 o                         
 -12   1   8        206.61        163.73        69.91 o                         
 -11   1   8          6.27         -0.94        62.63 o                         
 -10   1   8        485.09        530.18        67.16 o                         
  -9   1   8       1723.62       1845.16        83.01 o                         
  -8   1   8       2331.94       2333.41        81.12 o                         
  -7   1   8        596.69        581.06        62.21 o                         
  -6   1   8       1455.02       1463.58        78.19 o                         
  -5   1   8       2160.14       1915.46       122.29 o                         
  -4   1   8        127.85         91.25        70.68 o                         
  -3   1   8       5140.03       4816.43        97.31 o                         
  -2   1   8       2898.46       2686.62        89.60 o                         
  -1   1   8        989.17       1131.69        91.23 o                         
   0   1   8        101.27        164.20        73.15 o                         
   1   1   8       6231.73       6550.82       142.52 o                         
   2   1   8       6978.69       7223.08       196.63 o                         
   3   1   8      12728.57      12786.53       511.20 o                         
   4   1   8       2161.16       2176.14       104.35 o                         
   5   1   8         41.57         31.97        86.31 o                         
   6   1   8       2178.41       2242.15       116.10 o                         
   7   1   8       1468.46       1397.45       128.40 o                         
   8   1   8        407.62        328.82        91.23 o                         
   9   1   8        443.77        413.41       136.40 o                         
  10   1   8          6.60         27.95        70.09 o                         
  11   1   8         12.85         46.67        64.78 o                         
  12   1   8        125.60        133.99        67.24 o                         
  13   1   8       1769.68       1896.23        94.72 o                         
  14   1   8        557.60        588.40       141.11 o                         
  15   1   8         40.95         31.79        70.10 o                         
  16   1   8         16.25         22.62        80.11 o                         
  17   1   8         45.91        105.95        81.69 o                         
 -17   2   8         54.29         -4.44        83.00 o                         
 -16   2   8         16.95         74.18        79.30 o                         
 -15   2   8         53.86        134.23        74.74 o                         
 -14   2   8         35.75         77.20        80.69 o                         
 -13   2   8        162.53        187.34        68.21 o                         
 -12   2   8         71.23        215.20        76.08 o                         
 -11   2   8        430.41        412.40        64.90 o                         
 -10   2   8        486.82        435.45        71.90 o                         
  -9   2   8       1998.62       1937.54        83.92 o                         
  -8   2   8          8.73          3.82        65.71 o                         
  -7   2   8       2186.78       1994.93       139.51 o                         
  -6   2   8         52.89         43.76        73.70 o                         
  -5   2   8       2165.32       1797.80       182.52 o                         
  -4   2   8       1156.22       1122.40        82.00 o                         
  -3   2   8       4790.91       4540.91       135.85 o                         
  -2   2   8       4119.17       3323.82       598.65 o                         
  -1   2   8       4698.65       4742.55       117.00 o                         
   0   2   8        891.37        788.39        77.75 o                         
   1   2   8        147.76        162.52        81.95 o                         
   2   2   8        130.13        144.89        69.55 o                         
   3   2   8        609.02        508.34        70.49 o                         
   4   2   8        396.87        353.12        80.18 o                         
   5   2   8         37.67         22.25        72.07 o                         
   6   2   8       1371.28       1278.53        84.03 o                         
   7   2   8       2085.83       2133.24       120.03 o                         
   8   2   8         88.33         34.41        82.28 o                         
   9   2   8       1186.58       1359.55        89.31 o                         
  10   2   8         21.86         32.18        74.22 o                         
  11   2   8          4.42         83.22        70.34 o                         
  12   2   8        224.60        213.35        78.72 o                         
  13   2   8        538.83        605.68        82.82 o                         
  14   2   8         82.69        103.43        77.88 o                         
  15   2   8         41.09        -28.85        73.04 o                         
  16   2   8         29.67         74.36        85.43 o                         
 -15   3   8          4.67         30.57        89.61 o                         
 -14   3   8        522.61        507.82        92.74 o                         
 -13   3   8         15.73        102.27        78.46 o                         
 -12   3   8        167.09        106.09        77.68 o                         
 -11   3   8         39.53         57.98        72.23 o                         
 -10   3   8        171.66        192.89        76.29 o                         
  -9   3   8        127.56        144.37        88.57 o                         
  -8   3   8         28.88         89.43        89.18 o                         
  -7   3   8         98.82        103.72        80.03 o                         
  -6   3   8        306.79        435.87        95.83 o                         
  -5   3   8         91.24        165.18        83.93 o                         
  -4   3   8        625.51        591.70        89.00 o                         
  -3   3   8         88.53         92.58        94.30 o                         
  -2   3   8       1416.14       1466.33        84.58 o                         
  -1   3   8        505.11        533.22        75.29 o                         
   0   3   8        306.07        329.28        82.81 o                         
   1   3   8        373.38        294.18        82.11 o                         
   2   3   8       2552.67       2724.12       122.77 o                         
   3   3   8        571.30        600.59        78.69 o                         
   4   3   8        557.04        566.23        75.81 o                         
   5   3   8         19.55          5.53        75.26 o                         
   6   3   8        801.55        860.05        96.87 o                         
   7   3   8          3.20         11.34        78.00 o                         
   8   3   8         12.61         45.09        79.21 o                         
   9   3   8         90.97         64.46        67.93 o                         
  10   3   8          6.39         75.84        79.13 o                         
  11   3   8         46.35        -23.60        81.00 o                         
  12   3   8         13.09        137.74        72.26 o                         
  13   3   8          3.69         48.47        76.92 o                         
  14   3   8        111.47         95.14        81.77 o                         
 -11   4   8         54.37        253.31       118.39 o                         
 -10   4   8         31.44        100.30       115.97 o                         
  -9   4   8         39.04        136.89       140.81 o                         
  -8   4   8         96.72        121.49       113.09 o                         
  -7   4   8         40.54        171.08       137.26 o                         
  -6   4   8          2.03         78.38       130.75 o                         
  -5   4   8          6.92         77.69       134.39 o                         
  -4   4   8        203.13        238.13       141.07 o                         
  -3   4   8         29.80         69.39       110.41 o                         
  -2   4   8         33.35         92.38        97.15 o                         
  -1   4   8         55.99        187.66        99.54 o                         
   0   4   8         20.59         18.20        89.37 o                         
   1   4   8         86.96        130.27        88.47 o                         
   2   4   8          3.97         44.61       102.95 o                         
   3   4   8         14.18         72.61        98.40 o                         
   4   4   8          6.20         44.63        92.98 o                         
   5   4   8         60.00         91.84       103.24 o                         
   6   4   8         35.30         76.55       103.20 o                         
   7   4   8          1.95         85.65        95.79 o                         
   8   4   8        208.57        317.67       111.59 o                         
   9   4   8         26.80         10.37        96.74 o                         
  10   4   8          1.41         38.31        97.71 o                         
 -19   0   9        109.04        146.21       294.54 o                         
 -17   0   9        233.68        163.66       151.97 o                         
 -15   0   9         31.08         49.23       102.05 o                         
 -13   0   9       1675.63       1570.84       105.98 o                         
 -11   0   9       5276.47       5505.12       479.62 o                         
  -9   0   9         35.18         82.72        88.58 o                         
  -7   0   9       4781.23       4627.32       123.76 o                         
  -5   0   9        421.00        451.00       119.08 o                         
  -3   0   9         54.40         81.26        90.75 o                         
  -1   0   9      19377.77      19560.09       235.75 o                         
   1   0   9       5005.82       4622.93       270.91 o                         
   3   0   9       8258.06       8543.71       689.71 o                         
   5   0   9      11304.35      10853.44      1575.84 o                         
   7   0   9        169.38         91.47        82.88 o                         
   9   0   9        901.40        976.92       119.17 o                         
  11   0   9         33.92         34.42       103.08 o                         
  13   0   9         78.95        -15.52       122.09 o                         
  15   0   9        530.22        598.54       145.55 o                         
  17   0   9        284.36        359.48       122.59 o                         
 -18   1   9        198.92        183.17        78.99 o                         
 -17   1   9        176.98        153.29        75.87 o                         
 -16   1   9        331.79        323.33        63.69 o                         
 -15   1   9         59.31        139.27        67.86 o                         
 -14   1   9          3.21         60.30        65.19 o                         
 -13   1   9         40.39         94.93        61.49 o                         
 -12   1   9          7.81        -23.47        59.48 o                         
 -11   1   9         52.54        141.85        72.58 o                         
 -10   1   9          1.93          2.12        58.23 o                         
  -9   1   9         79.48        175.94        70.91 o                         
  -8   1   9       5021.01       4959.42       113.80 o                         
  -7   1   9       3767.08       3690.21        84.99 o                         
  -6   1   9       2531.38       2335.67        83.33 o                         
  -5   1   9       4085.51       3887.15        86.06 o                         
  -4   1   9        348.50        324.77        69.62 o                         
  -3   1   9        267.91        310.51        88.01 o                         
  -2   1   9       5334.88       5111.91       116.78 o                         
  -1   1   9      14013.89      14280.57       144.32 o                         
   0   1   9       4166.30       4060.55       152.42 o                         
   1   1   9        454.74        523.59        72.11 o                         
   2   1   9        111.06        103.08        73.23 o                         
   3   1   9       1079.21       1124.79        71.25 o                         
   4   1   9        773.25        809.42        72.99 o                         
   5   1   9       1598.92       1528.90        83.98 o                         
   6   1   9        710.07        868.51        75.97 o                         
   7   1   9       2255.60       2161.37       173.67 o                         
   8   1   9        742.86        762.26       130.32 o                         
   9   1   9        864.71       1017.47       109.99 o                         
  10   1   9       3335.04       3727.06       199.29 o                         
  11   1   9       1350.11       1508.52       122.45 o                         
  12   1   9         17.22         42.57        65.99 o                         
  13   1   9          2.61        162.92        71.58 o                         
  14   1   9         39.39        105.31        68.04 o                         
  15   1   9         93.59        141.76        78.09 o                         
  16   1   9         49.60        107.50        89.58 o                         
  17   1   9         13.14         71.88        87.81 o                         
 -17   2   9          0.61         32.61        70.82 o                         
 -16   2   9        104.94        129.52        76.64 o                         
 -15   2   9        348.60        321.93        79.38 o                         
 -14   2   9        240.66        223.59        92.16 o                         
 -13   2   9        435.43        472.78        83.11 o                         
 -12   2   9       1510.46       1629.18        81.33 o                         
 -11   2   9         83.77        180.22        74.23 o                         
 -10   2   9        886.83        970.87        76.41 o                         
  -9   2   9        138.77        222.66        77.11 o                         
  -8   2   9       1068.25       1130.19        87.59 o                         
  -7   2   9          8.76         21.36        65.25 o                         
  -6   2   9          5.17         58.13        72.12 o                         
  -5   2   9        288.45        306.22        79.93 o                         
  -4   2   9        285.48        229.00        71.00 o                         
  -3   2   9        213.30        193.95        65.74 o                         
  -2   2   9        155.63        159.50        78.22 o                         
  -1   2   9       3647.17       3421.76       205.43 o                         
   0   2   9       3954.08       3644.74       321.76 o                         
   1   2   9        420.74        450.88        84.31 o                         
   2   2   9        102.17        110.13        72.06 o                         
   3   2   9          2.56         75.13        93.02 o                         
   4   2   9       4634.24       4798.03       236.71 o                         
   5   2   9        241.47        271.13       105.15 o                         
   6   2   9       1426.86       1604.08       116.92 o                         
   7   2   9        309.43        322.29        93.24 o                         
   8   2   9       1214.62       1195.56        85.26 o                         
   9   2   9         11.77        178.76       106.60 o                         
  10   2   9        370.19        294.76        71.55 o                         
  11   2   9        306.66        349.10        75.44 o                         
  12   2   9         24.41         19.14        87.06 o                         
  13   2   9          1.08         76.23        88.35 o                         
  14   2   9         39.76        155.36        70.37 o                         
  15   2   9         40.38         85.05        84.12 o                         
  16   2   9        120.03         75.32        86.40 o                         
 -15   3   9        135.66         96.78        92.55 o                         
 -14   3   9         26.65         51.97        81.15 o                         
 -13   3   9          1.51        -28.96        76.79 o                         
 -12   3   9          0.03         35.80        75.23 o                         
 -11   3   9          0.72         27.01        78.32 o                         
 -10   3   9         58.77        174.28        89.19 o                         
  -9   3   9         58.48        175.30        82.12 o                         
  -8   3   9        170.85        277.55        83.21 o                         
  -7   3   9        125.87        176.30        81.69 o                         
  -6   3   9        356.65        452.80        83.93 o                         
  -5   3   9        840.74        887.21        87.17 o                         
  -4   3   9         95.74         64.15        97.41 o                         
  -3   3   9        278.57        199.81        78.26 o                         
  -2   3   9        555.96        591.75        96.53 o                         
  -1   3   9        544.46        579.02        86.14 o                         
   0   3   9         22.01         -1.89        70.35 o                         
   1   3   9        424.97        585.46        98.38 o                         
   2   3   9       1148.39       1116.08        91.94 o                         
   3   3   9          2.42         81.36        92.96 o                         
   4   3   9         94.83        125.19        77.13 o                         
   5   3   9         10.77         74.06        70.06 o                         
   6   3   9         16.56         39.07        94.45 o                         
   7   3   9         12.59        136.76        78.45 o                         
   8   3   9        159.80        181.75        91.52 o                         
   9   3   9        443.98        367.26        74.51 o                         
  10   3   9        135.61        228.63        87.67 o                         
  11   3   9        236.91        343.49        91.97 o                         
  12   3   9          3.73        102.91        99.39 o                         
  13   3   9         12.92         18.56        74.65 o                         
  14   3   9        187.80         61.78        88.83 o                         
 -11   4   9         10.64         30.88       125.82 o                         
 -10   4   9         10.16         99.78       150.54 o                         
  -9   4   9         46.23        157.79       142.34 o                         
  -8   4   9         14.17         25.73       120.84 o                         
  -7   4   9         80.33        165.96       136.85 o                         
  -6   4   9          3.07         29.79       138.12 o                         
  -5   4   9          1.22        -17.84        98.39 o                         
  -4   4   9        177.17        269.10       138.44 o                         
  -3   4   9          0.21         95.52       135.62 o                         
  -2   4   9        125.27        160.01        90.59 o                         
  -1   4   9        210.85        131.44        92.99 o                         
   0   4   9         40.26        108.12        94.74 o                         
   1   4   9        111.01        126.08        83.30 o                         
   2   4   9         18.94         -4.48        96.15 o                         
   3   4   9        131.89        163.20        87.25 o                         
   4   4   9         26.79         73.72        95.15 o                         
   5   4   9        320.20        327.09        83.50 o                         
   6   4   9         60.76        108.10        84.95 o                         
   7   4   9          0.02         53.24        83.95 o                         
   8   4   9         29.61         75.97        84.79 o                         
   9   4   9          1.58        138.85        96.51 o                         
 -18   0  10         12.41        184.90       138.73 o                         
 -16   0  10        369.43        439.32        92.26 o                         
 -14   0  10        382.60        358.37       102.93 o                         
 -12   0  10        605.39        632.54       120.17 o                         
 -10   0  10        359.61        389.24        91.98 o                         
  -8   0  10       1705.94       1765.71       177.11 o                         
  -6   0  10       4617.12       3824.37      1568.04 o                         
  -4   0  10      16605.25      16628.54       246.15 o                         
  -2   0  10       1285.26       1102.44       111.90 o                         
   0   0  10       4551.97       4388.90       215.34 o                         
   2   0  10       1517.34       1422.26       117.01 o                         
   4   0  10          8.64         63.52       104.00 o                         
   6   0  10       1078.51        936.66       119.28 o                         
   8   0  10       1514.07       1423.29       171.80 o                         
  10   0  10         13.94        115.75       123.30 o                         
  12   0  10       3738.06       3578.47       109.57 o                         
  14   0  10         92.08        107.52        95.97 o                         
  16   0  10        190.30        154.05       137.07 o                         
 -18   1  10         33.52         52.06        84.85 o                         
 -17   1  10        107.52         84.64        93.65 o                         
 -16   1  10         61.79        110.45        71.43 o                         
 -15   1  10        729.46        692.90        83.11 o                         
 -14   1  10         30.84         85.24        66.66 o                         
 -13   1  10         49.18        179.81        59.81 o                         
 -12   1  10          3.68        150.28        72.39 o                         
 -11   1  10       1168.39       1125.74        77.01 o                         
 -10   1  10       1055.17       1079.38        75.91 o                         
  -9   1  10       3469.57       3477.18       161.39 o                         
  -8   1  10       1344.46       1402.41        72.71 o                         
  -7   1  10        724.09        703.09        73.09 o                         
  -6   1  10        103.74        120.52        63.71 o                         
  -5   1  10          6.40        167.53        77.51 o                         
  -4   1  10         14.21         22.78        64.48 o                         
  -3   1  10         61.98         90.62        68.40 o                         
  -2   1  10        309.21        291.65        72.97 o                         
  -1   1  10        930.28       1212.68        89.40 o                         
   0   1  10        398.28        431.06        76.24 o                         
   1   1  10       8506.53       8318.63       226.67 o                         
   2   1  10       5118.25       4932.21       168.84 o                         
   3   1  10       3694.16       3559.95       114.93 o                         
   4   1  10         73.17        140.00        64.05 o                         
   5   1  10       1143.59       1110.56        68.06 o                         
   6   1  10       1261.50       1307.23        85.18 o                         
   7   1  10       1360.65       1460.71       157.91 o                         
   8   1  10        535.59        389.80       141.69 o                         
   9   1  10         38.97         39.30        99.67 o                         
  10   1  10        380.59        470.63       128.01 o                         
  11   1  10         63.22         71.57       119.45 o                         
  12   1  10         86.32        179.14        68.05 o                         
  13   1  10         31.08         41.49        78.47 o                         
  14   1  10         80.60         71.63        69.15 o                         
  15   1  10          0.16         27.84        87.78 o                         
  16   1  10          0.90         72.90        70.27 o                         
  17   1  10         59.69         37.78        79.56 o                         
 -17   2  10          0.65         76.09        89.05 o                         
 -16   2  10         11.05         10.57        89.00 o                         
 -15   2  10         27.99        -81.32        81.32 o                         
 -14   2  10        109.18        112.91        93.53 o                         
 -13   2  10        135.58        176.20        68.92 o                         
 -12   2  10        289.21        344.18        72.73 o                         
 -11   2  10          1.54          4.57        68.79 o                         
 -10   2  10        352.18        271.48        77.63 o                         
  -9   2  10        622.51        614.23        78.71 o                         
  -8   2  10         18.91         51.75        67.91 o                         
  -7   2  10        180.82        229.46        63.39 o                         
  -6   2  10       1415.64       1374.67        74.53 o                         
  -5   2  10       2972.33       3092.18        82.80 o                         
  -4   2  10        232.54        278.50        77.85 o                         
  -3   2  10       2804.13       2469.98       324.86 o                         
  -2   2  10        237.29        223.21        76.22 o                         
  -1   2  10        860.72        817.95        78.14 o                         
   0   2  10        550.27        545.55        79.39 o                         
   1   2  10       2330.06       2310.31        87.18 o                         
   2   2  10         96.76        103.80        70.08 o                         
   3   2  10         29.32         17.21        79.69 o                         
   4   2  10         48.04         97.95        76.02 o                         
   5   2  10         51.84        116.67        91.19 o                         
   6   2  10        799.10        809.18        86.85 o                         
   7   2  10       1735.55       1823.71       215.83 o                         
   8   2  10         18.62         52.74       103.92 o                         
   9   2  10        583.36        708.98       110.14 o                         
  10   2  10          3.00         14.96       109.45 o                         
  11   2  10        834.05        844.88        81.15 o                         
  12   2  10         73.67         50.82        86.44 o                         
  13   2  10        357.25        418.88        81.84 o                         
  14   2  10          1.00        122.86        82.66 o                         
  15   2  10          2.66        -39.76        93.58 o                         
  16   2  10          8.96         64.65        87.02 o                         
 -14   3  10        126.73         79.66        84.89 o                         
 -13   3  10        156.28        178.48        85.63 o                         
 -12   3  10         17.38         53.11        94.08 o                         
 -11   3  10          8.42         71.86        78.71 o                         
 -10   3  10        336.78        422.25        84.04 o                         
  -9   3  10          1.54         72.63        91.44 o                         
  -8   3  10        624.07        600.24        78.71 o                         
  -7   3  10        288.64        312.43        74.45 o                         
  -6   3  10         46.71         29.18        78.91 o                         
  -5   3  10         35.21        103.21        77.84 o                         
  -4   3  10          9.04         61.29        88.59 o                         
  -3   3  10         58.82         81.12        88.40 o                         
  -2   3  10        293.62        276.55        80.55 o                         
  -1   3  10        226.13        300.21        82.38 o                         
   0   3  10         29.13         39.25        81.54 o                         
   1   3  10         75.58        125.73        88.13 o                         
   2   3  10        663.46        753.07       121.10 o                         
   3   3  10        128.68        144.85       110.75 o                         
   4   3  10        130.46        176.27        94.23 o                         
   5   3  10         63.64         69.83        72.83 o                         
   6   3  10        411.96        403.77        87.27 o                         
   7   3  10        136.57         94.70       103.04 o                         
   8   3  10        422.91        468.76       101.80 o                         
   9   3  10         45.52         67.72        89.42 o                         
  10   3  10         60.89         62.74        91.06 o                         
  11   3  10         12.74         77.30        85.00 o                         
  12   3  10          6.13         40.64        90.14 o                         
  13   3  10         50.27         54.30       106.90 o                         
 -10   4  10         55.11         42.83       104.93 o                         
  -9   4  10          1.55         65.46       117.33 o                         
  -8   4  10         28.18        134.68       144.87 o                         
  -7   4  10        117.80        208.94       140.84 o                         
  -6   4  10         12.96       -106.94       138.49 o                         
  -5   4  10        144.52        154.45       136.90 o                         
  -4   4  10        295.11        311.47       118.54 o                         
  -3   4  10        110.41        106.88       107.95 o                         
  -2   4  10         66.90        103.66       109.46 o                         
  -1   4  10         11.53         -5.91       104.51 o                         
   0   4  10         17.44         55.92       108.38 o                         
   1   4  10         37.59         72.38        86.52 o                         
   2   4  10          5.60         55.61        80.78 o                         
   3   4  10         80.48         33.61        88.48 o                         
   4   4  10        216.79        278.74        99.24 o                         
   5   4  10        156.46         93.45       104.20 o                         
   6   4  10         15.56        124.08        90.29 o                         
   7   4  10          3.06         25.38        90.73 o                         
   8   4  10         50.67         25.02        84.79 o                         
   9   4  10          4.64         62.90        87.04 o                         
 -17   0  11         18.25         67.82       108.85 o                         
 -15   0  11         28.80         45.47        87.10 o                         
 -13   0  11       2706.17       2916.36       404.96 o                         
 -11   0  11       1972.83       2167.62       110.48 o                         
  -9   0  11       2342.88       2648.64       126.23 o                         
  -7   0  11       6086.73       5993.05       139.19 o                         
  -5   0  11        347.89        310.82       114.72 o                         
  -3   0  11        746.33        695.31       122.04 o                         
  -1   0  11       3276.02       3219.98       112.10 o                         
   1   0  11         84.06        212.51       102.14 o                         
   3   0  11       5234.48       5331.16       510.21 o                         
   5   0  11      10403.63      10192.96       528.97 o                         
   7   0  11        876.70        889.46       109.91 o                         
   9   0  11       3209.23       3066.82       350.69 o                         
  11   0  11        130.33        229.57       133.12 o                         
  13   0  11         69.11          5.18       111.08 o                         
  15   0  11        130.92        302.53       110.82 o                         
  17   0  11         22.68        226.87       120.34 o                         
 -18   1  11        256.05        169.88        82.08 o                         
 -17   1  11        147.81        198.80        77.82 o                         
 -16   1  11        133.68        132.19        74.22 o                         
 -15   1  11         85.35          4.71        87.20 o                         
 -14   1  11          2.04         15.10        63.11 o                         
 -13   1  11        241.28        299.30        75.18 o                         
 -12   1  11        288.98        385.07        61.95 o                         
 -11   1  11         22.22         -3.55        66.30 o                         
 -10   1  11        321.38        265.83        67.15 o                         
  -9   1  11          2.83         -4.35        56.32 o                         
  -8   1  11       2066.46       2026.85        76.30 o                         
  -7   1  11        895.52        857.07        77.16 o                         
  -6   1  11       1173.37       1127.95        71.91 o                         
  -5   1  11       1130.15       1076.52        78.72 o                         
  -4   1  11         16.47         11.19        56.97 o                         
  -3   1  11        600.70        465.00        64.57 o                         
  -2   1  11      12847.99      12016.02       182.01 o                         
  -1   1  11       1437.91       1304.70        85.38 o                         
   0   1  11       1401.75       1284.30        81.92 o                         
   1   1  11          9.03         34.51        68.42 o                         
   2   1  11        703.42        705.14        70.41 o                         
   3   1  11       1180.45       1253.52        79.97 o                         
   4   1  11       1315.73       1240.91        70.95 o                         
   5   1  11         59.74        113.31        64.98 o                         
   6   1  11        559.30        589.98        65.68 o                         
   7   1  11        277.70        210.89        66.25 o                         
   8   1  11       1129.11       1114.91        97.43 o                         
   9   1  11        720.82        751.61        97.31 o                         
  10   1  11        762.04       1009.64       110.81 o                         
  11   1  11         93.08        146.96        88.60 o                         
  12   1  11         83.20        178.04        69.28 o                         
  13   1  11         52.69         69.14        72.13 o                         
  14   1  11        509.47        428.32        99.15 o                         
  15   1  11        139.11        149.93        83.10 o                         
  16   1  11        178.40        236.41       101.71 o                         
 -17   2  11          4.24         52.92        85.88 o                         
 -16   2  11         22.30        191.41       104.55 o                         
 -15   2  11         22.46         53.16       119.71 o                         
 -14   2  11         68.54        135.96        80.95 o                         
 -13   2  11        250.15        287.16        69.52 o                         
 -12   2  11        902.18        996.68        78.12 o                         
 -11   2  11          3.53          3.64        63.73 o                         
 -10   2  11         53.46         94.58        69.36 o                         
  -9   2  11         37.93         43.07        69.34 o                         
  -8   2  11       1965.70       1886.92        87.89 o                         
  -7   2  11        217.59        254.13        64.79 o                         
  -6   2  11       5126.31       4883.12       125.21 o                         
  -5   2  11        383.20        329.40        85.16 o                         
  -4   2  11          0.96          8.83        67.07 o                         
  -3   2  11       1035.17        995.63        77.29 o                         
  -2   2  11          5.28         12.37        60.76 o                         
  -1   2  11          0.25          4.98        71.03 o                         
   0   2  11        599.14        543.88        76.97 o                         
   1   2  11        385.69        376.23        75.71 o                         
   2   2  11        414.45        342.66        72.54 o                         
   3   2  11        593.87        588.50        73.84 o                         
   4   2  11       4102.23       3840.53       187.98 o                         
   5   2  11         87.27         94.46        76.03 o                         
   6   2  11       2598.76       2829.46       112.00 o                         
   7   2  11          1.08         95.16        94.38 o                         
   8   2  11        960.67        955.91       107.93 o                         
   9   2  11         37.99        -74.43        80.64 o                         
  10   2  11        100.48         88.65        90.05 o                         
  11   2  11         16.82        110.98        80.73 o                         
  12   2  11          6.37        -14.67        75.90 o                         
  13   2  11          2.85         27.08        88.13 o                         
  14   2  11          2.34        -45.04        90.06 o                         
  15   2  11          6.61         58.71        77.82 o                         
 -14   3  11         74.19         61.88        93.32 o                         
 -13   3  11          1.99         80.85        89.19 o                         
 -12   3  11         47.22         12.75        96.73 o                         
 -11   3  11        126.65        155.82        74.38 o                         
 -10   3  11         41.57        110.83        91.68 o                         
  -9   3  11        367.92        434.86        84.18 o                         
  -8   3  11         17.80         73.48        82.71 o                         
  -7   3  11        444.43        503.40        86.92 o                         
  -6   3  11        135.61        212.12        93.80 o                         
  -5   3  11         27.88         88.97        88.86 o                         
  -4   3  11        119.12        180.85        81.03 o                         
  -3   3  11       1457.06       1427.74       158.99 o                         
  -2   3  11        742.49        716.09        87.28 o                         
  -1   3  11       1751.00       1766.32       101.88 o                         
   0   3  11        516.82        476.79        96.75 o                         
   1   3  11          5.31         39.74        82.78 o                         
   2   3  11         85.06        181.51        94.98 o                         
   3   3  11         53.90        141.17        95.18 o                         
   4   3  11         33.76         44.93        94.32 o                         
   5   3  11         50.54        107.89       112.44 o                         
   6   3  11        222.07        224.99        89.66 o                         
   7   3  11        214.40        356.62       117.73 o                         
   8   3  11         11.03        103.97       100.36 o                         
   9   3  11        177.22        141.00       101.64 o                         
  10   3  11         73.68        162.08        91.15 o                         
  11   3  11        210.43        184.84        85.41 o                         
  12   3  11         67.77         35.94        95.76 o                         
  13   3  11          1.24         33.27       100.25 o                         
 -10   4  11          0.90         51.89       119.97 o                         
  -9   4  11          4.81         -9.07       109.45 o                         
  -8   4  11         37.04         71.87       106.86 o                         
  -7   4  11         53.54        103.14       107.45 o                         
  -6   4  11         39.84         73.16       123.19 o                         
  -5   4  11          2.43        -58.37       119.63 o                         
  -4   4  11         94.42        105.68        99.67 o                         
  -3   4  11          2.76         30.39        96.90 o                         
  -2   4  11         18.12         41.34        86.72 o                         
  -1   4  11         18.35          0.91        96.46 o                         
   0   4  11        115.07        170.59        98.71 o                         
   1   4  11         61.68         92.65       107.42 o                         
   2   4  11         48.95        166.33       109.57 o                         
   3   4  11        100.04        126.04       109.47 o                         
   4   4  11         22.85         73.97        92.96 o                         
   5   4  11         33.51         34.02       108.73 o                         
   6   4  11          2.09          4.91       122.70 o                         
   7   4  11          8.79         77.77        97.87 o                         
   8   4  11          4.93         32.62       112.01 o                         
 -18   0  12         26.26        -26.76       168.29 o                         
 -16   0  12       1117.87       1184.46       318.58 o                         
 -14   0  12        764.75        688.35       196.58 o                         
 -12   0  12        127.91        250.76        83.71 o                         
 -10   0  12        323.34        352.32       112.32 o                         
  -8   0  12          9.66         27.25       112.36 o                         
  -6   0  12       3930.36       3954.51       132.33 o                         
  -4   0  12       6406.58       6327.50       139.77 o                         
  -2   0  12         24.89        -27.41       115.63 o                         
   0   0  12      25251.16      25635.21      1079.81 o                         
   2   0  12       5152.14       5075.76       514.54 o                         
   4   0  12       1247.15       1314.89       132.47 o                         
   6   0  12         75.65        226.56       100.25 o                         
   8   0  12        892.81        849.45        98.71 o                         
  10   0  12        213.74        412.43       163.85 o                         
  12   0  12       3398.39       2072.92       164.52 o                         
  14   0  12        154.66         63.78       110.12 o                         
  16   0  12        276.04        209.19       156.49 o                         
 -18   1  12          3.77         14.21       100.38 o                         
 -17   1  12         42.91         35.26        77.63 o                         
 -16   1  12         41.74         55.23        82.56 o                         
 -15   1  12          0.98         18.71        72.74 o                         
 -14   1  12         43.75         67.99        60.81 o                         
 -13   1  12        222.65        220.27        76.60 o                         
 -12   1  12        218.64        390.21        87.62 o                         
 -11   1  12       1476.74       1558.61        86.30 o                         
 -10   1  12       1082.92       1142.63        78.31 o                         
  -9   1  12        608.42        644.28        67.34 o                         
  -8   1  12        228.64        233.29        71.94 o                         
  -7   1  12        475.14        418.06        60.84 o                         
  -6   1  12       2194.51       2167.00        99.53 o                         
  -5   1  12       2211.83       2013.59        88.79 o                         
  -4   1  12       1051.30       1046.99        68.81 o                         
  -3   1  12        834.12        838.18        70.13 o                         
  -2   1  12        135.24        102.54        81.57 o                         
  -1   1  12        204.14        217.00        70.14 o                         
   0   1  12        119.09        144.85        77.37 o                         
   1   1  12       1250.11       1196.02        69.85 o                         
   2   1  12       1635.02       1584.98        84.07 o                         
   3   1  12          6.73         39.53        70.24 o                         
   4   1  12        113.70        164.01        71.15 o                         
   5   1  12       5323.58       5394.15       274.02 o                         
   6   1  12       2577.97       2501.57       128.53 o                         
   7   1  12       1325.88       1380.27        96.04 o                         
   8   1  12        343.69        405.16        92.54 o                         
   9   1  12         35.05         25.50        76.93 o                         
  10   1  12        160.17        109.75       105.42 o                         
  11   1  12        315.15        464.61       129.69 o                         
  12   1  12         35.40         -4.65        77.23 o                         
  13   1  12         90.35         10.39        64.40 o                         
  14   1  12         42.13         71.47        68.47 o                         
  15   1  12          2.12         74.30        84.05 o                         
  16   1  12         10.43        117.65        74.46 o                         
 -16   2  12         72.91        153.38        82.86 o                         
 -15   2  12        434.69        445.93        83.77 o                         
 -14   2  12          9.82        150.08        82.78 o                         
 -13   2  12         24.40        108.80        82.82 o                         
 -12   2  12          8.39         64.29        84.48 o                         
 -11   2  12         63.97         30.29        68.45 o                         
 -10   2  12        126.88        112.86        64.75 o                         
  -9   2  12        266.74        256.13        63.00 o                         
  -8   2  12        146.56        126.09        74.96 o                         
  -7   2  12        214.09        180.16        84.85 o                         
  -6   2  12        385.42        482.95        78.63 o                         
  -5   2  12       1652.97       1463.03        86.20 o                         
  -4   2  12          2.25          7.47        58.41 o                         
  -3   2  12       1542.06       1503.08        86.01 o                         
  -2   2  12         24.47         78.29        66.65 o                         
  -1   2  12       1140.84       1164.44        75.52 o                         
   0   2  12        360.53        333.44        68.63 o                         
   1   2  12       3228.56       3205.85        93.31 o                         
   2   2  12         81.86         78.32        71.99 o                         
   3   2  12        142.63        210.13        76.67 o                         
   4   2  12         58.11         73.63        73.62 o                         
   5   2  12       1027.79       1076.72        84.16 o                         
   6   2  12       1036.09        890.26        87.14 o                         
   7   2  12         14.65         62.09       106.07 o                         
   8   2  12         65.12         71.06        84.74 o                         
   9   2  12         66.01          3.79       138.50 o                         
  10   2  12        127.83        188.76        84.73 o                         
  11   2  12        286.93        273.75       115.55 o                         
  12   2  12         59.13         34.24        75.96 o                         
  13   2  12        266.21        137.64        83.13 o                         
  14   2  12         32.43        105.93        82.18 o                         
  15   2  12         55.16         89.76        82.78 o                         
 -14   3  12        120.55        226.42        92.78 o                         
 -13   3  12          7.40          9.76        79.32 o                         
 -12   3  12        164.28        207.16        87.81 o                         
 -11   3  12         31.77        138.87        77.11 o                         
 -10   3  12        436.24        486.77        95.33 o                         
  -9   3  12        196.55        240.27        78.40 o                         
  -8   3  12         14.06         62.42        74.80 o                         
  -7   3  12          7.29         27.48        77.21 o                         
  -6   3  12        297.85        237.46        84.60 o                         
  -5   3  12        102.38        150.70        81.67 o                         
  -4   3  12        295.66        404.04        94.34 o                         
  -3   3  12        320.01        348.43        92.65 o                         
  -2   3  12        383.47        462.70        85.38 o                         
  -1   3  12        164.00        168.13        76.56 o                         
   0   3  12        600.26        608.93        97.76 o                         
   1   3  12          2.42         36.71        71.05 o                         
   2   3  12        160.95        214.70        96.71 o                         
   3   3  12        339.68        410.91       114.60 o                         
   4   3  12        433.00        439.01       104.36 o                         
   5   3  12         80.77        143.96       118.16 o                         
   6   3  12        399.70        454.62       107.22 o                         
   7   3  12        172.69        218.84        97.42 o                         
   8   3  12        201.31        223.90        89.56 o                         
   9   3  12        117.69        166.28       117.42 o                         
  10   3  12        108.45        120.88        98.28 o                         
  11   3  12        196.89         86.66        83.73 o                         
  12   3  12          5.92         57.50        96.49 o                         
  -9   4  12         13.90         64.10       126.12 o                         
  -8   4  12         26.74        138.02       118.62 o                         
  -7   4  12        143.22         52.74       113.65 o                         
  -6   4  12         22.06         77.06       111.34 o                         
  -5   4  12         53.64         77.71       100.82 o                         
  -4   4  12         48.53        130.55       122.62 o                         
  -3   4  12          6.02         14.96       113.58 o                         
  -2   4  12          1.30         11.86       122.71 o                         
  -1   4  12          1.40          0.93       114.01 o                         
   0   4  12        319.53        317.51       112.83 o                         
   1   4  12         88.26         84.47       105.93 o                         
   2   4  12         72.84         92.85       105.69 o                         
   3   4  12         61.14         -2.02       106.72 o                         
   4   4  12         24.01        -13.08       109.45 o                         
   5   4  12         32.58         18.14       121.33 o                         
   6   4  12          4.65         53.97       110.27 o                         
   7   4  12          1.14          6.55       127.37 o                         
 -17   0  13        317.62        355.39       200.86 o                         
 -15   0  13          3.22        108.62       127.74 o                         
 -13   0  13          8.99        159.37        98.93 o                         
 -11   0  13         19.04         -4.30       118.45 o                         
  -9   0  13       3185.45       3296.83       119.84 o                         
  -7   0  13       5946.63       4325.16      1830.38 o                         
  -5   0  13         13.29        -44.61       112.85 o                         
  -3   0  13       3032.13       3050.60       119.62 o                         
  -1   0  13       3908.56       4103.50       121.54 o                         
   1   0  13         21.22        119.56       101.91 o                         
   3   0  13       2395.98       2196.53       282.49 o                         
   5   0  13       3764.98       3487.95       301.21 o                         
   7   0  13       2932.15       3054.77       302.89 o                         
   9   0  13       2462.09       2355.26       137.44 o                         
  11   0  13         19.87         34.85       124.12 o                         
  13   0  13        300.97        471.29       139.00 o                         
  15   0  13          3.37        122.45       152.43 o                         
 -17   1  13          6.34         67.55        84.48 o                         
 -16   1  13         24.13         60.73        77.47 o                         
 -15   1  13        139.06        214.67        69.47 o                         
 -14   1  13       1013.61       1039.75        81.85 o                         
 -13   1  13        285.58        307.58        77.17 o                         
 -12   1  13        419.68        577.52        69.97 o                         
 -11   1  13        192.62        255.66        76.98 o                         
 -10   1  13          3.67         68.74        73.18 o                         
  -9   1  13        418.83        442.20        68.14 o                         
  -8   1  13        468.01        503.20        64.46 o                         
  -7   1  13         14.89         86.24        65.02 o                         
  -6   1  13        462.14        356.93        61.32 o                         
  -5   1  13        242.32        293.84        66.96 o                         
  -4   1  13       1723.10       1804.09        83.02 o                         
  -3   1  13       2508.90       2571.16        82.29 o                         
  -2   1  13       4631.93       4514.39        97.06 o                         
  -1   1  13       1506.25       1457.67        73.98 o                         
   0   1  13          1.52         27.11        70.84 o                         
   1   1  13        464.97        400.59        74.46 o                         
   2   1  13       3147.63       3022.63        99.15 o                         
   3   1  13       3123.44       3236.01       153.66 o                         
   4   1  13       1305.41       1355.03       113.73 o                         
   5   1  13         74.96        140.31        65.26 o                         
   6   1  13         36.17        116.62        69.94 o                         
   7   1  13        976.87        900.24        73.36 o                         
   8   1  13          8.66        -29.43        62.46 o                         
   9   1  13          6.64         78.57        88.68 o                         
  10   1  13          5.74         83.09       129.08 o                         
  11   1  13        124.30        105.48        91.16 o                         
  12   1  13          1.38        152.08        80.35 o                         
  13   1  13        284.32        295.56        78.47 o                         
  14   1  13        502.58        598.02        98.04 o                         
  15   1  13         74.79         54.56        93.76 o                         
 -16   2  13         53.42         -6.97        83.62 o                         
 -15   2  13         46.99        111.35        89.60 o                         
 -14   2  13        118.93         22.22        77.77 o                         
 -13   2  13          6.82         88.32        76.23 o                         
 -12   2  13         74.89        211.07        92.79 o                         
 -11   2  13        138.98        207.49        72.91 o                         
 -10   2  13        207.02        227.14        72.21 o                         
  -9   2  13        422.34        421.59        71.87 o                         
  -8   2  13        550.22        658.17        89.37 o                         
  -7   2  13        154.51        149.57        74.90 o                         
  -6   2  13        426.61        458.48        69.00 o                         
  -5   2  13         10.34        133.20        74.90 o                         
  -4   2  13        690.20        771.72        87.71 o                         
  -3   2  13        104.55        143.09        68.58 o                         
  -2   2  13        243.20        275.82        70.79 o                         
  -1   2  13        211.80        283.42        73.39 o                         
   0   2  13          1.02        130.13        75.52 o                         
   1   2  13        434.40        432.84        87.87 o                         
   2   2  13         58.75        165.32        80.72 o                         
   3   2  13        136.82        203.99        81.68 o                         
   4   2  13        864.72        891.25        82.19 o                         
   5   2  13         90.38        120.73        82.17 o                         
   6   2  13        161.56        195.62        78.98 o                         
   7   2  13        524.18        472.00        88.25 o                         
   8   2  13        668.17        667.60        90.21 o                         
   9   2  13        106.75        189.85       118.64 o                         
  10   2  13        350.51        340.49       122.15 o                         
  11   2  13         32.12         31.29        89.28 o                         
  12   2  13        133.56         84.95       101.71 o                         
  13   2  13         14.82        163.20        91.00 o                         
  14   2  13         21.42         33.98        82.25 o                         
 -13   3  13        376.13        417.50       106.69 o                         
 -12   3  13          1.94        106.39        81.64 o                         
 -11   3  13         92.68        193.48        95.64 o                         
 -10   3  13         73.02        163.25        75.35 o                         
  -9   3  13         21.42         52.11        83.50 o                         
  -8   3  13          6.47        -25.34        75.46 o                         
  -7   3  13          1.13         76.58        96.73 o                         
  -6   3  13        146.64        196.42        77.29 o                         
  -5   3  13         42.90         99.01        73.43 o                         
  -4   3  13        114.05        100.21        84.95 o                         
  -3   3  13        296.40        401.37        93.67 o                         
  -2   3  13          7.67         70.77        82.68 o                         
  -1   3  13        556.34        606.86        97.12 o                         
   0   3  13        123.10        186.36        85.05 o                         
   1   3  13         40.61         34.40        84.47 o                         
   2   3  13        251.04        304.34        88.88 o                         
   3   3  13        147.26        288.09       111.21 o                         
   4   3  13        134.73         73.56       121.93 o                         
   5   3  13         20.10        -15.60       106.57 o                         
   6   3  13        224.96        222.71       119.81 o                         
   7   3  13         20.82          4.98       103.22 o                         
   8   3  13          0.26         73.72       102.83 o                         
   9   3  13         13.57         55.06        93.36 o                         
  10   3  13         55.68         87.50        97.64 o                         
  11   3  13         25.02        -11.85        88.43 o                         
  -8   4  13         34.21        125.15       106.67 o                         
  -7   4  13         49.30        118.57        92.14 o                         
  -6   4  13          3.93        -56.26       111.14 o                         
  -5   4  13          1.14         71.71       107.70 o                         
  -4   4  13          0.20         52.29       107.65 o                         
  -3   4  13        112.13          0.47       123.50 o                         
  -2   4  13          6.50          5.45       116.26 o                         
  -1   4  13         41.48         49.90       122.37 o                         
   0   4  13        127.61         80.75       118.87 o                         
   1   4  13         17.95         24.79       122.11 o                         
   2   4  13        126.82        157.83       110.96 o                         
   3   4  13         26.22         52.23        97.27 o                         
   4   4  13          0.36         45.73       112.78 o                         
   5   4  13         30.66         25.53       114.03 o                         
   6   4  13         28.17         59.19       117.13 o                         
 -16   0  14        479.86        640.65       201.24 o                         
 -14   0  14          5.70        -65.10       104.49 o                         
 -12   0  14       1122.47       1136.07       167.54 o                         
 -10   0  14       1098.21       1121.50       157.51 o                         
  -8   0  14         68.96        -34.38       119.89 o                         
  -6   0  14        684.80        653.15        97.89 o                         
  -4   0  14        345.16        381.55       115.25 o                         
  -2   0  14        622.94        769.42       130.52 o                         
   0   0  14       8166.98       7965.35       476.39 o                         
   2   0  14       1044.01        983.31       128.97 o                         
   4   0  14       3013.18       2957.26       309.06 o                         
   6   0  14        994.58        989.61       110.17 o                         
   8   0  14        632.34        709.66       133.24 o                         
  10   0  14          3.49         37.38       143.00 o                         
  12   0  14          7.77       -140.09       140.09 o                         
  14   0  14         15.76        -29.54       257.65 o                         
 -17   1  14         37.92         91.69        71.93 o                         
 -16   1  14         19.33        110.74        68.36 o                         
 -15   1  14        104.08        144.36       116.63 o                         
 -14   1  14          8.46         78.15        72.52 o                         
 -13   1  14        135.08        233.92        86.22 o                         
 -12   1  14         57.98        121.03        61.20 o                         
 -11   1  14        406.34        392.41        69.94 o                         
 -10   1  14        212.99        230.76        67.54 o                         
  -9   1  14        638.91        642.85        72.41 o                         
  -8   1  14         15.01         15.94        62.52 o                         
  -7   1  14       3666.41       3410.88       140.42 o                         
  -6   1  14        537.83        622.64        64.25 o                         
  -5   1  14       4019.49       3990.99        86.30 o                         
  -4   1  14        449.86        434.21        64.48 o                         
  -3   1  14          2.18         65.12        69.66 o                         
  -2   1  14        870.95        935.15        82.01 o                         
  -1   1  14        793.15        814.31        74.54 o                         
   0   1  14        375.39        229.72        70.62 o                         
   1   1  14         36.07          1.52        75.99 o                         
   2   1  14        645.86        643.85        66.49 o                         
   3   1  14          0.20        -23.38        71.37 o                         
   4   1  14        123.47        135.18        66.53 o                         
   5   1  14       1385.22       1368.90        76.76 o                         
   6   1  14        849.16        795.49        95.80 o                         
   7   1  14       2699.45       2741.93       171.98 o                         
   8   1  14         62.75         68.34        82.11 o                         
   9   1  14        237.12        244.32        84.54 o                         
  10   1  14       1171.10       1351.34       106.15 o                         
  11   1  14        821.80        834.36       119.19 o                         
  12   1  14        128.19        123.09        89.75 o                         
  13   1  14         12.04         83.89        73.20 o                         
  14   1  14         58.35          0.69        90.49 o                         
  15   1  14         29.24         69.45        86.83 o                         
 -15   2  14         97.68        174.56        81.85 o                         
 -14   2  14         32.98         51.76        70.43 o                         
 -13   2  14         62.46         44.62        75.56 o                         
 -12   2  14         91.63        132.51        74.81 o                         
 -11   2  14        454.32        507.52        80.44 o                         
 -10   2  14        152.95        185.59        78.80 o                         
  -9   2  14        133.76        158.30        67.94 o                         
  -8   2  14       1212.18       1222.45       106.72 o                         
  -7   2  14          0.90         19.96        65.12 o                         
  -6   2  14          1.17         10.46        85.04 o                         
  -5   2  14        427.08        456.80        71.90 o                         
  -4   2  14        177.69        189.81        62.57 o                         
  -3   2  14          1.24         46.15        75.53 o                         
  -2   2  14        747.54        810.82        87.78 o                         
  -1   2  14       1763.40       1769.84        89.54 o                         
   0   2  14        327.20        313.33        69.12 o                         
   1   2  14       2744.24       2774.97       102.95 o                         
   2   2  14          0.01         79.48        70.09 o                         
   3   2  14        414.25        315.40        93.61 o                         
   4   2  14        206.69        159.75        76.60 o                         
   5   2  14        191.79        300.08        72.80 o                         
   6   2  14          0.92        129.31        83.94 o                         
   7   2  14         15.79         40.40        77.05 o                         
   8   2  14        109.40        145.63       119.36 o                         
   9   2  14         78.19        121.57       101.57 o                         
  10   2  14         87.35         35.86       102.26 o                         
  11   2  14        196.83        240.96        87.13 o                         
  12   2  14          3.45        158.76       105.20 o                         
  13   2  14         38.99         71.46        82.84 o                         
  14   2  14          3.64         36.92        81.14 o                         
 -13   3  14          0.33         19.49        86.69 o                         
 -12   3  14        177.47        254.54       103.88 o                         
 -11   3  14          1.05        109.59        85.45 o                         
 -10   3  14        133.26        131.81        75.81 o                         
  -9   3  14         51.57         54.19        75.56 o                         
  -8   3  14         34.07         43.87        86.90 o                         
  -7   3  14          8.96        110.60        96.52 o                         
  -6   3  14        347.72        374.75        97.72 o                         
  -5   3  14        258.52        281.06        85.73 o                         
  -4   3  14        209.34        166.64        85.90 o                         
  -3   3  14          1.23          9.21        70.11 o                         
  -2   3  14        137.65        137.89        84.86 o                         
  -1   3  14         74.95        111.59        75.77 o                         
   0   3  14          6.74         68.64        83.67 o                         
   1   3  14        103.53        184.96        88.70 o                         
   2   3  14         21.16         90.40        70.46 o                         
   3   3  14        213.68        199.84        91.22 o                         
   4   3  14         24.50         30.84       120.47 o                         
   5   3  14         52.78        134.76       107.03 o                         
   6   3  14        181.99        168.00       104.07 o                         
   7   3  14        162.08        122.24       106.66 o                         
   8   3  14          2.49        -14.95        85.86 o                         
   9   3  14          3.50        -58.51       125.58 o                         
  10   3  14        117.35        153.91       125.03 o                         
  11   3  14         13.19         98.33        88.51 o                         
  -7   4  14         20.92        119.20       102.24 o                         
  -6   4  14          0.14         36.09        98.25 o                         
  -5   4  14          3.55         62.96       106.90 o                         
  -4   4  14         49.35         76.99       107.98 o                         
  -3   4  14        106.22        146.83        90.63 o                         
  -2   4  14         40.85         17.94       119.87 o                         
  -1   4  14          9.07        119.75       124.34 o                         
   0   4  14         80.53        107.41       108.64 o                         
   1   4  14          7.41         42.40       106.32 o                         
   2   4  14         19.13         96.54       129.34 o                         
   3   4  14          3.91         25.75       111.05 o                         
   4   4  14         70.99         55.66       110.25 o                         
   5   4  14          4.24         14.19       115.73 o                         
 -17   0  15         53.02         25.51       146.52 o                         
 -15   0  15         95.76         27.14       105.13 o                         
 -13   0  15         15.09         82.81       104.35 o                         
 -11   0  15        198.32        117.93       119.92 o                         
  -9   0  15       1688.66       1988.25       114.57 o                         
  -7   0  15       2334.03       2444.89       134.05 o                         
  -5   0  15       2312.31       2294.76        99.41 o                         
  -3   0  15       5477.67       5415.68       176.77 o                         
  -1   0  15         37.22          5.08        86.00 o                         
   1   0  15        498.10        519.06       131.03 o                         
   3   0  15         51.61         44.54       100.73 o                         
   5   0  15        380.07        470.96       115.37 o                         
   7   0  15       2166.65       2516.47       254.75 o                         
   9   0  15       1612.97       1479.16        96.88 o                         
  11   0  15         13.03        110.34       120.05 o                         
  13   0  15        454.78        585.21       200.86 o                         
  15   0  15         14.08        190.54       125.06 o                         
 -16   1  15         73.24         64.54        78.07 o                         
 -15   1  15         93.89         92.10        87.12 o                         
 -14   1  15        450.21        402.13        77.50 o                         
 -13   1  15        284.15        249.37        78.07 o                         
 -12   1  15        262.58        260.84        77.99 o                         
 -11   1  15          0.33        108.61        62.84 o                         
 -10   1  15        213.98        355.67        94.56 o                         
  -9   1  15        256.91        302.72        68.32 o                         
  -8   1  15       1223.26       1124.94        70.13 o                         
  -7   1  15        716.87        646.39        66.05 o                         
  -6   1  15        493.06        466.33        66.54 o                         
  -5   1  15          8.21          4.54        74.90 o                         
  -4   1  15        570.04        560.91        69.96 o                         
  -3   1  15        209.94        265.66        65.02 o                         
  -2   1  15        284.31        249.35        70.53 o                         
  -1   1  15        312.77        239.39        70.66 o                         
   0   1  15         21.21        169.99        64.99 o                         
   1   1  15       1120.75       1087.49        99.64 o                         
   2   1  15       2748.48       2795.89       167.12 o                         
   3   1  15       1148.78       1144.39        86.14 o                         
   4   1  15        670.37        711.01        71.45 o                         
   5   1  15        283.03        335.73        69.52 o                         
   6   1  15        317.49        373.05        64.71 o                         
   7   1  15         21.93         88.32        69.58 o                         
   8   1  15        345.82        289.22        72.41 o                         
   9   1  15          2.52         -0.94        83.04 o                         
  10   1  15        136.66        227.55        92.25 o                         
  11   1  15         52.45         68.70       111.54 o                         
  12   1  15          4.01        204.12       101.13 o                         
  13   1  15        129.89        239.57       105.12 o                         
  14   1  15         65.54         61.00        88.54 o                         
 -15   2  15         11.85        129.12        91.77 o                         
 -14   2  15         25.78         30.21        78.55 o                         
 -13   2  15          0.48         41.74        84.09 o                         
 -12   2  15         42.23        119.46        77.67 o                         
 -11   2  15        163.84        163.95        78.86 o                         
 -10   2  15        250.79        229.79        83.14 o                         
  -9   2  15        175.39        250.20        82.23 o                         
  -8   2  15       1268.50       1311.81        76.14 o                         
  -7   2  15         69.41         45.44        60.38 o                         
  -6   2  15          4.97         81.57        67.38 o                         
  -5   2  15        267.59        331.12        71.03 o                         
  -4   2  15       1360.52       1460.24        72.99 o                         
  -3   2  15         69.62         28.57        70.88 o                         
  -2   2  15       1413.95       1318.92        74.43 o                         
  -1   2  15         58.44        104.33        69.28 o                         
   0   2  15        315.32        324.33        68.34 o                         
   1   2  15          1.08        -15.66        72.65 o                         
   2   2  15         40.35         97.15        91.64 o                         
   3   2  15          3.42         27.01        75.05 o                         
   4   2  15        248.27        200.21        70.18 o                         
   5   2  15        193.68        246.21        82.77 o                         
   6   2  15        202.11        173.36        71.34 o                         
   7   2  15        106.06        208.06        88.53 o                         
   8   2  15        804.56        800.43        95.84 o                         
   9   2  15         11.36        196.39        92.82 o                         
  10   2  15         48.92        -32.09       143.97 o                         
  11   2  15          0.39        129.15       103.87 o                         
  12   2  15        207.80        161.26       124.04 o                         
  13   2  15          6.81         73.82        89.87 o                         
 -12   3  15         34.11         22.88        94.42 o                         
 -11   3  15         28.82         10.99        82.45 o                         
 -10   3  15         15.34         31.44        89.96 o                         
  -9   3  15         42.60        164.60        96.64 o                         
  -8   3  15         14.90         91.36        77.82 o                         
  -7   3  15         79.75        103.45        76.39 o                         
  -6   3  15         56.06         92.13        86.72 o                         
  -5   3  15        135.29        154.19        97.30 o                         
  -4   3  15         12.48         78.84        85.36 o                         
  -3   3  15        197.39        216.88        89.86 o                         
  -2   3  15        164.67        245.95        96.95 o                         
  -1   3  15        216.14        164.70        89.27 o                         
   0   3  15         19.79        -49.47        85.12 o                         
   1   3  15        402.84        465.14        82.18 o                         
   2   3  15         67.53        114.08        93.47 o                         
   3   3  15        549.08        613.95        85.52 o                         
   4   3  15         33.39        118.22       120.11 o                         
   5   3  15         34.35         53.39       122.62 o                         
   6   3  15        126.56        131.12        92.06 o                         
   7   3  15         31.59        173.97       104.30 o                         
   8   3  15         35.82        175.98       129.65 o                         
   9   3  15          4.96         45.98       103.48 o                         
  10   3  15         25.29        138.23        98.69 o                         
  -6   4  15         22.28        109.21       105.38 o                         
  -5   4  15         21.66         17.44       108.48 o                         
  -4   4  15         79.64        104.32        99.28 o                         
  -3   4  15        119.98        126.82        98.05 o                         
  -2   4  15         17.85         87.34       103.77 o                         
  -1   4  15         55.45          6.06       123.84 o                         
   0   4  15          4.84         56.73       107.27 o                         
   1   4  15          0.89          3.01       108.44 o                         
   2   4  15         11.81         -3.27       126.21 o                         
   3   4  15         14.40        133.34       127.84 o                         
   4   4  15          9.29         -5.17        90.40 o                         
 -16   0  16          0.61        153.67       116.52 o                         
 -14   0  16         57.14        165.45       127.38 o                         
 -12   0  16       1568.75       1591.22       117.32 o                         
 -10   0  16        524.22        663.93        88.46 o                         
  -8   0  16        953.67       1007.83       127.84 o                         
  -6   0  16       2356.85       2374.43       117.49 o                         
  -4   0  16         19.79        -83.41        83.41 o                         
  -2   0  16       1543.91       1683.89       225.16 o                         
   0   0  16       2701.64       2782.67       307.38 o                         
   2   0  16         32.44         14.11       150.50 o                         
   4   0  16       6517.04       6715.25       790.94 o                         
   6   0  16       1632.50       1467.83       150.00 o                         
   8   0  16       1262.68       1168.06       299.07 o                         
  10   0  16         28.74         18.01       144.88 o                         
  12   0  16         29.38        166.20       142.44 o                         
  14   0  16          4.57         96.57       105.24 o                         
 -16   1  16        120.77         59.93        77.09 o                         
 -15   1  16        126.23        180.36        87.08 o                         
 -14   1  16         12.94          3.05        82.44 o                         
 -13   1  16         12.15         29.49        85.12 o                         
 -12   1  16          8.89         43.79        72.15 o                         
 -11   1  16          0.62         23.09        63.66 o                         
 -10   1  16         45.07         24.33        74.33 o                         
  -9   1  16         66.84         86.84        71.75 o                         
  -8   1  16        812.08        730.76       113.28 o                         
  -7   1  16        518.90        531.70        71.71 o                         
  -6   1  16       1745.04       1706.86        93.34 o                         
  -5   1  16        645.42        624.78        78.73 o                         
  -4   1  16        449.09        387.25        80.23 o                         
  -3   1  16        135.18        129.23        64.89 o                         
  -2   1  16       1356.19       1262.00        80.58 o                         
  -1   1  16       2183.60       2209.58       121.52 o                         
   0   1  16       1075.24       1061.08        81.10 o                         
   1   1  16        161.28        139.43        80.65 o                         
   2   1  16        169.81        182.48        70.99 o                         
   3   1  16         12.32         25.54        78.57 o                         
   4   1  16         37.30        102.58        72.84 o                         
   5   1  16        429.54        448.13        75.04 o                         
   6   1  16        682.69        661.27        70.18 o                         
   7   1  16         96.36         56.07        68.35 o                         
   8   1  16          0.35         12.02        74.17 o                         
   9   1  16        553.53        408.12        87.61 o                         
  10   1  16        211.22        121.69        90.15 o                         
  11   1  16        385.53        594.03       117.02 o                         
  12   1  16         62.04        111.81        99.02 o                         
  13   1  16          0.56         71.76        77.43 o                         
  14   1  16         56.08        173.85        73.82 o                         
 -14   2  16         26.44         14.43        85.12 o                         
 -13   2  16        162.05        155.99        91.93 o                         
 -12   2  16         45.12         34.85        76.33 o                         
 -11   2  16        448.24        412.32        74.29 o                         
 -10   2  16          0.17         66.94        74.88 o                         
  -9   2  16         39.07        129.66        80.89 o                         
  -8   2  16          1.24         42.25        69.25 o                         
  -7   2  16        282.78        365.08        71.95 o                         
  -6   2  16          2.05        -49.79        68.27 o                         
  -5   2  16        104.51        135.37        74.36 o                         
  -4   2  16         56.18        100.06        67.12 o                         
  -3   2  16         41.08        143.77        67.50 o                         
  -2   2  16         84.48         62.61        66.23 o                         
  -1   2  16        968.83       1084.92        86.90 o                         
   0   2  16        138.15         62.61        69.93 o                         
   1   2  16        365.07        439.16        98.49 o                         
   2   2  16         70.74        104.34        68.86 o                         
   3   2  16        848.34        751.83        75.60 o                         
   4   2  16        107.92        134.28        76.72 o                         
   5   2  16       1668.30       1648.69       107.03 o                         
   6   2  16         13.54         65.91        87.03 o                         
   7   2  16          1.69        -15.36        91.98 o                         
   8   2  16         33.81         96.72        98.55 o                         
   9   2  16        273.90        214.38       104.54 o                         
  10   2  16          1.24         39.88       116.58 o                         
  11   2  16          8.12        264.96       129.29 o                         
  12   2  16          2.49        -42.35       129.68 o                         
 -11   3  16         14.35         94.82        89.58 o                         
 -10   3  16         60.23        143.48        80.77 o                         
  -9   3  16         40.01         79.87        79.55 o                         
  -8   3  16        185.81        302.54       102.39 o                         
  -7   3  16          0.09        -28.81        88.83 o                         
  -6   3  16        298.20        302.77        89.68 o                         
  -5   3  16         91.57        178.19        81.04 o                         
  -4   3  16          0.63         43.37        97.53 o                         
  -3   3  16          9.99         23.88        97.53 o                         
  -2   3  16        187.18        178.41        92.92 o                         
  -1   3  16        257.36        301.50        84.66 o                         
   0   3  16        171.32        264.13        98.74 o                         
   1   3  16         44.38         53.77       100.90 o                         
   2   3  16          1.89         17.70        90.41 o                         
   3   3  16         96.58         97.72        85.37 o                         
   4   3  16         78.31         45.34        85.49 o                         
   5   3  16         17.25          4.11        94.60 o                         
   6   3  16          1.95          4.60       115.20 o                         
   7   3  16        100.30         91.17       102.16 o                         
   8   3  16         65.12         30.20       110.17 o                         
   9   3  16          8.77          0.22        90.74 o                         
  -4   4  16         30.94         60.64        99.80 o                         
  -3   4  16        201.53        175.04       104.25 o                         
  -2   4  16          1.35         86.39       109.46 o                         
  -1   4  16         89.57        126.42       124.62 o                         
   0   4  16         94.63        206.54       129.29 o                         
   1   4  16          9.62         46.01       114.51 o                         
   2   4  16         11.45        134.37       131.13 o                         
 -15   0  17        533.26        590.76       234.02 o                         
 -13   0  17        225.83        203.52       103.15 o                         
 -11   0  17         49.41         52.26       102.80 o                         
  -9   0  17        464.24        420.52        86.79 o                         
  -7   0  17        335.82        203.76        95.76 o                         
  -5   0  17        893.73        954.86       108.72 o                         
  -3   0  17       2801.60       2708.05       378.52 o                         
  -1   0  17        110.28        304.67       121.68 o                         
   1   0  17       2908.11       2855.38       211.10 o                         
   3   0  17        103.00        168.09       108.87 o                         
   5   0  17          5.56          4.95       105.66 o                         
   7   0  17         58.05         47.14       170.64 o                         
   9   0  17        143.75        116.07       102.68 o                         
  11   0  17        325.17        260.46       151.29 o                         
  13   0  17        662.19        557.01       221.93 o                         
 -15   1  17         41.09         26.85        80.25 o                         
 -14   1  17         31.28         25.56        86.95 o                         
 -13   1  17         20.15         57.09        67.94 o                         
 -12   1  17        124.35        141.95        68.01 o                         
 -11   1  17         90.12        173.76        81.05 o                         
 -10   1  17        886.49        848.94        76.29 o                         
  -9   1  17        125.19        296.79        86.23 o                         
  -8   1  17         45.68         58.50        63.51 o                         
  -7   1  17          3.51         77.94        65.42 o                         
  -6   1  17         95.84        136.66        60.25 o                         
  -5   1  17        127.53        101.86        65.21 o                         
  -4   1  17        111.53        114.26        69.87 o                         
  -3   1  17        165.77        235.70        61.80 o                         
  -2   1  17        122.28        119.26        73.67 o                         
  -1   1  17        309.90        274.91        81.07 o                         
   0   1  17        678.92        729.05        75.28 o                         
   1   1  17        160.09        255.87        63.78 o                         
   2   1  17       1425.69       1528.12       104.98 o                         
   3   1  17        662.51        576.02        95.04 o                         
   4   1  17         66.15        200.08        63.22 o                         
   5   1  17       1275.17       1304.72        74.41 o                         
   6   1  17       1116.60       1074.79        73.26 o                         
   7   1  17        270.19        245.53        72.57 o                         
   8   1  17        259.42        227.35        71.64 o                         
   9   1  17          6.03        -14.52        72.69 o                         
  10   1  17         30.24         43.29       100.41 o                         
  11   1  17        309.42        331.46       120.04 o                         
  12   1  17          6.77         79.81        86.52 o                         
  13   1  17          4.43        121.04       102.45 o                         
 -14   2  17        161.94        163.39        94.00 o                         
 -13   2  17        161.75        251.04        81.60 o                         
 -12   2  17         24.94         35.40        76.84 o                         
 -11   2  17         35.50         15.42        83.25 o                         
 -10   2  17         21.17        -56.01        81.55 o                         
  -9   2  17          0.35         96.23        86.25 o                         
  -8   2  17         11.40         41.31        71.46 o                         
  -7   2  17         42.46        126.40        66.14 o                         
  -6   2  17        187.50        202.66        65.59 o                         
  -5   2  17        196.79        257.44        64.69 o                         
  -4   2  17       1241.29       1352.02        77.32 o                         
  -3   2  17         25.17         66.66        75.57 o                         
  -2   2  17        147.69        243.95        68.21 o                         
  -1   2  17         13.64        115.32        65.38 o                         
   0   2  17        172.79        183.20        71.28 o                         
   1   2  17         12.26        -35.16        61.83 o                         
   2   2  17        268.93        294.83        78.49 o                         
   3   2  17          0.49        123.06        86.12 o                         
   4   2  17         95.64        137.24        77.32 o                         
   5   2  17         96.08        160.05        73.30 o                         
   6   2  17          6.09         22.45        80.08 o                         
   7   2  17          9.22         37.69        70.92 o                         
   8   2  17        329.96        298.77       107.87 o                         
   9   2  17          0.92         -5.66        93.03 o                         
  10   2  17          1.04         67.11        95.89 o                         
  11   2  17         11.86         47.64       127.10 o                         
 -11   3  17        120.67         48.13        92.46 o                         
 -10   3  17          3.51         30.05        83.53 o                         
  -9   3  17        259.47        307.16        92.66 o                         
  -8   3  17         51.19        103.25        82.57 o                         
  -7   3  17          0.33        -47.93        84.86 o                         
  -6   3  17          3.92          8.19        79.96 o                         
  -5   3  17          5.03         48.48        74.87 o                         
  -4   3  17          9.69         76.96        99.25 o                         
  -3   3  17          0.64         52.40        98.24 o                         
  -2   3  17        134.68        100.78        78.78 o                         
  -1   3  17         14.48         64.87        92.25 o                         
   0   3  17          3.81         19.86        88.68 o                         
   1   3  17        364.59        333.86        96.27 o                         
   2   3  17         31.90        126.99        85.67 o                         
   3   3  17        114.19        186.61        81.39 o                         
   4   3  17         58.36         63.47        82.05 o                         
   5   3  17         87.92        166.82       126.71 o                         
   6   3  17         11.23         -0.69       108.41 o                         
   7   3  17        124.82         97.42       113.00 o                         
   8   3  17          1.02        122.95       110.83 o                         
 -14   0  18        233.79        260.48       112.64 o                         
 -12   0  18        331.41        461.50       127.40 o                         
 -10   0  18         80.34         79.60        89.80 o                         
  -8   0  18       1480.94       1533.70       169.13 o                         
  -6   0  18       1484.72       1447.17       112.82 o                         
  -4   0  18         56.27         81.39        83.90 o                         
  -2   0  18         60.76         40.29       121.73 o                         
   0   0  18        109.51        212.62       105.31 o                         
   2   0  18         24.30         54.19       104.01 o                         
   4   0  18       1557.82       1593.55       249.97 o                         
   6   0  18       2188.01       2170.10       257.06 o                         
   8   0  18        195.33        186.73        98.32 o                         
  10   0  18        548.38        371.59        88.49 o                         
  12   0  18        145.45        204.46       127.85 o                         
 -15   1  18          8.45        101.76        74.21 o                         
 -14   1  18          6.62         86.44        79.71 o                         
 -13   1  18        296.96        409.10        75.15 o                         
 -12   1  18         82.29        219.82        74.53 o                         
 -11   1  18        161.19        191.97        74.11 o                         
 -10   1  18         11.28        -31.80        77.55 o                         
  -9   1  18        452.31        460.14        71.92 o                         
  -8   1  18         37.65        116.21        77.53 o                         
  -7   1  18        107.48         96.78        70.73 o                         
  -6   1  18        473.10        519.01        74.15 o                         
  -5   1  18        190.64        182.99        72.13 o                         
  -4   1  18         12.72         60.40        65.77 o                         
  -3   1  18        882.01        821.96        77.62 o                         
  -2   1  18        267.43        323.18        80.82 o                         
  -1   1  18       1471.59       1458.21        86.61 o                         
   0   1  18        401.69        396.02        77.01 o                         
   1   1  18          0.16         76.35        75.13 o                         
   2   1  18        335.49        388.25        87.35 o                         
   3   1  18        352.04        426.06        76.15 o                         
   4   1  18        169.32        168.60        93.28 o                         
   5   1  18        152.74        148.21        74.50 o                         
   6   1  18        239.94        212.33        73.67 o                         
   7   1  18          2.43         58.82        77.31 o                         
   8   1  18          2.96         34.97        73.44 o                         
   9   1  18        110.04        159.23        83.20 o                         
  10   1  18        307.80        276.31        82.86 o                         
  11   1  18         28.17       -146.81       146.81 o                         
  12   1  18          3.35        300.12       115.75 o                         
 -13   2  18        291.58        276.62        93.23 o                         
 -12   2  18          0.72        104.35        90.17 o                         
 -11   2  18        166.63        106.21        80.26 o                         
 -10   2  18         15.93         25.04        74.94 o                         
  -9   2  18         83.12        147.09        80.29 o                         
  -8   2  18         44.58          8.74        71.94 o                         
  -7   2  18        612.84        654.36        84.70 o                         
  -6   2  18          7.95        -37.27        69.47 o                         
  -5   2  18         31.60        150.87        76.40 o                         
  -4   2  18         50.14        131.93        71.47 o                         
  -3   2  18        154.61        274.90        76.00 o                         
  -2   2  18          6.96         81.63        77.87 o                         
  -1   2  18         92.53         90.21        75.60 o                         
   0   2  18        320.39        294.36        85.48 o                         
   1   2  18        161.46        182.96        75.97 o                         
   2   2  18        199.72        274.30        86.17 o                         
   3   2  18        189.16        303.93        73.13 o                         
   4   2  18          0.95         38.47        82.40 o                         
   5   2  18        623.63        605.93        75.12 o                         
   6   2  18          1.66         27.55       101.58 o                         
   7   2  18        135.56        100.64        93.90 o                         
   8   2  18         11.50        122.65       101.24 o                         
   9   2  18        221.50        217.54       108.50 o                         
  10   2  18          8.67        108.77        98.86 o                         
  11   2  18         13.90        -55.03       182.61 o                         
 -10   3  18         20.94         38.21       107.37 o                         
  -9   3  18         49.66        134.77        82.33 o                         
  -8   3  18        135.88        180.48        84.12 o                         
  -7   3  18         14.85        177.94        87.62 o                         
  -6   3  18         25.27         85.37        90.47 o                         
  -5   3  18        118.88        180.36        85.79 o                         
  -4   3  18         59.52         61.91        91.61 o                         
  -3   3  18          0.88         28.27        89.66 o                         
  -2   3  18        417.25        436.87        89.19 o                         
  -1   3  18         60.12        121.48        87.06 o                         
   0   3  18         42.29        194.31       104.85 o                         
   1   3  18          0.96        -26.18        78.14 o                         
   2   3  18         48.96        132.46       107.92 o                         
   3   3  18        123.77         90.11        96.59 o                         
   4   3  18          4.39        -60.23        99.61 o                         
   5   3  18          0.46        131.71       128.31 o                         
   6   3  18          6.47         17.07       102.69 o                         
   7   3  18         48.88         61.83       134.87 o                         
 -15   0  19        224.37        161.80       119.83 o                         
 -13   0  19         27.17         62.76       116.58 o                         
 -11   0  19         63.92        224.56       104.59 o                         
  -9   0  19         37.62        131.43        89.56 o                         
  -7   0  19       2118.83       2113.09       122.88 o                         
  -5   0  19       1480.55       1608.31        97.92 o                         
  -3   0  19        469.24        472.56        91.57 o                         
  -1   0  19        492.65        544.81        91.33 o                         
   1   0  19       2371.14       2353.51       307.00 o                         
   3   0  19         69.32        105.10       106.30 o                         
   5   0  19          8.67        -33.86       108.20 o                         
   7   0  19         96.13        106.86       101.72 o                         
   9   0  19        307.59        356.15        90.94 o                         
  11   0  19        116.20         60.36       111.06 o                         
 -14   1  19         15.15        -15.82        81.03 o                         
 -13   1  19         16.85         57.65        67.92 o                         
 -12   1  19         93.58        132.51        83.13 o                         
 -11   1  19        111.22         50.30        81.76 o                         
 -10   1  19        298.62        293.87       134.77 o                         
  -9   1  19        430.93        433.09        67.46 o                         
  -8   1  19        371.98        387.94        80.36 o                         
  -7   1  19        141.03        172.06        83.13 o                         
  -6   1  19        429.67        436.79        78.51 o                         
  -5   1  19        522.90        584.11        76.84 o                         
  -4   1  19        467.39        439.90        74.00 o                         
  -3   1  19        312.02        330.20        76.12 o                         
  -2   1  19          8.72        -34.25        73.09 o                         
  -1   1  19         77.87        151.33        82.62 o                         
   0   1  19         18.68         27.51        73.90 o                         
   1   1  19         60.93        122.49        65.10 o                         
   2   1  19        145.52        277.46        75.39 o                         
   3   1  19        152.76        137.63        85.81 o                         
   4   1  19        100.60        171.97        71.62 o                         
   5   1  19        205.98        256.52        76.13 o                         
   6   1  19        473.54        562.99        92.27 o                         
   7   1  19        606.81        510.85        76.20 o                         
   8   1  19        202.51        251.46        68.07 o                         
   9   1  19          3.09         26.85        82.08 o                         
  10   1  19         92.07         31.72       105.24 o                         
  11   1  19         37.22        -99.31       160.66 o                         
  12   1  19         50.89        -65.29       114.42 o                         
 -12   2  19          2.03         51.56        91.73 o                         
 -11   2  19          6.89         18.00        87.23 o                         
 -10   2  19         26.60        105.90        84.71 o                         
  -9   2  19          9.49         34.89        86.81 o                         
  -8   2  19          2.39         55.81        73.33 o                         
  -7   2  19         89.22        219.76        74.41 o                         
  -6   2  19         95.52         81.88        81.35 o                         
  -5   2  19         53.64        129.03        71.26 o                         
  -4   2  19        455.43        546.41        81.19 o                         
  -3   2  19         51.04         51.65        67.84 o                         
  -2   2  19         52.47          1.01        68.06 o                         
  -1   2  19         69.87         66.98        67.02 o                         
   0   2  19        942.88       1088.30        82.52 o                         
   1   2  19          1.28         43.11        65.18 o                         
   2   2  19        330.86        406.03        81.17 o                         
   3   2  19         31.28        116.86        78.01 o                         
   4   2  19        279.79        235.48        82.47 o                         
   5   2  19          2.15        111.91        81.66 o                         
   6   2  19         35.16         53.99        81.39 o                         
   7   2  19          2.14         69.01        81.83 o                         
   8   2  19         76.79        -55.37        95.48 o                         
   9   2  19         10.04         29.20       107.43 o                         
  10   2  19          3.39         10.10        86.33 o                         
  -8   3  19          2.52         -0.30        86.44 o                         
  -7   3  19         20.18         24.78        82.23 o                         
  -6   3  19         21.40         53.90        78.93 o                         
  -5   3  19        101.31         94.26        74.51 o                         
  -4   3  19          0.29         77.38        84.62 o                         
  -3   3  19          8.65         43.70        87.78 o                         
  -2   3  19         19.82         98.28        97.47 o                         
  -1   3  19          0.17         71.12       106.88 o                         
   0   3  19          7.74         36.95       104.29 o                         
   1   3  19         52.27        127.50        87.52 o                         
   2   3  19         85.25         86.54        83.61 o                         
   3   3  19          1.21         -3.66        91.01 o                         
   4   3  19          2.56         67.41        98.75 o                         
   5   3  19         76.32        121.26       117.09 o                         
   6   3  19         50.77         67.27        90.50 o                         
 -14   0  20          2.56        -54.04       120.60 o                         
 -12   0  20         51.03         60.36        99.71 o                         
 -10   0  20         43.03         76.72        93.50 o                         
  -8   0  20        492.26        644.99       133.79 o                         
  -6   0  20        330.25        403.99        95.44 o                         
  -4   0  20        259.62        323.56       107.88 o                         
  -2   0  20        394.89        310.17       131.93 o                         
   0   0  20        138.66        148.61       108.49 o                         
   2   0  20          5.78       -106.60       131.85 o                         
   4   0  20         12.81        188.25       108.26 o                         
   6   0  20        165.23        102.29       137.28 o                         
   8   0  20        692.81        702.76       118.30 o                         
  10   0  20         61.96         35.32        98.11 o                         
 -13   1  20         96.00        152.32        81.21 o                         
 -12   1  20         62.53        169.53        73.88 o                         
 -11   1  20         32.02         29.09        71.21 o                         
 -10   1  20         32.13         45.94        89.75 o                         
  -9   1  20         41.14         93.96        74.38 o                         
  -8   1  20        123.35        109.56        72.13 o                         
  -7   1  20         54.68         11.87        93.17 o                         
  -6   1  20          7.64          6.46        82.50 o                         
  -5   1  20        111.75        164.35        79.20 o                         
  -4   1  20          0.77         70.33        73.89 o                         
  -3   1  20        402.09        452.75        67.71 o                         
  -2   1  20        847.58        943.87        87.49 o                         
  -1   1  20        304.07        356.94        85.17 o                         
   0   1  20          5.98        167.14        84.14 o                         
   1   1  20         68.74        112.40        71.46 o                         
   2   1  20        358.19        394.28        76.94 o                         
   3   1  20        847.24        837.46        84.80 o                         
   4   1  20        650.71        547.12        79.00 o                         
   5   1  20          9.74        -30.63        71.05 o                         
   6   1  20         75.36        201.27        90.70 o                         
   7   1  20          9.48         56.16        81.48 o                         
   8   1  20        156.13         75.34        72.20 o                         
   9   1  20          0.97        128.72        78.80 o                         
  10   1  20         49.88         62.96        88.60 o                         
  11   1  20         37.08        107.57       111.58 o                         
 -11   2  20          1.76         38.42        85.71 o                         
 -10   2  20         90.69         42.80        73.83 o                         
  -9   2  20        221.98        191.19        87.04 o                         
  -8   2  20         27.61         46.53        76.63 o                         
  -7   2  20        426.05        541.27        86.25 o                         
  -6   2  20          0.54         94.37        85.36 o                         
  -5   2  20          3.81        -43.13        72.49 o                         
  -4   2  20          9.52         -5.69        74.54 o                         
  -3   2  20        335.02        302.97        78.98 o                         
  -2   2  20          7.82        205.65        77.36 o                         
  -1   2  20        171.81        202.90        77.91 o                         
   0   2  20         58.08        109.67        70.36 o                         
   1   2  20         19.35        -30.38        70.23 o                         
   2   2  20         44.79        -24.75        85.57 o                         
   3   2  20        151.87        173.71        79.16 o                         
   4   2  20          6.03          5.87        80.54 o                         
   5   2  20        206.73        284.44        83.27 o                         
   6   2  20         49.82         70.69        89.25 o                         
   7   2  20         98.27        185.37        95.46 o                         
   8   2  20         12.96         54.44       106.41 o                         
   9   2  20        224.21        191.89       131.48 o                         
  -7   3  20          0.61         94.26        86.54 o                         
  -6   3  20          0.87        -43.98       103.28 o                         
  -5   3  20         21.48        112.93        95.85 o                         
  -4   3  20         67.21         76.99        88.18 o                         
  -3   3  20          1.45        -33.70        86.82 o                         
  -2   3  20        150.01        225.92        89.26 o                         
  -1   3  20        123.59        116.59        96.13 o                         
   0   3  20          0.21         26.39        96.48 o                         
   1   3  20          0.16         67.27        84.90 o                         
   2   3  20        116.82         87.09        94.27 o                         
   3   3  20         31.70         20.15        99.74 o                         
   4   3  20         52.15        126.10       103.31 o                         
 -13   0  21         14.30         34.58       115.82 o                         
 -11   0  21        374.88        215.71       186.38 o                         
  -9   0  21        107.50         68.30       129.43 o                         
  -7   0  21        213.86        254.62       109.60 o                         
  -5   0  21          8.77        131.75        97.55 o                         
  -3   0  21         48.17        191.53       105.37 o                         
  -1   0  21        391.90        371.79       153.98 o                         
   1   0  21       1052.07        982.05       120.61 o                         
   3   0  21         49.23        128.25       112.46 o                         
   5   0  21       1792.43       1444.12       352.12 o                         
   7   0  21         22.55        -48.06        94.87 o                         
   9   0  21         22.39        104.49       136.45 o                         
 -12   1  21         93.34        113.12        75.98 o                         
 -11   1  21         47.77         60.71        72.54 o                         
 -10   1  21          5.02          6.46        72.17 o                         
  -9   1  21          0.63          8.74        68.17 o                         
  -8   1  21        120.82        195.97        75.27 o                         
  -7   1  21         37.35         15.25        78.00 o                         
  -6   1  21        248.72        285.05        78.78 o                         
  -5   1  21        300.46        318.33        85.82 o                         
  -4   1  21         88.23        145.46        78.57 o                         
  -3   1  21         11.34         70.87        85.36 o                         
  -2   1  21         92.97         93.56        69.97 o                         
  -1   1  21         75.30         55.10        88.15 o                         
   0   1  21          3.90         95.05        73.83 o                         
   1   1  21         15.45        -10.36        74.26 o                         
   2   1  21         28.07         66.62        88.72 o                         
   3   1  21        105.06          9.68        81.39 o                         
   4   1  21         86.53        162.41        73.58 o                         
   5   1  21         72.13        111.09        70.03 o                         
   6   1  21         14.10        113.70        82.47 o                         
   7   1  21        342.92        232.39        93.99 o                         
   8   1  21          4.42         87.00        84.92 o                         
   9   1  21         37.56        109.08        82.01 o                         
  10   1  21        167.06        184.50        98.00 o                         
 -10   2  21        150.47        192.58        79.52 o                         
  -9   2  21         18.55         37.35        76.24 o                         
  -8   2  21          5.08        119.56        78.02 o                         
  -7   2  21          7.65          8.95        85.79 o                         
  -6   2  21          0.03        -32.82        79.77 o                         
  -5   2  21          9.23         -2.62        72.70 o                         
  -4   2  21         83.44        113.18        74.63 o                         
  -3   2  21        102.96        128.72        78.12 o                         
  -2   2  21          0.87        -29.60        76.13 o                         
  -1   2  21        146.84        226.15        85.90 o                         
   0   2  21        615.33        664.23        84.41 o                         
   1   2  21         11.96        -76.83        87.68 o                         
   2   2  21         37.71        170.48        81.76 o                         
   3   2  21          1.53         82.71        80.95 o                         
   4   2  21        172.76        217.76        90.14 o                         
   5   2  21          3.44         63.53        78.83 o                         
   6   2  21        142.61        200.66       108.85 o                         
   7   2  21         17.28         88.89        83.03 o                         
  -4   3  21         15.15         19.95        94.53 o                         
  -3   3  21          0.02         35.30        90.87 o                         
  -2   3  21         34.81         39.13       104.65 o                         
  -1   3  21         23.74        103.98       101.52 o                         
   0   3  21         12.96         43.53       103.93 o                         
   1   3  21          2.73         26.20       103.49 o                         
   2   3  21         45.01        116.20       107.20 o                         
 -12   0  22        164.74        274.29       143.57 o                         
 -10   0  22        287.15        379.58       101.75 o                         
  -8   0  22         89.72        235.24       109.82 o                         
  -6   0  22          1.59        136.75        93.18 o                         
  -4   0  22       1026.39        925.94       117.08 o                         
  -2   0  22        535.09        377.84        98.95 o                         
   0   0  22          2.10        166.73       109.04 o                         
   2   0  22         93.81         96.44       144.83 o                         
   4   0  22        616.81        549.37       137.78 o                         
   6   0  22         46.83        181.22       116.21 o                         
   8   0  22        220.25        153.85       105.35 o                         
 -11   1  22          3.11         54.80        75.24 o                         
 -10   1  22          1.23        121.05        68.02 o                         
  -9   1  22        170.57        186.77        81.64 o                         
  -8   1  22        211.74        265.63        86.18 o                         
  -7   1  22          3.69         99.83        73.02 o                         
  -6   1  22         33.95        117.35        86.73 o                         
  -5   1  22          0.47         28.06        84.92 o                         
  -4   1  22          2.12         28.29        71.83 o                         
  -3   1  22         29.65        120.36        79.80 o                         
  -2   1  22        156.84        226.32        80.53 o                         
  -1   1  22          9.85        -23.76        75.23 o                         
   0   1  22         56.55         65.06        80.59 o                         
   1   1  22        246.57        200.54        70.79 o                         
   2   1  22        125.35        120.26        80.92 o                         
   3   1  22        227.93        221.23        77.34 o                         
   4   1  22         80.98        189.95        68.22 o                         
   5   1  22          0.41        -45.64        71.99 o                         
   6   1  22          3.41         98.98        86.77 o                         
   7   1  22         80.23         61.17        97.13 o                         
   8   1  22         10.31         85.53        88.96 o                         
  -9   2  22         53.32         56.57        78.73 o                         
  -8   2  22          1.76        -31.63        76.41 o                         
  -7   2  22        106.51         92.78        91.62 o                         
  -6   2  22         34.13         47.89       105.29 o                         
  -5   2  22         31.09         37.19        89.43 o                         
  -4   2  22          0.71         33.93        84.53 o                         
  -3   2  22        225.18        212.85        75.85 o                         
  -2   2  22          2.76        108.87        76.62 o                         
  -1   2  22          4.24         33.35        77.64 o                         
   0   2  22          0.54         11.32        77.35 o                         
   1   2  22         77.16        165.50        76.01 o                         
   2   2  22         20.78         17.11        81.20 o                         
   3   2  22          0.36        -45.64        80.89 o                         
   4   2  22          2.56         54.78        77.63 o                         
   5   2  22         74.40         64.73        79.70 o                         
   6   2  22         26.75        184.28        87.53 o                         
 -11   0  23        147.95        136.90       300.71 o                         
  -9   0  23         76.00        -62.56       139.96 o                         
  -7   0  23        286.32        265.77       117.51 o                         
  -5   0  23          8.61          6.14       137.45 o                         
  -3   0  23         41.30         82.58        95.02 o                         
  -1   0  23        118.71         56.77       135.14 o                         
   1   0  23         48.61         80.77       110.49 o                         
   3   0  23        260.44        216.65       132.54 o                         
   5   0  23        521.49        498.92       122.73 o                         
   7   0  23          0.05        110.16       121.55 o                         
 -10   1  23          0.37        -50.07        74.65 o                         
  -9   1  23         24.19         51.35        80.65 o                         
  -8   1  23        310.36        381.82        82.75 o                         
  -7   1  23        102.43        -20.62        74.61 o                         
  -6   1  23        323.97        401.64        92.64 o                         
  -5   1  23        131.89        135.52        74.98 o                         
  -4   1  23         19.88        146.71        81.53 o                         
  -3   1  23         15.58          7.21        69.41 o                         
  -2   1  23        343.40        351.07        77.00 o                         
  -1   1  23        275.29        203.75        87.34 o                         
   0   1  23        184.58        196.68        84.73 o                         
   1   1  23          1.53        -59.09        76.10 o                         
   2   1  23          7.76        -32.24        78.79 o                         
   3   1  23        208.72        137.90        83.41 o                         
   4   1  23          0.85         -9.55        74.76 o                         
   5   1  23          9.63         -7.97        82.58 o                         
   6   1  23        264.09        256.79        73.78 o                         
   7   1  23         30.52        230.78        77.70 o                         
  -7   2  23          4.27        -42.90       102.90 o                         
  -6   2  23        131.76        239.81        86.15 o                         
  -5   2  23          5.01        204.38        83.39 o                         
  -4   2  23          0.35         60.26        85.94 o                         
  -3   2  23          0.76         85.70        96.87 o                         
  -2   2  23          0.53        114.62        76.40 o                         
  -1   2  23         13.44         99.42        78.69 o                         
   0   2  23        157.33        221.86        98.02 o                         
   1   2  23         24.74         94.20        87.37 o                         
   2   2  23          1.79         99.29        85.87 o                         
   3   2  23         13.51         42.33        93.15 o                         
   4   2  23        172.38        126.55        98.36 o                         
  -8   0  24         15.86         -3.36       115.97 o                         
  -6   0  24         95.85         47.09       143.01 o                         
  -4   0  24        254.55        143.66        99.35 o                         
  -2   0  24        125.34        189.00       141.93 o                         
   0   0  24        273.71        281.70       122.96 o                         
   2   0  24        129.48        163.36       118.67 o                         
   4   0  24         13.43       -108.31       145.29 o                         
   6   0  24          0.85         21.20       104.10 o                         
  -9   1  24         82.04        169.35        84.98 o                         
  -8   1  24          1.24         63.67        72.23 o                         
  -7   1  24         17.65        -45.27        92.10 o                         
  -6   1  24         26.92        -58.52        71.27 o                         
  -5   1  24          9.78         33.95       103.01 o                         
  -4   1  24         40.02        111.73        93.59 o                         
  -3   1  24          2.48        -84.23        84.23 o                         
  -2   1  24          0.24         84.67        91.10 o                         
  -1   1  24          0.07        169.01        92.07 o                         
   0   1  24         20.33        165.86        85.16 o                         
   1   1  24         41.03        104.38        88.42 o                         
   2   1  24        138.82        160.18        87.80 o                         
   3   1  24         31.03        189.28        81.86 o                         
   4   1  24          8.58         71.26        81.15 o                         
   5   1  24        105.36        162.74        77.20 o                         
  -4   2  24         42.75        136.60        95.92 o                         
  -3   2  24        137.86        154.33        84.36 o                         
  -2   2  24         13.44        100.50        74.95 o                         
  -1   2  24          6.06        137.88        80.35 o                         
   0   2  24          9.66        122.31        83.19 o                         
   1   2  24        115.35        139.80        91.65 o                         
  -7   0  25        210.52        223.30       125.79 o                         
  -5   0  25         13.23        170.91       147.21 o                         
  -3   0  25        138.05        184.58       103.51 o                         
  -1   0  25        141.54         83.01       105.48 o                         
   1   0  25        110.33         39.21       144.54 o                         
   3   0  25         31.08        151.13       119.30 o                         
  -6   1  25          8.78        -66.68        80.03 o                         
  -5   1  25         10.49        -27.81        80.40 o                         
  -4   1  25         12.74        151.37        85.66 o                         
  -3   1  25         17.15         -6.93        87.03 o                         
  -2   1  25         94.67        239.96        87.86 o                         
  -1   1  25        184.06        240.47        94.62 o                         
   0   1  25         29.64         49.01        88.74 o                         
   1   1  25          0.89        116.37        82.52 o                         
   2   1  25         49.91         64.78        75.02 o                         
   3   1  25         21.84         97.88        81.90 o                         
  -4   0  26         43.56        115.93       158.52 o                         
  -2   0  26          5.79         67.04       103.89 o                         
   0   0  26        198.11        257.46       191.96 o                         
   2   0  26         36.86         89.87       125.04 o                         
                                                                                
